# Supplementary material for: Genomic characterisation of an endometrial pathogenic Escherichia coli strain reveals the acquisition of genetic elements associated with extra-intestinal pathogenicity
Source: BMC Genomics. 2014 Dec 6;15(1):1075. doi: 10.1186/1471-2164-15-1075 (PMC4298941; doi:10.1186/1471-2164-15-1075)
Supplement: Supplementary file 2 — Additional file 2: Additional information for genomes collected in this study. Accession numbers, source of isolation and phylogroup of genomes used in the work. (XLSX 118 KB) [file 12864_2014_6792_MOESM2_ESM.xlsx]

## Sheet: additional file 3
sequence name	accession	serotype	country of origin	date	host	source	note	type	phylogroup	Extra intestinal	Intestinal
Escherichia coli 0.1304	AMVK00000000	O157:H7	USA	2000	Bos taurus	NF	NF	WGS	E	0	0
Escherichia coli 0127:H6 E2348/69	FM180568	O127:H6	UK	1969	Homo sapiens	Faeces	human|faeces	chromosome	B2	0	1
Escherichia coli 0127:H6 E2348/69 pE2348-2	FM180570	O127:H6	UK	1969	Homo sapiens	Faeces	human|faeces	plasmid	B2	0	1
Escherichia coli 0127:H6 E2348/69 pMAR2	FM180569	O127:H6	UK	1969	Homo sapiens	Faeces	human|faeces	plasmid	B2	0	1
Escherichia coli 042	FN554766	NF	Peru	1983	Homo sapiens	Faeces	human|faeces	chromosome	D	0	1
Escherichia coli 042 pAA	FN554767	NF	Peru	1983	Homo sapiens	Faeces	human|faeces	plasmid	D	0	1
Escherichia coli 07798	AMUP00000000	O157:H39	Argentina	NF	Homo sapiens	NF	NF	WGS	B2	0	1
Escherichia coli 08BKT055439	AVRI00000000	O157:H7	Sweden	2008	Bos taurus	NF	NF	WGS	E	0	0
Escherichia coli 08BKT77219	AVRJ00000000	O157:H7	Sweden	2009	Bos taurus	NF	NF	WGS	E	0	0
Escherichia coli 09BKT024447	AVRK00000000	O157:H7	Sweden	2009	Bos taurus	NF	NF	WGS	E	0	0
Escherichia coli 09BKT076207	AVQR00000000	O157:H7	Sweden	2009	Bos taurus	NF	NF	WGS	E	0	0
Escherichia coli 09BKT078844	AODX00000000	O157:H7	Sweden	2009	Bos taurus	NF	NF	WGS	E	0	0
Escherichia coli 1.2264	AEZO00000000	NF	NF	NF	goat	NF	NF	WGS	B1	0	0
Escherichia coli 10.0821	AMTO00000000	O157:H7	USA	2010	NF	processed meat	NF	WGS	E	0	0
Escherichia coli 10.0833	AMTK00000000	O157:H7	USA	2010	Sylvilagus	NF	NF	WGS	E	0	0
Escherichia coli 10.0869	AMTL00000000	O157:H7	USA	2010	Bos taurus	NF	NF	WGS	E	0	0
Escherichia coli 101-1	AAMK00000000	NF	NF	NF	NF	NF	NF	WGS	A	0	1
Escherichia coli 110957	AXUE00000000	NF	NF	NF	Homo sapiens	NF	NF	WGS HIGH_QUALITY_DRAFT	D	0	0
Escherichia coli 112469215-isolate1	ATOF00000000	NF	USA: MO	NF	Homo sapiens	stool sample of individual with bacteremia	NF	WGS	D	0	1
Escherichia coli 112469218-isolate1	ATOE00000000	NF	USA: MO	NF	Homo sapiens	stool sample of individual with bacteremia	NF	WGS	D	0	1
Escherichia coli 113290	AXUF00000000	NF	NF	NF	Homo sapiens	NF	NF	WGS HIGH_QUALITY_DRAFT	E	0	0
Escherichia coli 113302	AXTB00000000	NF	NF	NF	Homo sapiens	NF	NF	WGS HIGH_QUALITY_DRAFT	B1	0	0
Escherichia coli 113303	AXUG00000000	NF	NF	NF	Homo sapiens	NF	NF	WGS HIGH_QUALITY_DRAFT	B1	0	0
Escherichia coli 14A	AVRQ00000000	O157:H7	USA: CA	2012-01-18	Homo sapiens	NF	NF	WGS	E	0	1
Escherichia coli 174750	AQEI00000000	NF	Bangladesh	2010	Homo sapiens	stool	NF	WGS	A	0	1
Escherichia coli 174900	AQGI00000000	NF	Bangladesh	NF	Homo sapiens	stool	NF	WGS	B1	0	1
Escherichia coli 178200	APWY00000000	NF	Bangladesh	NF	Homo sapiens	stool	NF	WGS	C	0	1
Escherichia coli 178850	APWZ00000000	NF	Bangladesh	NF	Homo sapiens	stool	NF	WGS	C	0	1
Escherichia coli 178900	APXA00000000	NF	Bangladesh	NF	Homo sapiens	stool	NF	WGS	A	0	1
Escherichia coli 179100	APZJ00000000	NF	Bangladesh	NF	Homo sapiens	stool	NF	WGS	B1	0	1
Escherichia coli 179550	APXB00000000	NF	Bangladesh	NF	Homo sapiens	stool	NF	WGS	B1	0	1
Escherichia coli 180050	AQEH00000000	NF	Bangladesh	NF	Homo sapiens	stool	NF	WGS	A	0	1
Escherichia coli 180200	APXC00000000	NF	Bangladesh	NF	Homo sapiens	stool	NF	WGS	B1	0	1
Escherichia coli 180600	AQEG00000000	NF	Bangladesh	NF	Homo sapiens	stool	NF	WGS	C	0	1
Escherichia coli 1827-70	ADUK00000000	NF	NF	NF	NF	NF	NF	WGS	A	0	0
Escherichia coli 199900.1	AQEF00000000	NF	Bangladesh	NF	Homo sapiens	stool	NF	WGS	C	0	1
Escherichia coli 2.3916	AFAB00000000	NF	NF	NF	pig	NF	NF	WGS	A	0	0
Escherichia coli 2.4168	AFAD00000000	NF	NF	NF	NF	water	NF	WGS	A	0	0
Escherichia coli 201600.1	AQFH00000000	NF	Bangladesh	NF	Homo sapiens	stool	severe cholera-like disease	hospitalized patient	A	0	1
Escherichia coli 2362-75	ADUL00000000	NF	NF	NF	NF	NF	NF	WGS	B2	0	1
Escherichia coli 2534-86	AFDS00000000	NF	NF	NF	NF	NF	NF	WGS	B1	0	1
Escherichia coli 2719100	AQFG00000000	NF	Bangladesh	2007	Homo sapiens	stool	mild	self-limited diarrhea	A	0	1
Escherichia coli 2720900	AQFF00000000	NF	Bangladesh	2007	Homo sapiens	stool	mild	self-limited diarrhea	B1	0	1
Escherichia coli 2722950	AQEE00000000	NF	Bangladesh	2007	Homo sapiens	stool	NF	WGS	A	0	1
Escherichia coli 2726800	AQFE00000000	NF	Bangladesh	2007	Homo sapiens	stool	mild	self-limited diarrhea	B1	0	1
Escherichia coli 2726950	AQED00000000	NF	Bangladesh	2007	Homo sapiens	stool	NF	WGS	A	0	1
Escherichia coli 2729250	AQEC00000000	NF	Bangladesh	2007	Homo sapiens	stool	NF	WGS	B1	0	1
Escherichia coli 2730350	APXD00000000	NF	Bangladesh	2007	Homo sapiens	stool	NF	WGS	C	0	1
Escherichia coli 2730450	APXE00000000	NF	Bangladesh	2007	Homo sapiens	NF	NF	WGS	A	0	1
Escherichia coli 2731150	AQEB00000000	NF	Bangladesh	2007	Homo sapiens	stool	NF	WGS	A	0	1
Escherichia coli 2733950	APZK00000000	NF	Bangladesh	2007	Homo sapiens	stool	NF	WGS	A	0	1
Escherichia coli 2735000	AQGH00000000	NF	Bangladesh	2007	Homo sapiens	stool	NF	WGS	B1	0	1
Escherichia coli 2741950	APXF00000000	NF	Bangladesh	2007	Homo sapiens	NF	NF	WGS	A	0	1
Escherichia coli 2747800	AQEA00000000	NF	Bangladesh	2007	Homo sapiens	stool	NF	WGS	B1	0	1
Escherichia coli 2749250	AQDZ00000000	NF	Bangladesh	2007	Homo sapiens	stool	NF	WGS	B1	0	1
Escherichia coli 2756500	AQDY00000000	NF	Bangladesh	2007	Homo sapiens	stool	NF	WGS	B1	0	1
Escherichia coli 2762100	AQDX00000000	NF	Bangladesh	2007	Homo sapiens	stool	NF	WGS	A	0	1
Escherichia coli 2770900	AQDW00000000	NF	Bangladesh	2007	Homo sapiens	stool	NF	WGS	B1	0	1
Escherichia coli 2780750	AQDV00000000	NF	Bangladesh	2007	Homo sapiens	stool	NF	WGS	B1	0	1
Escherichia coli 2785200	AQDU00000000	NF	Bangladesh	2007	Homo sapiens	stool	NF	WGS	A	0	1
Escherichia coli 2788150	AQDT00000000	NF	Bangladesh	2007	Homo sapiens	stool	NF	WGS	B1	0	1
Escherichia coli 2845350	AQDS00000000	NF	Bangladesh	2008	Homo sapiens	stool	NF	WGS	A	0	1
Escherichia coli 2845650	AQDR00000000	NF	Bangladesh	2008	Homo sapiens	stool	NF	WGS	E	0	1
Escherichia coli 2846750	AQGG00000000	NF	Bangladesh	2008	Homo sapiens	stool	NF	WGS	A	0	1
Escherichia coli 2848050	AQDQ00000000	NF	Bangladesh	2008	Homo sapiens	stool	NF	WGS	B1	0	1
Escherichia coli 2850400	AQDP00000000	NF	Bangladesh	2008	Homo sapiens	stool	NF	WGS	B1	0	1
Escherichia coli 2850750	AQDO00000000	NF	Bangladesh	2008	Homo sapiens	stool	NF	WGS	B1	0	1
Escherichia coli 2851500	AQDN00000000	NF	Bangladesh	2008	Homo sapiens	stool	NF	WGS	B1	0	1
Escherichia coli 2853500	AQDM00000000	NF	Bangladesh	2008	Homo sapiens	stool	NF	WGS	B1	0	1
Escherichia coli 2854350	APZL00000000	NF	Bangladesh	2008	Homo sapiens	NF	NF	WGS	B1	0	1
Escherichia coli 2860050	AQDL00000000	NF	Bangladesh	2008	Homo sapiens	stool	NF	WGS	B1	0	1
Escherichia coli 2860650	APXG00000000	NF	Bangladesh	2008	Homo sapiens	stool	NF	WGS	B1	0	1
Escherichia coli 2861200	AQDK00000000	NF	Bangladesh	2008	Homo sapiens	stool	NF	WGS	A	0	1
Escherichia coli 2862600	APXH00000000	NF	Bangladesh	2008	Homo sapiens	stool	NF	WGS	A	0	1
Escherichia coli 2864350	APXI00000000	NF	Bangladesh	2008	Homo sapiens	stool	NF	WGS	B1	0	1
Escherichia coli 2865200	AQDJ00000000	NF	Bangladesh	2008	Homo sapiens	stool	NF	WGS	B1	0	1
Escherichia coli 2866350	APXJ00000000	NF	Bangladesh	2008	Homo sapiens	stool	NF	WGS	B1	0	1
Escherichia coli 2866450	AQDI00000000	NF	Bangladesh	2008	Homo sapiens	stool	NF	WGS	B1	0	1
Escherichia coli 2866550	AQDH00000000	NF	Bangladesh	2008	Homo sapiens	stool	NF	WGS	B1	0	1
Escherichia coli 2866750	AQDG00000000	NF	Bangladesh	2008	Homo sapiens	stool	NF	WGS	B1	0	1
Escherichia coli 2867750	AQDF00000000	NF	Bangladesh	2008	Homo sapiens	stool	NF	WGS	B1	0	1
Escherichia coli 2871950	AQDE00000000	NF	Bangladesh	2008	Homo sapiens	stool	NF	WGS	A	0	1
Escherichia coli 2872000	AQDD00000000	NF	Bangladesh	2008	Homo sapiens	stool	NF	WGS	A	0	1
Escherichia coli 2872800	AQDC00000000	NF	Bangladesh	2008	Homo sapiens	stool	NF	WGS	B1	0	1
Escherichia coli 2875000	AQDB00000000	NF	Bangladesh	2008	Homo sapiens	stool	NF	WGS	B1	0	1
Escherichia coli 2875150	APXK00000000	NF	Bangladesh	2008	Homo sapiens	stool	NF	WGS	A	0	1
Escherichia coli 2886-75	AVRR00000000	O157:H7	USA: CA	1975	Homo sapiens	NF	NF	WGS	E	0	1
Escherichia coli 3.2303	AFAE00000000	NF	NF	NF	NF	water	NF	WGS	A	0	0
Escherichia coli 3.2608	AEZS00000000	NF	NF	NF	horse	NF	NF	WGS	B1	0	0
Escherichia coli 3.3884	AFAC00000000	NF	NF	NF	cow	NF	NF	WGS	B1	0	0
Escherichia coli 3.4870	AMTD00000000	O157:H7	USA	2003	Bos taurus	NF	NF	WGS	E	0	0
Escherichia coli 3.4880	AOET00000000	O157:H7	USA	2003	Bos taurus	NF	NF	WGS	E	0	0
Escherichia coli 3003	AFAF00000000	NF	NF	NF	NF	water	NF	WGS	B2	0	0
Escherichia coli 3006	AMUN00000000	O157:H16	NF	NF	NF	CDC	NF	WGS	A	0	0
Escherichia coli 3030-1	AFDT00000000	NF	NF	NF	NF	NF	NF	WGS	B1	0	1
Escherichia coli 3431	ADUM00000000	NF	NF	NF	NF	NF	NF	WGS	A	0	1
Escherichia coli 4.0522	AEZU00000000	NF	NF	NF	cow	NF	NF	WGS	B1	0	0
Escherichia coli 4.0967	AFAA00000000	NF	NF	NF	rabbit	NF	NF	WGS	B1	0	0
Escherichia coli 4_1_47FAA	ACTQ00000000	NF	NF	NF	NF	NF	NF	WGS HIGH_QUALITY_DRAFT	D	1	0
Escherichia coli 5.0588	AEZK00000000	NF	NF	NF	cow	NF	NF	WGS	B1	0	0
Escherichia coli 5.0959	AEZX00000000	NF	NF	NF	NF	NF	NF	WGS	B1	0	0
Escherichia coli 5.2239	AMTE00000000	O157:H7	USA	2005	Bos taurus	NF	NF	WGS	E	0	0
Escherichia coli 536	CP000247	NF	Germany	NF	Homo sapiens	Faeces	human|urine	chromosome	B2	1	0
Escherichia coli 53638	AAKB00000000	NF	NF	NF	NF	NF	NF	WGS	A	0	0
Escherichia coli 541-1	AJWR00000000	NF	USA	2006	Homo sapiens	ileum	NF	WGS	B1	1	0
Escherichia coli 541-15	AJWQ00000000	NF	USA	2006	Homo sapiens	ileum	NF	WGS	B1	1	0
Escherichia coli 5412	AMUJ00000000	SFO157	Germany	1988	Homo sapiens	NF	NF	WGS	E	0	0
Escherichia coli 55989	CU928145	NF	Central_African_Republic	NF	Homo sapiens	Faeces	human|faeces	chromosome	B1	0	1
Escherichia coli 576-1	AJWS00000000	NF	USA	2006	Homo sapiens	ileum	NF	WGS	D	1	0
Escherichia coli 5905	AMUG00000000	O55:H7	USA	1994	NF	ground beef	NF	WGS	E	0	0
Escherichia coli 6.0172	AMTF00000000	O157:H7	USA	2006	Ovis aries	NF	NF	WGS	E	0	0
Escherichia coli 7.1982	AOEP00000000	O157:H7	USA	2007	Bos taurus	NF	NF	WGS	E	0	0
Escherichia coli 75	AJWT00000000	NF	USA	2006	Homo sapiens	ileum	NF	WGS	A	1	0
Escherichia coli 8.0416	AMTN00000000	O157:H7	USA	2008	NF	processed meat	NF	WGS	E	0	0
Escherichia coli 8.0566	AMTG00000000	O157:H7	USA	2008	NF	ground beef	NF	WGS	A	0	0
Escherichia coli 8.0569	AMTH00000000	O157:H7	USA	2008	NF	ground beef	NF	WGS	A	0	0
Escherichia coli 8.0586	AMTI00000000	O157:H7	USA	2008	Homo sapiens	NF	NF	WGS	E	0	1
Escherichia coli 8.2524	AMTJ00000000	O157:H7	USA	2008	NF	NF	NF	WGS	E	0	0
Escherichia coli 83972	ACGN00000000	NF	NF	NF	NF	NF	NF	WGS	B2	1	0
Escherichia coli 8624	AIAK00000000	NF	USA	NF	Homo sapiens	stool sample	NF	WGS	E	0	1
Escherichia coli 88.0221	AMTM00000000	O157:H7	Argentina	1988	Homo sapiens	NF	NF	WGS	E	0	1
Escherichia coli 88.1042	ANLI00000000	O157:H7	USA	1988	Homo sapiens	NF	NF	WGS	E	0	1
Escherichia coli 88.1467	ANLH00000000	O157:H7	USA	1988	Bos taurus	NF	NF	WGS	E	0	0
Escherichia coli 89.0511	ANLJ00000000	O157:H7	USA	1989	Homo sapiens	NF	NF	WGS	E	0	1
Escherichia coli 9.0111	AEZZ00000000	NF	NF	NF	Homo sapiens	NF	NF	WGS	B1	0	1
Escherichia coli 9.1649	AEZY00000000	NF	NF	NF	pig	NF	NF	WGS	B2	0	0
Escherichia coli 90.0039	ANLL00000000	O157:H7	USA	1990	Bos taurus	NF	NF	WGS	E	0	0
Escherichia coli 90.0091	ANLK00000000	O157:H7	USA	1990	Bos taurus	NF	NF	WGS	E	0	0
Escherichia coli 90.2281	ANLM00000000	O157:H7	Brazil	1990	Homo sapiens	NF	NF	WGS	E	0	1
Escherichia coli 900105 (10e)	AFAI00000000	NF	NF	1990	calf	NF	NF	WGS	B1	0	0
Escherichia coli 907357	AXUH00000000	NF	NF	NF	Homo sapiens	NF	NF	WGS HIGH_QUALITY_DRAFT	B1	0	0
Escherichia coli 907391	AXTC00000000	NF	NF	NF	Homo sapiens	NF	NF	WGS HIGH_QUALITY_DRAFT	B2	0	0
Escherichia coli 907446	AXTD00000000	NF	NF	NF	Homo sapiens	NF	NF	WGS HIGH_QUALITY_DRAFT	B2	0	0
Escherichia coli 907672	AXTE00000000	NF	NF	NF	Homo sapiens	NF	NF	WGS HIGH_QUALITY_DRAFT	F	0	0
Escherichia coli 907700	AXTF00000000	NF	NF	NF	Homo sapiens	NF	NF	WGS HIGH_QUALITY_DRAFT	B2	0	0
Escherichia coli 907701	AXTG00000000	NF	NF	NF	Homo sapiens	NF	NF	WGS HIGH_QUALITY_DRAFT	B2	0	0
Escherichia coli 907710	AXTH00000000	NF	NF	NF	Homo sapiens	NF	NF	WGS HIGH_QUALITY_DRAFT	B1	0	0
Escherichia coli 907713	AXUI00000000	NF	NF	NF	Homo sapiens	NF	NF	WGS HIGH_QUALITY_DRAFT	D	0	0
Escherichia coli 907715	AXTI00000000	NF	NF	NF	Homo sapiens	NF	NF	WGS HIGH_QUALITY_DRAFT	D	0	0
Escherichia coli 907779	AXUJ00000000	NF	NF	NF	Homo sapiens	NF	NF	WGS HIGH_QUALITY_DRAFT	B2	0	0
Escherichia coli 907889	AXTJ00000000	NF	NF	NF	Homo sapiens	NF	NF	WGS HIGH_QUALITY_DRAFT	D	0	0
Escherichia coli 907892	AXTK00000000	NF	NF	NF	Homo sapiens	NF	NF	WGS HIGH_QUALITY_DRAFT	B2	0	0
Escherichia coli 908519	AXTL00000000	NF	NF	NF	Homo sapiens	NF	NF	WGS HIGH_QUALITY_DRAFT	B2	0	0
Escherichia coli 908521	AXTM00000000	NF	NF	NF	Homo sapiens	NF	NF	WGS HIGH_QUALITY_DRAFT	D	0	0
Escherichia coli 908522	AXTN00000000	NF	NF	NF	Homo sapiens	NF	NF	WGS HIGH_QUALITY_DRAFT	D	0	0
Escherichia coli 908524	AXTO00000000	NF	NF	NF	Homo sapiens	NF	NF	WGS HIGH_QUALITY_DRAFT	B2	0	0
Escherichia coli 908541	AXTQ00000000	NF	NF	NF	Homo sapiens	NF	NF	WGS HIGH_QUALITY_DRAFT	B1	0	0
Escherichia coli 908555	AXTR00000000	NF	NF	NF	Homo sapiens	NF	NF	WGS HIGH_QUALITY_DRAFT	C	0	0
Escherichia coli 908573	AXTS00000000	NF	NF	NF	Homo sapiens	NF	NF	WGS HIGH_QUALITY_DRAFT	D	0	0
Escherichia coli 908585	AXTT00000000	NF	NF	NF	Homo sapiens	NF	NF	WGS HIGH_QUALITY_DRAFT	D	0	0
Escherichia coli 908616	AXTU00000000	NF	NF	NF	Homo sapiens	NF	NF	WGS HIGH_QUALITY_DRAFT	D	0	0
Escherichia coli 908624	AXTV00000000	NF	NF	NF	Homo sapiens	NF	NF	WGS HIGH_QUALITY_DRAFT	B2	0	0
Escherichia coli 908632	AXTW00000000	NF	NF	NF	Homo sapiens	NF	NF	WGS HIGH_QUALITY_DRAFT	B2	0	0
Escherichia coli 908658	AXTX00000000	NF	NF	NF	Homo sapiens	NF	NF	WGS HIGH_QUALITY_DRAFT	A	0	0
Escherichia coli 908675	AXTY00000000	NF	NF	NF	Homo sapiens	NF	NF	WGS HIGH_QUALITY_DRAFT	B2	0	0
Escherichia coli 908691	AXTZ00000000	NF	NF	NF	Homo sapiens	NF	NF	WGS HIGH_QUALITY_DRAFT	B2	0	0
Escherichia coli 909945-2	AXUK00000000	NF	NF	NF	Homo sapiens	NF	NF	WGS HIGH_QUALITY_DRAFT	A	0	0
Escherichia coli 910096-2	AXUA00000000	NF	NF	NF	Homo sapiens	NF	NF	WGS HIGH_QUALITY_DRAFT	B2	0	0
Escherichia coli 93.0055	ANLN00000000	O157:H7	USA	1993	NF	ground beef	NF	WGS	E	0	0
Escherichia coli 93.0056	ANLO00000000	O157:H7	USA	1993	NF	ground beef	NF	WGS	E	0	0
Escherichia coli 93.0624	AEZT00000000	NF	NF	NF	Homo sapiens	NF	NF	WGS	B1	0	1
Escherichia coli 93-001	AKLB00000000	O157:H7	USA	1991	Bos taurus	NF	NF	WGS	E	0	0
Escherichia coli 94.0618	ANLP00000000	O157:H7	USA	1994	NF	processed meat	NF	WGS	E	0	0
Escherichia coli 95.0083	AOEU00000000	O157:H7	USA	1995	Homo sapiens	NF	NF	WGS	E	0	1
Escherichia coli 95.0183	ANLQ00000000	O157:H7	USA	1995	Bos taurus	NF	NF	WGS	E	0	0
Escherichia coli 95.0941	AEZN00000000	NF	NF	NF	Homo sapiens	NF	NF	WGS	B1	0	1
Escherichia coli 95.0943	ANLS00000000	O157:H7	USA	1995	Homo sapiens	NF	NF	WGS	E	0	1
Escherichia coli 95.1288	ANLR00000000	O157:H7	USA	1995	Homo sapiens	NF	NF	WGS	E	0	1
Escherichia coli 95JB1	AWFJ00000000	NF	Australia	NF	Homo sapiens	fecal sample taken during HUS outbreak	NF	WGS	B1	0	1
Escherichia coli 95NR1	AVDU00000000	NF	Australia: Adelaide	1995	Homo sapiens	fecal sample from a <18 year-old patient with HUS	NF	WGS	B1	0	1
Escherichia coli 96.0107	ANLY00000000	O157:H7	USA	1996	Homo sapiens	NF	NF	WGS	E	0	1
Escherichia coli 96.0109	ANLX00000000	O157:H7	USA	1996	Homo sapiens	NF	NF	WGS	E	0	1
Escherichia coli 96.0427	ANLU00000000	O157:H7	USA	1996	Bos taurus	NF	NF	WGS	E	0	0
Escherichia coli 96.0428	ANLT00000000	O157:H7	USA	1996	Bos taurus	NF	NF	WGS	E	0	0
Escherichia coli 96.0497	AEZQ00000000	NF	NF	NF	Homo sapiens	NF	NF	WGS	B1	0	1
Escherichia coli 96.0932	ANLW00000000	O157:H7	USA	1996	Bos taurus	NF	NF	WGS	E	0	0
Escherichia coli 96.0939	ANLV00000000	O157:H7	USA	1996	Bos taurus	NF	NF	WGS	E	0	0
Escherichia coli 96.154	AEZW00000000	NF	NF	NF	Homo sapiens	NF	NF	WGS	B1	0	1
Escherichia coli 97.0003	ANLZ00000000	O157:H7	Japan	1997	Homo sapiens	NF	NF	WGS	E	0	1
Escherichia coli 97.0007	ANMC00000000	O157:H7	USA	1997	Homo sapiens	NF	NF	WGS	E	0	1
Escherichia coli 97.0010	ANMB00000000	O157:H7	USA	1997	Homo sapiens	NF	NF	WGS	E	0	1
Escherichia coli 97.0246	AEZJ00000000	NF	NF	NF	cow	NF	NF	WGS	B1	0	0
Escherichia coli 97.0259	AEZL00000000	NF	NF	NF	cow	NF	NF	WGS	B1	0	0
Escherichia coli 97.0264	AEZP00000000	NF	NF	NF	cow	NF	NF	WGS	B1	0	0
Escherichia coli 97.1742	ANMA00000000	O157:H7	USA	1997	Homo sapiens	NF	NF	WGS	E	0	1
Escherichia coli 99.0670	AOEV00000000	O157:H7	USA	1999	Bos taurus	NF	NF	WGS	E	0	0
Escherichia coli 99.0672	ANMD00000000	O157:H7	USA	1999	Bos taurus	NF	NF	WGS	E	0	0
Escherichia coli 99.0678	ANME00000000	O157:H7	USA	1999	Bos taurus	NF	NF	WGS	E	0	0
Escherichia coli 99.0713	ANMF00000000	O157:H7	USA	1999	Bos taurus	NF	NF	WGS	E	0	0
Escherichia coli 99.0741	AEZR00000000	NF	NF	NF	NF	food	NF	WGS	D	0	0
Escherichia coli 99.0814	AODY00000000	O157:H7	Argentina	1999	Homo sapiens	NF	NF	WGS	E	0	1
Escherichia coli 99.0815	AODZ00000000	O157:H7	Argentina	1999	Homo sapiens	NF	NF	WGS	E	0	1
Escherichia coli 99.0816	AOEA00000000	O157:H7	Argentina	1999	Homo sapiens	NF	NF	WGS	E	0	1
Escherichia coli 99.0839	AOEB00000000	O157:H7	Argentina	1999	Homo sapiens	NF	NF	WGS	E	0	1
Escherichia coli 99.0848	AOEC00000000	O157:H7	Argentina	1999	Homo sapiens	NF	NF	WGS	E	0	1
Escherichia coli 99.1753	AOED00000000	O157:H7	USA	1999	Homo sapiens	NF	NF	WGS	E	0	1
Escherichia coli 99.1762	AOER00000000	O157:H7	USA	1999	Homo sapiens	NF	NF	WGS	E	0	1
Escherichia coli 99.1775	AOEE00000000	O157:H7	USA	1999	Homo sapiens	NF	NF	WGS	E	0	1
Escherichia coli 99.1781	AOEQ00000000	O157:H7	USA	1999	Homo sapiens	NF	NF	WGS	E	0	1
Escherichia coli 99.1793	AOEF00000000	O157:H7	USA	1999	Homo sapiens	NF	NF	WGS	E	0	1
Escherichia coli 99.1805	AOEG00000000	O157:H7	USA	1999	Homo sapiens	NF	NF	WGS	E	0	1
Escherichia coli A25922R	AXUB00000000	NF	NF	NF	Homo sapiens	NF	NF	WGS HIGH_QUALITY_DRAFT	B2	0	0
Escherichia coli A35218R	AXUC00000000	NF	NF	NF	Homo sapiens	NF	NF	WGS HIGH_QUALITY_DRAFT	B2	0	0
Escherichia coli AA86	AFET00000000	NF	NF	NF	cow	healthy cow feces	NF	WGS	B2	0	0
Escherichia coli AB42410445-isolate1	ATOD00000000	NF	USA: MO	NF	Homo sapiens	stool sample of individual with bacteremia	NF	WGS	D	0	1
Escherichia coli AB42554418-isolate1	ATOC00000000	NF	USA: MO	NF	Homo sapiens	stool sample of individual with bacteremia	NF	WGS	D	0	1
Escherichia coli AB42602061-isolate1	ATOB00000000	NF	USA: MO	NF	Homo sapiens	stool sample of individual with bacteremia	NF	WGS	D	0	1
Escherichia coli AB43739056-isolate1	ATOA00000000	NF	USA: MO	NF	Homo sapiens	stool sample of individual with bacteremia	NF	WGS	D	0	1
Escherichia coli ABU 83972	CP001671	NF	Sweden	1991	Homo sapiens	Faeces	human|urine	chromosome	B2	1	0
Escherichia coli ABU 83972 pABU	CP001833	NF	Sweden	1991	Homo sapiens	Faeces	human|urine	plasmid	B2	1	0
Escherichia coli AD30	AMSK00000000	NF	South Korea	NF	chicken	feces from chicken	NF	WGS	A	1	0
Escherichia coli AI27	AJPQ00000000	NF	South Korea	NF	pig	feces	phylogenetic group B1	WGS	B1	0	0
Escherichia coli APEC O1	CP000468	O1:K1	USA	NF	Bird	Faeces	bird	chromosome	B2	1	0
Escherichia coli APEC O1 pAPEC-O1-ColBM	DQ381420	O1:K1	USA	NF	Bird	Faeces	bird	plasmid	B2	1	0
Escherichia coli APEC O1 pAPEC-O1-R	DQ517526	O1:K1	USA	NF	Bird	Faeces	bird	plasmid	B2	1	0
Escherichia coli APEC O78	CP004009	NF	Italy	NF	Bird	Faeces	bird	chromosome	C	1	0
Escherichia coli ARS4.2123	AMUL00000000	O157:H16	USA	2005	NF	water	NF	WGS	B2	0	0
Escherichia coli ATCC 25922	ASHD00000000	NF	NF	NF	NF	NF	NF	WGS	B2	0	0
Escherichia coli ATCC 35150	AWXM00000000	O157:H7	NF	NF	NF	NF	MLST ST-32	WGS	E	0	0
Escherichia coli ATCC 700728	AOEH00000000	O157:H7	NF	NF	NF	NF	NF	WGS	E	0	0
Escherichia coli ATCC 8739	CP000946	NF	NF	NF	NF	Faeces	NF	chromosome	A	0	0
Escherichia coli ATCC BAA-2192	AYGW00000000	O145	NF	NF	NF	NF	MLST ST-11	WGS	E	0	0
Escherichia coli ATCC BAA-2193	AYMX00000000	O45:H2	NF	NF	NF	NF	MLST ST-723	WGS	B1	0	0
Escherichia coli B str. REL606	CP000819	Derived_from_K12	USA	NF	Homo sapiens	Faeces	human|commensal	chromosome	A	0	1
Escherichia coli B088	ACXE00000000	NF	NF	NF	NF	NF	NF	WGS	B1	0	0
Escherichia coli B093	AEXF00000000	NF	NF	NF	NF	NF	NF	WGS	F	0	0
Escherichia coli B102	AVQS00000000	O157:H7	USA: WA	1998	Homo sapiens	NF	NF	WGS	E	0	1
Escherichia coli B103	AVRS00000000	O157:H7	USA: WA	1998	Homo sapiens	NF	NF	WGS	E	0	1
Escherichia coli B104	AVRT00000000	O157:H7	USA: WA	1998	Homo sapiens	NF	NF	WGS	E	0	1
Escherichia coli B105	AVRU00000000	O157:H7	USA: WA	1998	Homo sapiens	NF	NF	WGS	E	0	1
Escherichia coli B106	AVRV00000000	O157:H7	USA: WA	1998	Homo sapiens	NF	NF	WGS	E	0	1
Escherichia coli B107	AVQT00000000	O157:H7	USA: WA	1998	Homo sapiens	NF	NF	WGS	E	0	1
Escherichia coli B108	AVRW00000000	O157:H7	USA: WA	1998	Homo sapiens	NF	NF	WGS	E	0	1
Escherichia coli B109	AVRX00000000	O157:H7	USA: WA	1998	Homo sapiens	NF	NF	WGS	E	0	1
Escherichia coli B112	AVRY00000000	O157:H7	USA: WA	1999	Homo sapiens	NF	NF	WGS	E	0	1
Escherichia coli B113	AVRZ00000000	O157:H7	USA: WA	1999	Homo sapiens	NF	NF	WGS	E	0	1
Escherichia coli B114	AVSA00000000	O157:H7	USA: WA	1999	Homo sapiens	NF	NF	WGS	E	0	1
Escherichia coli B15	AVSB00000000	O157:H7	USA: WA	2000	Homo sapiens	NF	NF	WGS	E	0	1
Escherichia coli B17	AVSC00000000	O157:H7	USA: WA	2000	Homo sapiens	NF	NF	WGS	E	0	1
Escherichia coli B171	AAJX00000000	NF	NF	NF	NF	NF	NF	WGS	B1	0	1
Escherichia coli B185	ACXF00000000	NF	NF	NF	NF	NF	NF	WGS	E	0	0
Escherichia coli B26-1	AVQU00000000	NF	NF	NF	NF	NF	NF	WGS	E	0	0
Escherichia coli B26-2	AVQV00000000	O157:H7	USA: WA	2000	Homo sapiens	NF	NF	WGS	E	0	1
Escherichia coli B28-1	AVQW00000000	O157:H7	USA: WA	2000	Homo sapiens	NF	NF	WGS	E	0	1
Escherichia coli B28-2	AVQX00000000	O157:H7	USA: WA	2000	Homo sapiens	NF	NF	WGS	E	0	1
Escherichia coli B29-1	AVQY00000000	O157:H7	USA: WA	2000	Homo sapiens	NF	NF	WGS	E	0	1
Escherichia coli B29-2	AVQZ00000000	O157:H7	USA: WA	2000	Homo sapiens	NF	NF	WGS	E	0	1
Escherichia coli B354	ACXG00000000	NF	NF	NF	NF	NF	NF	WGS	D	0	0
Escherichia coli B36-1	AVRA00000000	NF	NF	NF	NF	NF	NF	WGS	E	0	0
Escherichia coli B36-2	AVRB00000000	O157:H7	USA: WA	2001	Homo sapiens	NF	NF	WGS	E	0	1
Escherichia coli B40-1	AVSD00000000	O157:H7	USA: WA	2001	Homo sapiens	NF	NF	WGS	E	0	1
Escherichia coli B40-2	AVSE00000000	O157:H7	USA: WA	2001	Homo sapiens	NF	NF	WGS	E	0	1
Escherichia coli B41	AFAH00000000	NF	NF	1980	pig	NF	NF	WGS	A	0	0
Escherichia coli B49-2	AVSF00000000	O157:H7	USA: WA	2002	Homo sapiens	NF	NF	WGS	E	0	1
Escherichia coli B5-2	AVSG00000000	O157:H7	USA: WA	2000	Homo sapiens	NF	NF	WGS	E	0	1
Escherichia coli B7-1	AVRC00000000	NF	NF	NF	NF	NF	NF	WGS	E	0	1
Escherichia coli B7-2	AVRD00000000	O157:H7	USA: WA	2000	Homo sapiens	NF	NF	WGS	E	0	1
Escherichia coli B799	AHWG00000000	NF	NF	NF	NF	NF	NF	WGS	B1	0	0
Escherichia coli B7A	AAJT00000000	NF	NF	NF	NF	NF	NF	WGS	B1	0	0
Escherichia coli B83	AVSH00000000	O157:H7	USA: WA	2002	Homo sapiens	NF	NF	WGS	E	0	1
Escherichia coli B84	AVSI00000000	O157:H7	USA: WA	2002	Homo sapiens	NF	NF	WGS	E	0	1
Escherichia coli B85	AVSJ00000000	O157:H7	USA: WA	2002	Homo sapiens	NF	NF	WGS	E	0	1
Escherichia coli B86	AVSK00000000	O157:H7	USA: WA	2002	Homo sapiens	NF	NF	WGS	E	0	1
Escherichia coli B89	AVSL00000000	O157:H7	USA: WA	2003	Homo sapiens	NF	NF	WGS	E	0	1
Escherichia coli B90	AVSM00000000	O157:H7	USA: WA	2003	Homo sapiens	NF	NF	WGS	E	0	1
Escherichia coli B93	AVRE00000000	O157:H7	USA: MO	2005	Homo sapiens	NF	NF	WGS	E	0	1
Escherichia coli B94	AVRF00000000	NF	NF	NF	NF	NF	NF	WGS	E	0	1
Escherichia coli B95	AVRG00000000	O157:H7	USA: MO	2005	Homo sapiens	NF	NF	WGS	E	0	1
Escherichia coli BCE001_MS16	AQFK00000000	NF	Bangladesh	2003	Homo sapiens	stool	asymptomatic colonization	WGS	B1	0	1
Escherichia coli BCE002_MS12	AQDA00000000	NF	Bangladesh	2003	Homo sapiens	stool	NF	WGS	B1	0	1
Escherichia coli BCE006_MS-23	APZM00000000	NF	Bangladesh	2004	Homo sapiens	stool	NF	WGS	A	0	1
Escherichia coli BCE007_MS-11	AQFJ00000000	NF	Bangladesh	2003	Homo sapiens	stool	asymptomatic colonization	WGS	A	0	1
Escherichia coli BCE008_MS-01	APXL00000000	NF	Bangladesh	NF	Homo sapiens	stool	NF	WGS	A	0	1
Escherichia coli BCE008_MS-13	AQFI00000000	NF	Bangladesh	2003	Homo sapiens	stool	asymptomatic colonization	WGS	A	0	1
Escherichia coli BCE011_MS-01	APXM00000000	NF	Bangladesh	2002	Homo sapiens	stool	NF	WGS	A	0	1
Escherichia coli BCE019_MS-13	AQCZ00000000	NF	Bangladesh	2003	Homo sapiens	stool	NF	WGS	A	0	1
Escherichia coli BCE030_MS-09	APXN00000000	NF	Bangladesh	2003	Homo sapiens	stool	NF	WGS	A	0	1
Escherichia coli BCE032_MS-12	APXO00000000	NF	Bangladesh	2003	Homo sapiens	stool	NF	WGS	A	0	1
Escherichia coli BCE034_MS-14	AQCY00000000	NF	Bangladesh	2003	Homo sapiens	stool	NF	WGS	B1	0	1
Escherichia coli Bd5610_99	AVRL00000000	O157:H7	Sweden	1999	Bos taurus	NF	NF	WGS	E	0	0
Escherichia coli BIDMC 19C	AXLI00000000	NF	NF	NF	NF	NF	NF	WGS	F	0	0
Escherichia coli BIDMC 37	AYHV00000000	NF	NF	NF	NF	NF	NF	WGS	A	0	0
Escherichia coli BIDMC 38	AYHU00000000	NF	NF	NF	NF	NF	NF	WGS	B2	0	0
Escherichia coli BIDMC 39	AYHT00000000	NF	NF	NF	NF	NF	NF	WGS	A	0	0
Escherichia coli BL21(DE3)	CP001509	Derived_from_K12	USA	NF	Homo sapiens	Faeces	human|commensal	chromosome	A	0	1
Escherichia coli BL21(DE3)	CP001509	Derived_from_K12	USA	NF	Homo sapiens	Faeces	human|commensal	chromosome	A	0	1
Escherichia coli 'BL21-Gold(DE3)pLysS AG'	CP001665	NF	France	1918	NF	Faeces	NF	chromosome	A	0	0
Escherichia coli BW2952	CP001396	Derived_from_K21	USA	NF	Homo sapiens	Faeces	human|commensal	chromosome	A	0	1
Escherichia coli BWH 24	AXLH00000000	NF	NF	NF	NF	NF	NF	WGS	B2	0	0
Escherichia coli BWH 32	AYIO00000000	NF	NF	NF	NF	NF	NF	WGS	E	0	0
Escherichia coli C12_92	AIAE00000000	NF	United Kingdom	NF	Homo sapiens	stool sample	NF	WGS	E	0	1
Escherichia coli C1214_90	AIAC00000000	NF	India	NF	Homo sapiens	stool sample	NF	WGS	B1	0	1
Escherichia coli C1244_91	AIAD00000000	NF	United Kingdom	NF	Homo sapiens	stool sample	NF	WGS	E	0	1
Escherichia coli C154_11	AIAF00000000	NF	Denmark	NF	Homo sapiens	stool sample	NF	WGS	E	0	1
Escherichia coli C155_11	AIAG00000000	NF	Denmark	NF	Homo sapiens	stool sample	NF	WGS	B1	0	1
Escherichia coli C157_11	AIAH00000000	NF	Denmark	NF	Homo sapiens	stool sample	NF	WGS	E	0	1
Escherichia coli C161_11	AIAI00000000	NF	Denmark	NF	Homo sapiens	stool sample	NF	WGS	E	0	1
Escherichia coli C166_11	AICF00000000	NF	Denmark	NF	Homo sapiens	stool sample	NF	WGS	B1	0	1
Escherichia coli C170_11	AIAJ00000000	NF	Denmark	NF	Homo sapiens	stool sample	NF	WGS	B1	0	1
Escherichia coli C213_10	AIAL00000000	NF	Denmark	NF	Homo sapiens	stool sample	NF	WGS	A	0	1
Escherichia coli C2139_99	AIAM00000000	NF	Denmark	NF	Homo sapiens	stool sample	NF	WGS	B2	0	1
Escherichia coli C238_91	AIAN00000000	NF	Denmark	NF	Homo sapiens	stool sample	NF	WGS	B1	0	1
Escherichia coli C260_92	AIAO00000000	NF	Italy	NF	Homo sapiens	stool sample	NF	WGS	A	0	1
Escherichia coli C262_10	AIAP00000000	NF	Denmark	NF	Homo sapiens	stool sample	NF	WGS	B2	0	1
Escherichia coli C283_09	AIAQ00000000	NF	Slovenia	NF	Homo sapiens	stool sample	NF	WGS	B1	0	1
Escherichia coli C295_10	AIAR00000000	NF	Denmark	NF	Homo sapiens	stool sample	NF	WGS	B2	0	1
Escherichia coli C341_10	AIAS00000000	NF	Denmark	NF	Homo sapiens	stool sample	NF	WGS	B1	0	1
Escherichia coli C343_08	AIAT00000000	NF	Denmark	NF	Homo sapiens	stool sample	NF	WGS	B1	0	1
Escherichia coli C-34666	AQCX00000000	NF	Bangladesh	NF	Homo sapiens	stool	NF	WGS	C	0	1
Escherichia coli C347_93	AIAU00000000	NF	Thailand	NF	Homo sapiens	stool sample	NF	WGS	B1	0	1
Escherichia coli C353_09	AIAV00000000	NF	Denmark	NF	Homo sapiens	stool sample	NF	WGS	D	0	1
Escherichia coli C354_03B	AIAW00000000	NF	United Kingdom	NF	Homo sapiens	stool sample	NF	WGS	E	0	1
Escherichia coli C40_11	AIAX00000000	NF	Denmark	NF	Homo sapiens	stool sample	NF	WGS	B1	0	1
Escherichia coli C418_89	AIAY00000000	NF	Italy	NF	Homo sapiens	stool sample	NF	WGS	B2	0	1
Escherichia coli C458_10	AIAZ00000000	NF	Denmark	NF	Homo sapiens	stool sample	NF	WGS	B1	0	1
Escherichia coli C488_07	AIBA00000000	NF	Denmark	NF	Homo sapiens	stool sample	NF	WGS	B1	0	1
Escherichia coli C496_10	AIBB00000000	NF	Denmark	NF	Homo sapiens	stool sample	NF	WGS	A	0	1
Escherichia coli C497_10	AIBC00000000	NF	Denmark	NF	Homo sapiens	stool sample	NF	WGS	B1	0	1
Escherichia coli C527_94	AIBD00000000	NF	Denmark	NF	Oryctolagus cuniculus	stool sample	NF	WGS	B1	0	0
Escherichia coli C58_11	AIBF00000000	NF	Denmark	NF	Homo sapiens	stool sample	NF	WGS	B2	0	1
Escherichia coli C581_05	AIBE00000000	NF	NF	NF	Homo sapiens	Africa	NF	WGS	B2	0	1
Escherichia coli C586_05	AIBG00000000	NF	NF	NF	Homo sapiens	Africa	NF	WGS	B2	0	1
Escherichia coli C639_08	AIBH00000000	NF	Denmark	NF	Homo sapiens	stool sample	NF	WGS	B2	0	1
Escherichia coli C652_10	AIBI00000000	NF	Denmark	NF	Homo sapiens	stool sample	NF	WGS	B1	0	1
Escherichia coli C654_09	AIBJ00000000	NF	France	NF	Homo sapiens	stool sample	NF	WGS	B1	0	1
Escherichia coli C717_10	AIBK00000000	NF	Denmark	NF	Homo sapiens	stool sample	NF	WGS	B1	0	1
Escherichia coli C725_88	AIBL00000000	NF	Germany	NF	Homo sapiens	stool sample	NF	WGS	B1	0	1
Escherichia coli C732_98	AIBM00000000	NF	Israel	NF	Homo sapiens	stool sample	NF	WGS	A	0	1
Escherichia coli C743_03	AIBN00000000	NF	Austria	NF	Homo sapiens	stool sample	NF	WGS	B1	0	1
Escherichia coli C751_03	AIBO00000000	NF	Austria	NF	Homo sapiens	stool sample	NF	WGS	A	0	1
Escherichia coli C78_09C	AIBP00000000	NF	Belgium	NF	Homo sapiens	stool sample	NF	WGS	B2	0	1
Escherichia coli C79_08	AIBQ00000000	NF	Slovenia	NF	Homo sapiens	stool sample	NF	WGS	B2	0	1
Escherichia coli C792_92	AIBR00000000	NF	Italy	NF	Homo sapiens	stool sample	NF	WGS	B1	0	1
Escherichia coli C796_10	AIBS00000000	NF	Denmark	NF	Homo sapiens	stool sample	NF	WGS	B2	0	1
Escherichia coli C799_92	AIBT00000000	NF	Italy	NF	Homo sapiens	stool sample	NF	WGS	B1	0	1
Escherichia coli C80_08	AIBU00000000	NF	Slovenia	NF	Homo sapiens	stool sample	NF	WGS	B1	0	1
Escherichia coli C807_09	AIBV00000000	NF	Denmark	NF	Homo sapiens	stool sample	NF	WGS	B1	0	1
Escherichia coli C82_11	AIBW00000000	NF	Denmark	NF	Homo sapiens	stool sample	NF	WGS	B1	0	1
Escherichia coli C824_10	AIBX00000000	NF	Denmark	NF	Homo sapiens	stool sample	NF	WGS	B1	0	1
Escherichia coli C842_97	AIBY00000000	NF	Japan	NF	Bos Taurus	stool sample	NF	WGS	E	0	0
Escherichia coli C844_97	AIBZ00000000	NF	Japan	NF	Homo sapiens	stool sample	NF	WGS	B2	0	1
Escherichia coli C87_11	AICA00000000	NF	Denmark	NF	Homo sapiens	stool sample	NF	WGS	B1	0	1
Escherichia coli C887_10	AICB00000000	NF	Denmark	NF	Homo sapiens	stool sample	NF	WGS	B2	0	1
Escherichia coli C9_92	AICE00000000	NF	United Kingdom	NF	Homo sapiens	stool sample	NF	WGS	B2	0	1
Escherichia coli C900_01	AICC00000000	NF	Guinea-Bissau	NF	Sus scrofa	stool sample	NF	WGS	B1	0	0
Escherichia coli C93_11	AICD00000000	NF	Denmark	NF	Homo sapiens	stool sample	NF	WGS	B2	0	1
Escherichia coli CAG:4	CBFX00000000	NF	NF	NF	Human	derived from human gut metagenome	derived from human gut metagenome	wgs	B2	0	1
Escherichia coli CB7326	AMUH00000000	Or:H7	Germany	2003	Homo sapiens	NF	NF	WGS	E	0	1
Escherichia coli CE418	ATEW00000000	NF	Bangladesh: Dhaka	2006-03-01	NF	NF	NF	WGS	B1	0	0
Escherichia coli CE516	ATEX00000000	NF	Bangladesh: Dhaka	2006-03-01	NF	NF	NF	WGS	B1	0	0
Escherichia coli CE549	ATEY00000000	NF	Bangladesh: Dhaka	2006-03-01	NF	NF	NF	WGS	A	0	0
Escherichia coli CFT073	AE014075	NF	USA	NF	Homo sapiens	Faeces	human|blood	chromosome	B2	1	0
Escherichia coli chi7122	CAJR00000000	NF	NF	NF	NF	NF	NF	WGS	C	1	0
Escherichia coli cloneA_i1	AEYT00000000	NF	NF	NF	NF	NF	NF	WGS	B2	1	0
Escherichia coli CUMT8	AJWV00000000	NF	USA	2007	mouse	intestine	NF	WGS	B1	0	0
Escherichia coli DEC10A	AIGP00000000	O26:H11	United Kingdom	NF	Homo sapiens	NF	NF	WGS	B1	0	1
Escherichia coli DEC10B	AIGQ00000000	O26:H11	Australia: Brisbane	1986	Homo sapiens	NF	NF	WGS	B1	0	1
Escherichia coli DEC10C	AIGR00000000	O26:H11	USA: DE	1977	Homo sapiens	infant	NF	WGS	B1	0	1
Escherichia coli DEC10D	AIGS00000000	O26:H11	France	1952	Homo sapiens	NF	NF	WGS	B1	0	1
Escherichia coli DEC10E	AIGT00000000	O26:H11	USA: SD	1989	Bos taurus	calf	NF	WGS	B1	0	0
Escherichia coli DEC10F	AIGU00000000	O15	USA: SC	1970	Oryctolagus cuniculus (rabbit)	NF	NF	WGS	B1	0	0
Escherichia coli DEC11A	AIGV00000000	O128a:H2	USA: MT	1975	Homo sapiens	NF	NF	WGS	B1	0	1
Escherichia coli DEC11B	AIGW00000000	O128a:H2	USA: MO	1971	Homo sapiens	infant	NF	WGS	B1	0	1
Escherichia coli DEC11C	AIGX00000000	O45:H2	USA: MI	1983	Homo sapiens	NF	NF	WGS	B1	0	1
Escherichia coli DEC11D	AIGY00000000	O128:H2	United Kingdom	1989	Homo sapiens	infant	NF	WGS	B1	0	1
Escherichia coli DEC11E	AIGZ00000000	O128:H2	Brazil	NF	Homo sapiens	infant	NF	WGS	B1	0	1
Escherichia coli DEC12A	AIHA00000000	O111:H2	United Kingdom	1950	Homo sapiens	infant	NF	WGS	B1	0	1
Escherichia coli DEC12B	AIHB00000000	O111:H2	USA: FL	1956	Homo sapiens	NF	NF	WGS	B1	0	1
Escherichia coli DEC12C	AIHC00000000	O111:NM	Panama	1967	Homo sapiens	NF	NF	WGS	B1	0	1
Escherichia coli DEC12D	AIHD00000000	O111:H2	Peru	1983	Homo sapiens	NF	NF	WGS	B1	0	1
Escherichia coli DEC12E	AIHE00000000	O111:NM	Kenya	1986	Homo sapiens	NF	NF	WGS	B1	0	1
Escherichia coli DEC13A	AIHF00000000	O128:H7	USA: TX	1973	Homo sapiens	NF	NF	WGS	B1	0	1
Escherichia coli DEC13B	AIHG00000000	O128:H7	USA: DE	1971	Homo sapiens	NF	NF	WGS	B1	0	1
Escherichia coli DEC13C	AIHH00000000	O128:H7	Tanzania	1974	Homo sapiens	infant	NF	WGS	B1	0	1
Escherichia coli DEC13D	AIHI00000000	O128:H7	Rwanda	1979	Homo sapiens	infant	NF	WGS	B1	0	1
Escherichia coli DEC13E	AIHJ00000000	O128:H47	USA: SC	1981	Homo sapiens	NF	NF	WGS	B1	0	1
Escherichia coli DEC14A	AIHK00000000	O128:H21	Peru	1970	Homo sapiens	infant	NF	WGS	B1	0	1
Escherichia coli DEC14B	AIHL00000000	O128:H21	India	1971	Homo sapiens	infant	NF	WGS	B1	0	1
Escherichia coli DEC14C	AIHM00000000	O128:H21	Peru	1983	Homo sapiens	NF	NF	WGS	B1	0	1
Escherichia coli DEC14D	AIHN00000000	O128:NM	USA: VA	1979	Homo sapiens	NF	NF	WGS	B1	0	1
Escherichia coli DEC15A	AIHO00000000	O111:H21	USA: NJ	1966	Homo sapiens	NF	NF	WGS	B1	0	1
Escherichia coli DEC15B	AIHP00000000	O111:H21	USA: WI	1971	Homo sapiens	NF	NF	WGS	B1	0	1
Escherichia coli DEC15C	AIHQ00000000	O111:H21	USA: CA	1977	Homo sapiens	NF	NF	WGS	B1	0	1
Escherichia coli DEC15D	AIHR00000000	O111:H21	USA: NH	1978	Homo sapiens	NF	NF	WGS	B1	0	1
Escherichia coli DEC15E	AIHS00000000	O111:H21	USA: TX	1980	Homo sapiens	NF	NF	WGS	B1	0	1
Escherichia coli DEC1A	AIEV00000000	O55:H6	USA: PA	1956	Homo sapiens	infant	NF	WGS	B2	0	1
Escherichia coli DEC1B	AIEW00000000	O55:H6	Guyana: Dutch Guiana	1958	Homo sapiens	infant	NF	WGS	B2	0	1
Escherichia coli DEC1C	AIEX00000000	O55:H6	Germany	1951	Homo sapiens	infant	NF	WGS	B2	0	1
Escherichia coli DEC1D	AIEY00000000	O55:H6	Egypt	1955	Homo sapiens	NF	NF	WGS	B2	0	1
Escherichia coli DEC1E	AIEZ00000000	O55:H6	Mexico	1986	Homo sapiens	NF	NF	WGS	B2	0	1
Escherichia coli DEC2A	AIFA00000000	O55:H6	Republic of the Congo	1962	Homo sapiens	infant	NF	WGS	B2	0	1
Escherichia coli DEC2B	AFJB00000000	O55:NM	USA: PA	1956	Homo sapiens	infant	NF	WGS	B2	0	1
Escherichia coli DEC2C	AIFB00000000	O55:H6	USA: PA	1954	Homo sapiens	infant	NF	WGS	B2	0	1
Escherichia coli DEC2D	AIFC00000000	O55:H6	France	1951	Homo sapiens	infant	NF	WGS	B2	0	1
Escherichia coli DEC2E	AIFD00000000	O55:H6	USA: TX	1977	Homo sapiens	NF	NF	WGS	B2	0	1
Escherichia coli DEC3A	AIFE00000000	O157:H7	USA: WA	1985	Homo sapiens	NF	NF	WGS	E	0	1
Escherichia coli DEC3B	AIFF00000000	O157:H7	USA: WA	1988	Homo sapiens	NF	NF	WGS	E	0	1
Escherichia coli DEC3C	AIFG00000000	O157:H7	USA: NM	1988	Homo sapiens	NF	NF	WGS	E	0	1
Escherichia coli DEC3D	AIFH00000000	O157:H7	USA: MI	1988	Homo sapiens	NF	NF	WGS	E	0	1
Escherichia coli DEC3E	AIFI00000000	O157:H7	Canada	1988	Homo sapiens	NF	NF	WGS	E	0	1
Escherichia coli DEC3F	AIFJ00000000	O157:H7	Germany	1989	Homo sapiens	child	NF	WGS	E	0	1
Escherichia coli DEC4A	AIFK00000000	O157:-	Argentina	1977	Bos taurus	calf	NF	WGS	E	0	0
Escherichia coli DEC4B	AIFL00000000	O157:H7	Denmark	1987	Homo sapiens	NF	NF	WGS	E	0	1
Escherichia coli DEC4C	AIFM00000000	O157:H7	Egypt	1983	Bison sp. (buffalo)	NF	NF	WGS	E	0	0
Escherichia coli DEC4D	AIFN00000000	O157:H7	Japan	1987	Bos taurus	calf	NF	WGS	E	0	0
Escherichia coli DEC4E	AIFO00000000	O157:H7	Denmark	1988	Homo sapiens	NF	NF	WGS	E	0	1
Escherichia coli DEC4F	AIFP00000000	O157:H7	USA: MI	1982	NF	food (hamburger)	NF	WGS	E	0	0
Escherichia coli DEC5A	AIFQ00000000	O55:H7	USA: NY	1950	Homo sapiens	infant 3m	NF	WGS	E	0	1
Escherichia coli DEC5B	AIFR00000000	O55:H7	USA: FL	1979	Homo sapiens	infant	NF	WGS	E	0	1
Escherichia coli DEC5C	AIFS00000000	O55:H7	USA: NJ	1966	Homo sapiens	infant	NF	WGS	E	0	1
Escherichia coli DEC5D	AIFT00000000	O55:H7	Sri Lanka	1965	Homo sapiens	NF	NF	WGS	E	0	1
Escherichia coli DEC5E	AIFU00000000	O55:H7	Iran	1963	Homo sapiens	NF	NF	WGS	E	0	1
Escherichia coli DEC6A	AIFV00000000	O111:H21	USA: NJ	1966	Homo sapiens	infant	NF	WGS	A	0	1
Escherichia coli DEC6B	AIFW00000000	O111:H12	Germany	1954	Homo sapiens	NF	NF	WGS	A	0	1
Escherichia coli DEC6C	AIFX00000000	O111:H12	Guatemala	1967	Homo sapiens	NF	NF	WGS	A	0	1
Escherichia coli DEC6D	AIFY00000000	O111:H12	Italy	1951	Homo sapiens	NF	NF	WGS	A	0	1
Escherichia coli DEC6E	AIFZ00000000	O111:H12	Brazil	1983	Homo sapiens	NF	NF	WGS	A	0	1
Escherichia coli DEC7A	AIGA00000000	O157:H43	USA: PA	1975	Sus scrofa (pig)	NF	NF	WGS	C	0	0
Escherichia coli DEC7B	AIGB00000000	O149:NM	USA: PA	1990	Bos taurus	NF	NF	WGS	A	0	0
Escherichia coli DEC7C	AIGC00000000	O157:H43	USA: SD	1982	Sus scrofa (pig)	NF	NF	WGS	C	0	0
Escherichia coli DEC7D	AIGD00000000	O157:H43	USA: NE	1983	Sus scrofa (pig)	NF	NF	WGS	C	0	0
Escherichia coli DEC7E	AIGE00000000	O157:NM	USA: CA	1986	Sus scrofa (pig)	NF	NF	WGS	C	0	0
Escherichia coli DEC8A	AIGF00000000	O111a:NM	USA: MD	1977	Homo sapiens	NF	NF	WGS	B1	0	1
Escherichia coli DEC8B	AIGG00000000	O111:H8	USA: ID	1986	Homo sapiens	NF	NF	WGS	B1	0	1
Escherichia coli DEC8C	AIGH00000000	O111:NM	USA: SD	1986	Bos taurus	calf	NF	WGS	B1	0	0
Escherichia coli DEC8D	AIGI00000000	O111:H11	Cuba	1953	Homo sapiens	infant	NF	WGS	B1	0	1
Escherichia coli DEC8E	AIGJ00000000	O111:H8	Denmark	1965	Homo sapiens	infant	NF	WGS	B1	0	1
Escherichia coli DEC9A	AIGK00000000	O26:H11	USA: WI	1961	Homo sapiens	NF	NF	WGS	B1	0	1
Escherichia coli DEC9B	AIGL00000000	O26:NM	USA: NH	1979	Homo sapiens	NF	NF	WGS	B1	0	1
Escherichia coli DEC9C	AIGM00000000	O26:NM	Switzerland	1952	Homo sapiens	NF	NF	WGS	B1	0	1
Escherichia coli DEC9D	AIGN00000000	O26:H11	Denmark	1967	Homo sapiens	infant	NF	WGS	B1	0	1
Escherichia coli DEC9E	AIGO00000000	O26:H11	Mexico	1986	Homo sapiens	NF	NF	WGS	B1	0	1
Escherichia coli DH1	CP001637	Derived_from_K12	USA	1922	Homo sapiens	Faeces	human|faeces	chromosome	A	0	1
Escherichia coli DH1 (ME8569)	AP012030	Derived_from_K12	USA	1922	Homo sapiens	Faeces	human|faeces	chromosome	A	0	1
Escherichia coli E101	AEXG00000000	NF	NF	NF	NF	NF	NF	WGS	E	0	0
Escherichia coli E110019	AAJW00000000	NF	NF	NF	NF	NF	NF	WGS	B1	0	1
Escherichia coli E1167	AEHS00000000	NF	NF	NF	NF	NF	NF	WGS	B1	0	0
Escherichia coli E128010	ADUO00000000	NF	NF	NF	NF	NF	NF	WGS	B1	0	0
Escherichia coli E1520	AEHT00000000	NF	NF	NF	NF	NF	NF	WGS	A	0	0
Escherichia coli E1777	ASYQ00000000	NF	Bangladesh: Dhaka	Bengal	2005-04-01	Homo sapiens	fecal sample of diarrhea patient	NF	B1	0	1
Escherichia coli E22	AAJV00000000	NF	NF	NF	NF	NF	NF	WGS	B1	0	0
Escherichia coli E2265	ASRW00000000	NF	Bangladesh: Dhaka	2006-03-01	Homo sapiens	stool sample from patient	NF	WGS	B1	0	1
Escherichia coli E24377A	CP000800	NF	USA	NF	Homo sapiens	Faeces	human|faeces	chromosome	B1	0	1
Escherichia coli E24377A pETEC_35	CP000796	NF	USA	NF	Homo sapiens	Faeces	human|faeces	plasmid	B1	0	1
Escherichia coli E24377A pETEC_5	CP000801	NF	USA	NF	Homo sapiens	Faeces	human|faeces	plasmid	B1	0	1
Escherichia coli E24377A pETEC_6	CP000798	NF	USA	NF	Homo sapiens	Faeces	human|faeces	plasmid	B1	0	1
Escherichia coli E24377A pETEC_73	CP000797	NF	USA	NF	Homo sapiens	Faeces	human|faeces	plasmid	B1	0	1
Escherichia coli E24377A pETEC_74	CP000799	NF	USA	NF	Homo sapiens	Faeces	human|faeces	plasmid	B1	0	1
Escherichia coli E24377A pETEC_80	CP000795	NF	USA	NF	Homo sapiens	Faeces	human|faeces	plasmid	B1	0	1
Escherichia coli E482	AEHU00000000	NF	NF	NF	NF	NF	NF	WGS	A	0	0
Escherichia coli EC1734	AKMO00000000	O157:H7	USA	2009	Homo sapiens	NF	NF	WGS	E	0	1
Escherichia coli EC1735	AMUR00000000	O157:H7	USA	2009	Homo sapiens	NF	NF	WGS	E	0	1
Escherichia coli EC1736	AMUS00000000	O157:H7	USA	2009	Homo sapiens	NF	NF	WGS	E	0	1
Escherichia coli EC1737	AMUT00000000	O157:H7	USA	2009	Homo sapiens	NF	NF	WGS	E	0	1
Escherichia coli EC1738	AKMN00000000	O157:H7	USA	2009	Homo sapiens	NF	NF	WGS	E	0	1
Escherichia coli EC1845	AKMP00000000	O157:H7	USA	2009	Homo sapiens	NF	NF	WGS	E	0	1
Escherichia coli EC1846	AMUU00000000	O157:H7	USA	2009	Homo sapiens	NF	NF	WGS	E	0	1
Escherichia coli EC1847	AMUV00000000	O157:H7	USA	2009	Homo sapiens	NF	NF	WGS	E	0	1
Escherichia coli EC1848	AMUW00000000	O157:H7	USA	2009	Homo sapiens	NF	NF	WGS	E	0	1
Escherichia coli EC1849	AMUX00000000	O157:H7	USA	2009	Homo sapiens	NF	NF	WGS	E	0	1
Escherichia coli EC1850	AMUY00000000	O157:H7	USA	2009	Homo sapiens	NF	NF	WGS	E	0	1
Escherichia coli EC1856	AMUZ00000000	O157:H7	USA	2009	Homo sapiens	NF	NF	WGS	E	0	1
Escherichia coli EC1862	AMVA00000000	O157:H7	USA	2009	Homo sapiens	NF	NF	WGS	E	0	1
Escherichia coli EC1863	AKMQ00000000	O157:H7	USA	2007	Homo sapiens	NF	NF	WGS	E	0	1
Escherichia coli EC1864	AMVB00000000	O157:H7	USA	2007	Homo sapiens	NF	NF	WGS	E	0	1
Escherichia coli EC1865	AMVC00000000	non-O157	USA	2007	Homo sapiens	NF	NF	WGS	B1	0	1
Escherichia coli EC1866	AMVD00000000	O157:H7	USA	2007	Homo sapiens	NF	NF	WGS	E	0	1
Escherichia coli EC1868	AMVE00000000	O157:H7	USA	2007	Homo sapiens	NF	NF	WGS	E	0	1
Escherichia coli EC1869	AMVF00000000	O157:H7	USA	2007	Homo sapiens	NF	NF	WGS	E	0	1
Escherichia coli EC1870	AMVG00000000	O157:H7	USA	2007	Homo sapiens	NF	NF	WGS	E	0	1
Escherichia coli EC302/04	AMFM00000000	NF	Malaysia	2004	Homo sapiens	tracheal aspirate	NF	WGS	D	1	0
Escherichia coli EC4013	AKMH00000000	O157:H7	USA	2006	Homo sapiens	NF	NF	WGS	E	0	1
Escherichia coli EC4100B	AERU00000000	NF	NF	NF	NF	NF	NF	WGS	B1	0	0
Escherichia coli EC4196	AKMC00000000	O157:H7	USA	2006	Bos taurus	NF	NF	WGS	E	0	0
Escherichia coli EC4203	AKMB00000000	O157:H7	USA	2006	Bos taurus	NF	NF	WGS	E	0	0
Escherichia coli EC4402	AKMI00000000	O157:H7	USA	2006	Homo sapiens	NF	NF	WGS	E	0	1
Escherichia coli EC4421	AKMF00000000	O157:H7	USA	2006	Allium cepa	NF	NF	WGS	E	0	0
Escherichia coli EC4422	AKMG00000000	O157:H7	USA	2006	Allium cepa	NF	NF	WGS	E	0	0
Escherichia coli EC4436	AKMK00000000	O157:H7	USA	2006	Homo sapiens	NF	NF	WGS	E	0	1
Escherichia coli EC4437	AKML00000000	O157:H7	USA	2006	Homo sapiens	NF	NF	WGS	E	0	1
Escherichia coli EC4439	AKMJ00000000	O157:H7	USA	2006	Homo sapiens	NF	NF	WGS	E	0	1
Escherichia coli EC4448	AKMM00000000	O157:H7	USA	2006	Homo sapiens	NF	NF	WGS	E	0	1
Escherichia coli EC96038	AMUI00000000	O157:H7	Japan	1996	Homo sapiens	NF	NF	WGS	E	0	1
Escherichia coli ECA-0157	AHHK00000000	NF	USA: NY	NF	bovine	transient mastitis	NF	WGS	A	0	0
Escherichia coli ECA-727	AHHL00000000	NF	USA: NY	NF	bovine	transient mastitis	NF	WGS	A	0	0
Escherichia coli ECC-1470	AHHM00000000	NF	USA: NY	NF	bovine	persistent mastitis	NF	WGS	B1	0	0
Escherichia coli ECC-Z	AHHN00000000	NF	USA: NY	NF	bovine	persistent mastitis	NF	WGS	A	0	0
Escherichia coli ED1a	CU928162	NF	France	NF	Homo sapiens	Faeces	human|commensal	chromosome	B2	0	1
Escherichia coli Envira 10/1	AQFD00000000	NF	Brazil	1998	Homo sapiens	stool	severe-cholera-like disease	WGS	B1	0	1
Escherichia coli Envira 8/11	AQFC00000000	NF	Brazil	1998	Homo sapiens	stool	severe-cholera-like disease	WGS	B1	0	1
Escherichia coli EPEC C342-62	AKNI00000000	NF	NF	NF	Homo sapiens	stool	NF	WGS	B1	0	1
Escherichia coli EPECa12	AKNH00000000	NF	Brazil	2003	Homo sapiens	stool	NF	WGS	C	0	1
Escherichia coli EPECa14	ADUN00000000	NF	NF	NF	NF	NF	NF	WGS	B1	0	1
Escherichia coli ETEC H10407	FN649414	NF	Bangladesh	NF	Homo sapiens	Faeces	human|faeces	chromosome	A	0	1
Escherichia coli ETEC H10407 p52	FN649415	NF	Bangladesh	NF	Homo sapiens	Faeces	human|faeces	plasmid	A	0	1
Escherichia coli ETEC H10407 p58	FN649416	NF	Bangladesh	NF	Homo sapiens	Faeces	human|faeces	plasmid	A	0	1
Escherichia coli ETEC H10407 p666	FN649417	NF	Bangladesh	NF	Homo sapiens	Faeces	human|faeces	plasmid	A	0	1
Escherichia coli ETEC H10407 p948	FN649418	NF	Bangladesh	NF	Homo sapiens	Faeces	human|faeces	plasmid	A	0	1
Escherichia coli F11	AAJU00000000	NF	NF	NF	NF	NF	NF	WGS	B2	1	0
Escherichia coli FDA504	AMTU00000000	O157:H7	USA	1982	Homo sapiens	NF	NF	WGS	E	0	1
Escherichia coli FDA505	AKKW00000000	O157:H7	USA	1982	Homo sapiens	NF	NF	WGS	E	0	1
Escherichia coli FDA506	AMTS00000000	O157:H7	USA	1986	Homo sapiens	NF	NF	WGS	E	0	1
Escherichia coli FDA507	AMTT00000000	O157:H7	USA	1982	Homo sapiens	NF	NF	WGS	E	0	1
Escherichia coli FDA517	AKKX00000000	O157:H7	USA	1983	Homo sapiens	NF	NF	WGS	E	0	1
Escherichia coli FRIK1985	AKKZ00000000	O157:H7	USA	1991	Bos taurus	NF	NF	WGS	E	0	0
Escherichia coli FRIK1990	AKLA00000000	O157:H7	USA	1991	Bos taurus	NF	NF	WGS	E	0	0
Escherichia coli FRIK1996	AKKY00000000	O157:H7	USA	1991	Bos taurus	NF	NF	WGS	E	0	0
Escherichia coli FRIK1997	AMTW00000000	O157:H7	USA	1991	Bos taurus	NF	NF	WGS	E	0	0
Escherichia coli FRIK1999	AMTV00000000	O157:H7	USA	1991	Bos taurus	NF	NF	WGS	E	0	0
Escherichia coli FRIK2001	AMTZ00000000	O157:H7	USA	1991	Bos taurus	NF	NF	WGS	E	0	0
Escherichia coli FRIK523	AMVI00000000	O157:H7	USA	1994	Homo sapiens	NF	NF	WGS	E	0	1
Escherichia coli FRIK920	AMTP00000000	O157:H7	USA	1996	Bos taurus	NF	NF	WGS	E	0	0
Escherichia coli FVEC1302	ACXH00000000	NF	NF	NF	NF	NF	NF	WGS	D	0	1
Escherichia coli FVEC1412	ACXI00000000	NF	NF	NF	NF	NF	NF	WGS	D	0	0
Escherichia coli G58-1	AFDX00000000	NF	NF	NF	NF	NF	NF	WGS	A	0	0
Escherichia coli H001	Escherichia coli Antibiotic Resistance Sequencing Project, Broad Institute of Harvard and MIT (http://www.broadinstitute.org/)	NF	Australia	NF	Human	Homo sapiens	Blood	wgs	B2	1	0
Escherichia coli H120	AEHV00000000	NF	NF	NF	NF	NF	NF	WGS	B1	1	0
Escherichia coli H120	Escherichia coli Antibiotic Resistance Sequencing Project, Broad Institute of Harvard and MIT (http://www.broadinstitute.org/)	NF	Australia	NF	Human	Homo sapiens	Urine	wgs	C	1	0
Escherichia coli H218	Escherichia coli Antibiotic Resistance Sequencing Project, Broad Institute of Harvard and MIT (http://www.broadinstitute.org/)	NF	Australia	NF	Human	Homo sapiens	Abdominal wound isolate	wgs	B1	0	1
Escherichia coli H220	Escherichia coli Antibiotic Resistance Sequencing Project, Broad Institute of Harvard and MIT (http://www.broadinstitute.org/)	NF	Australia	NF	Human	Homo sapiens	Urine	wgs	B2	1	0
Escherichia coli H223	Escherichia coli Antibiotic Resistance Sequencing Project, Broad Institute of Harvard and MIT (http://www.broadinstitute.org/)	NF	Australia	NF	Human	Homo sapiens	Faecal	wgs	B2	0	1
Escherichia coli H252	AEFI00000000	NF	NF	NF	NF	NF	NF	WGS	B2	0	1
Escherichia coli H263	AEFJ00000000	NF	NF	NF	NF	NF	NF	WGS	B2	0	1
Escherichia coli H296	Escherichia coli Antibiotic Resistance Sequencing Project, Broad Institute of Harvard and MIT (http://www.broadinstitute.org/)	NF	Australia	NF	Human	Homo sapiens	Faecal	wgs	B2	0	1
Escherichia coli H30	AEZM00000000	NF	NF	NF	Homo sapiens	NF	NF	WGS	E	0	1
Escherichia coli H305	Escherichia coli Antibiotic Resistance Sequencing Project, Broad Institute of Harvard and MIT (http://www.broadinstitute.org/)	NF	Australia	NF	Human	Homo sapiens	Faecal	wgs	B2	0	1
Escherichia coli H378	Escherichia coli Antibiotic Resistance Sequencing Project, Broad Institute of Harvard and MIT (http://www.broadinstitute.org/)	NF	Australia	NF	Human	Homo sapiens	Faecal	wgs	A	0	1
Escherichia coli H383	Escherichia coli Antibiotic Resistance Sequencing Project, Broad Institute of Harvard and MIT (http://www.broadinstitute.org/)	NF	Australia	NF	Human	Homo sapiens	Faecal	wgs	A	0	1
Escherichia coli H386	Escherichia coli Antibiotic Resistance Sequencing Project, Broad Institute of Harvard and MIT (http://www.broadinstitute.org/)	NF	Australia	NF	Human	Homo sapiens	Faecal	wgs	B1	0	1
Escherichia coli H397	AEXH00000000	NF	NF	NF	NF	NF	NF	WGS	B2	0	1
Escherichia coli H420	Escherichia coli Antibiotic Resistance Sequencing Project, Broad Institute of Harvard and MIT (http://www.broadinstitute.org/)	NF	Australia	NF	Human	Homo sapiens	Faecal	wgs	B2	0	1
Escherichia coli H461	Escherichia coli Antibiotic Resistance Sequencing Project, Broad Institute of Harvard and MIT (http://www.broadinstitute.org/)	NF	Australia	NF	Human	Homo sapiens	Faecal	wgs	B2	0	1
Escherichia coli H489	AEHX00000000	NF	NF	NF	NF	NF	NF	WGS	A	0	1
Escherichia coli H494	AFQH00000000	NF	NF	NF	NF	NF	NF	WGS	B1	0	1
Escherichia coli H504	Escherichia coli Antibiotic Resistance Sequencing Project, Broad Institute of Harvard and MIT (http://www.broadinstitute.org/)	NF	Australia	NF	Human	Homo sapiens	Blood	wgs	B2	1	0
Escherichia coli H588	Escherichia coli Antibiotic Resistance Sequencing Project, Broad Institute of Harvard and MIT (http://www.broadinstitute.org/)	NF	Australia	NF	Human	Homo sapiens	Blood	wgs	A	1	0
Escherichia coli H591	ADBB00000000	NF	NF	NF	NF	NF	NF	WGS	B1	1	0
Escherichia coli H593	Escherichia coli Antibiotic Resistance Sequencing Project, Broad Institute of Harvard and MIT (http://www.broadinstitute.org/)	NF	Australia	NF	Human	Homo sapiens	Urine	wgs	A	0	1
Escherichia coli H617	Escherichia coli Antibiotic Resistance Sequencing Project, Broad Institute of Harvard and MIT (http://www.broadinstitute.org/)	NF	Australia	NF	Human	Homo sapiens	Faecal	wgs	B2	0	1
Escherichia coli H660	Escherichia coli Antibiotic Resistance Sequencing Project, Broad Institute of Harvard and MIT (http://www.broadinstitute.org/)	NF	Australia	NF	Human	Homo sapiens	Faecal	wgs	B1	1	0
Escherichia coli H730	AHWF00000000	NF	NF	NF	NF	NF	NF	WGS	A	0	1
Escherichia coli H736	ADAU00000000	NF	NF	NF	NF	NF	NF	WGS	A	0	1
Escherichia coli HM26	APNW00000000	NF	USA: MI	2012	Homo sapiens	urine	NF	WGS	D	1	0
Escherichia coli HM27	APNU00000000	NF	USA: MI	2012	Homo sapiens	urine	NF	WGS	B2	1	0
Escherichia coli HM46	APNY00000000	NF	USA: MI	2012	Homo sapiens	urine	NF	WGS	D	1	0
Escherichia coli HM605	AJWU00000000	NF	United Kingdom	NF	Homo sapiens	colon	NF	WGS	B2	1	0
Escherichia coli HM605	CADZ00000000	NF	NF	NF	NF	NF	NF	WGS	B2	1	0
Escherichia coli HM65	APNX00000000	NF	USA: MI	2012	Homo sapiens	urine	NF	WGS	B2	1	0
Escherichia coli HM69	APNV00000000	NF	USA: MI	2012	Homo sapiens	urine	NF	WGS	D	1	0
Escherichia coli HS	CP000802	NF	USA	NF	Homo sapiens	Faeces	human|commensal	chromosome	A	0	1
Escherichia coli HVH 1 (4-6876161)	AVSX00000000	NF	NF	NF	NF	NF	NF	WGS	B2	1	0
Escherichia coli HVH 10 (4-6832164)	AVTF00000000	NF	NF	NF	NF	NF	NF	WGS	D	1	0
Escherichia coli HVH 100 (4-2850729)	AVVQ00000000	NF	NF	NF	NF	NF	NF	WGS	B2	1	0
Escherichia coli HVH 102 (4-6906788)	AVVR00000000	NF	NF	NF	NF	NF	NF	WGS	B2	1	0
Escherichia coli HVH 103 (4-5904188)	AVVS00000000	NF	NF	NF	NF	NF	NF	WGS	B2	1	0
Escherichia coli HVH 104 (4-6977960)	AVVT00000000	NF	NF	NF	NF	NF	NF	WGS	B2	1	0
Escherichia coli HVH 106 (4-6881831)	AVVU00000000	NF	NF	NF	NF	NF	NF	WGS	D	1	0
Escherichia coli HVH 107 (4-5860571)	AVVV00000000	NF	NF	NF	NF	NF	NF	WGS	B2	1	0
Escherichia coli HVH 108 (4-6924867)	AVVW00000000	NF	NF	NF	NF	NF	NF	WGS	B2	0	0
Escherichia coli HVH 109 (4-6977162)	AVVX00000000	NF	NF	NF	NF	NF	NF	WGS	B2	1	0
Escherichia coli HVH 110 (4-6978754)	AVVY00000000	NF	NF	NF	NF	NF	NF	WGS	D	1	0
Escherichia coli HVH 111 (4-7039018)	AVVZ00000000	NF	NF	NF	NF	NF	NF	WGS	B2	1	0
Escherichia coli HVH 112 (4-5987253)	AVWA00000000	NF	NF	NF	NF	NF	NF	WGS	B2	1	0
Escherichia coli HVH 113 (4-7535473)	AVWB00000000	NF	NF	NF	NF	NF	NF	WGS	D	1	0
Escherichia coli HVH 114 (4-7037740)	AVWC00000000	NF	NF	NF	NF	NF	NF	WGS	B2	1	0
Escherichia coli HVH 115 (4-4465989)	AVWE00000000	NF	NF	NF	NF	NF	NF	WGS	B1	1	0
Escherichia coli HVH 115 (4-4465997)	AVWD00000000	NF	NF	NF	NF	NF	NF	WGS	B1	1	0
Escherichia coli HVH 116 (4-6879942)	AVWF00000000	NF	NF	NF	NF	NF	NF	WGS	B2	1	0
Escherichia coli HVH 117 (4-6857191)	AVWG00000000	NF	NF	NF	NF	NF	NF	WGS	B2	1	0
Escherichia coli HVH 118 (4-7345399)	AVWH00000000	NF	NF	NF	NF	NF	NF	WGS	B2	1	0
Escherichia coli HVH 119 (4-6879578)	AVWI00000000	NF	NF	NF	NF	NF	NF	WGS	D	1	0
Escherichia coli HVH 12 (4-7653042)	AVTG00000000	NF	NF	NF	NF	NF	NF	WGS	B2	0	0
Escherichia coli HVH 120 (4-6978681)	AVWJ00000000	NF	NF	NF	NF	NF	NF	WGS	B2	1	0
Escherichia coli HVH 121 (4-6877826)	AVWK00000000	NF	NF	NF	NF	NF	NF	WGS	C	1	0
Escherichia coli HVH 122 (4-6851606)	AVWL00000000	NF	NF	NF	NF	NF	NF	WGS	D	1	0
Escherichia coli HVH 125 (4-2634716)	AVWM00000000	NF	NF	NF	NF	NF	NF	WGS	B2	1	0
Escherichia coli HVH 126 (4-6034225)	AVWN00000000	NF	NF	NF	NF	NF	NF	WGS	B2	1	0
Escherichia coli HVH 127 (4-7303629)	AVWO00000000	NF	NF	NF	NF	NF	NF	WGS	B2	1	0
Escherichia coli HVH 128 (4-7030436)	AVWP00000000	NF	NF	NF	NF	NF	NF	WGS	B2	1	0
Escherichia coli HVH 13 (4-7634056)	AVTH00000000	NF	NF	NF	NF	NF	NF	WGS	B2	1	0
Escherichia coli HVH 130 (4-7036876)	AVWQ00000000	NF	NF	NF	NF	NF	NF	WGS	D	1	0
Escherichia coli HVH 132 (4-6876862)	AVWR00000000	NF	NF	NF	NF	NF	NF	WGS	B2	1	0
Escherichia coli HVH 133 (4-4466519)	AVWS00000000	NF	NF	NF	NF	NF	NF	WGS	D	1	0
Escherichia coli HVH 134 (4-6073441)	AVWT00000000	NF	NF	NF	NF	NF	NF	WGS	D	1	0
Escherichia coli HVH 135 (4-4449320)	AVWU00000000	NF	NF	NF	NF	NF	NF	WGS	D	1	0
Escherichia coli HVH 136 (4-5970458)	AVWV00000000	NF	NF	NF	NF	NF	NF	WGS	D	0	0
Escherichia coli HVH 137 (4-2124971)	AVWW00000000	NF	NF	NF	NF	NF	NF	WGS	B2	1	0
Escherichia coli HVH 138 (4-6066704)	AVWX00000000	NF	NF	NF	NF	NF	NF	WGS	B2	1	0
Escherichia coli HVH 139 (4-3192644)	AVWY00000000	NF	NF	NF	NF	NF	NF	WGS	B1	1	0
Escherichia coli HVH 140 (4-5894387)	AVWZ00000000	NF	NF	NF	NF	NF	NF	WGS	D	1	0
Escherichia coli HVH 141 (4-5995973)	AVXA00000000	NF	NF	NF	NF	NF	NF	WGS	B2	1	0
Escherichia coli HVH 142 (4-5627451)	AVXB00000000	NF	NF	NF	NF	NF	NF	WGS	B2	1	0
Escherichia coli HVH 143 (4-5674999)	AVXC00000000	NF	NF	NF	NF	NF	NF	WGS	B2	1	0
Escherichia coli HVH 144 (4-4451937)	AVXD00000000	NF	NF	NF	NF	NF	NF	WGS	B2	1	0
Escherichia coli HVH 145 (4-5672112)	AVXE00000000	NF	NF	NF	NF	NF	NF	WGS	D	1	0
Escherichia coli HVH 146 (4-3189767)	AVXF00000000	NF	NF	NF	NF	NF	NF	WGS	B2	1	0
Escherichia coli HVH 147 (4-5893887)	AVXG00000000	NF	NF	NF	NF	NF	NF	WGS	B1	1	0
Escherichia coli HVH 148 (4-3192490)	AVXH00000000	NF	NF	NF	NF	NF	NF	WGS	B2	0	0
Escherichia coli HVH 149 (4-4451880)	AVXI00000000	NF	NF	NF	NF	NF	NF	WGS	B2	1	0
Escherichia coli HVH 150 (4-3258106)	AVXJ00000000	NF	NF	NF	NF	NF	NF	WGS	C	1	0
Escherichia coli HVH 151 (4-5755573)	AVXK00000000	NF	NF	NF	NF	NF	NF	WGS	D	1	0
Escherichia coli HVH 152 (4-3447545)	AVXL00000000	NF	NF	NF	NF	NF	NF	WGS	A	0	0
Escherichia coli HVH 153 (3-9344314)	AVXM00000000	NF	NF	NF	NF	NF	NF	WGS	B2	1	0
Escherichia coli HVH 154 (4-5636698)	AVXN00000000	NF	NF	NF	NF	NF	NF	WGS	B2	1	0
Escherichia coli HVH 155 (4-4509048)	AVXO00000000	NF	NF	NF	NF	NF	NF	WGS	D	1	0
Escherichia coli HVH 156 (4-3206505)	AVXP00000000	NF	NF	NF	NF	NF	NF	WGS	B2	1	0
Escherichia coli HVH 157 (4-3406229)	AVXQ00000000	NF	NF	NF	NF	NF	NF	WGS	B2	1	0
Escherichia coli HVH 158 (4-3224287)	AVXR00000000	NF	NF	NF	NF	NF	NF	WGS	B2	1	0
Escherichia coli HVH 159 (4-5818141)	AVXS00000000	NF	NF	NF	NF	NF	NF	WGS	B2	1	0
Escherichia coli HVH 16 (4-7649002)	AVTI00000000	NF	NF	NF	NF	NF	NF	WGS	B2	1	0
Escherichia coli HVH 160 (4-5695937)	AVXT00000000	NF	NF	NF	NF	NF	NF	WGS	B2	1	0
Escherichia coli HVH 161 (4-3119890)	AVXU00000000	NF	NF	NF	NF	NF	NF	WGS	B2	1	0
Escherichia coli HVH 162 (4-5627982)	AVXV00000000	NF	NF	NF	NF	NF	NF	WGS	B2	1	0
Escherichia coli HVH 163 (4-4697553)	AVXW00000000	NF	NF	NF	NF	NF	NF	WGS	D	1	0
Escherichia coli HVH 164 (4-5953081)	AVXX00000000	NF	NF	NF	NF	NF	NF	WGS	A	1	0
Escherichia coli HVH 167 (4-6073565)	AVXY00000000	NF	NF	NF	NF	NF	NF	WGS	D	1	0
Escherichia coli HVH 169 (4-1075578)	AVXZ00000000	NF	NF	NF	NF	NF	NF	WGS	B2	1	0
Escherichia coli HVH 17 (4-7473087)	AVTJ00000000	NF	NF	NF	NF	NF	NF	WGS	B2	1	0
Escherichia coli HVH 170 (4-3026949)	AVYA00000000	NF	NF	NF	NF	NF	NF	WGS	B2	1	0
Escherichia coli HVH 171 (4-3191958)	AVYB00000000	NF	NF	NF	NF	NF	NF	WGS	B2	1	0
Escherichia coli HVH 172 (4-3248542)	AVYC00000000	NF	NF	NF	NF	NF	NF	WGS	B2	1	0
Escherichia coli HVH 173 (3-9175482)	AVYD00000000	NF	NF	NF	NF	NF	NF	WGS	D	1	0
Escherichia coli HVH 175 (4-3405184)	AVYE00000000	NF	NF	NF	NF	NF	NF	WGS	B2	1	0
Escherichia coli HVH 176 (4-3428664)	AVYF00000000	NF	NF	NF	NF	NF	NF	WGS	B2	1	0
Escherichia coli HVH 178 (4-3189163)	AVYG00000000	NF	NF	NF	NF	NF	NF	WGS	B2	0	0
Escherichia coli HVH 18 (4-8589585)	AVTK00000000	NF	NF	NF	NF	NF	NF	WGS	C	1	0
Escherichia coli HVH 180 (4-3051617)	AVYH00000000	NF	NF	NF	NF	NF	NF	WGS	B2	1	0
Escherichia coli HVH 182 (4-0985554)	AVYI00000000	NF	NF	NF	NF	NF	NF	WGS	D	1	0
Escherichia coli HVH 183 (4-3205932)	AVYJ00000000	NF	NF	NF	NF	NF	NF	WGS	D	1	0
Escherichia coli HVH 184 (4-3343286)	AVYK00000000	NF	NF	NF	NF	NF	NF	WGS	B2	1	0
Escherichia coli HVH 185 (4-2876639)	AVYL00000000	NF	NF	NF	NF	NF	NF	WGS	B2	1	0
Escherichia coli HVH 186 (4-3405044)	AVYM00000000	NF	NF	NF	NF	NF	NF	WGS	B2	1	0
Escherichia coli HVH 187 (4-4471660)	AVYN00000000	NF	NF	NF	NF	NF	NF	WGS	F	1	0
Escherichia coli HVH 189 (4-3220125)	AVYP00000000	NF	NF	NF	NF	NF	NF	WGS	D	1	0
Escherichia coli HVH 19 (4-7154984)	AVTL00000000	NF	NF	NF	NF	NF	NF	WGS	B2	1	0
Escherichia coli HVH 190 (4-3255514)	AVYQ00000000	NF	NF	NF	NF	NF	NF	WGS	B2	1	0
Escherichia coli HVH 191 (3-9341900)	AVYR00000000	NF	NF	NF	NF	NF	NF	WGS	B2	1	0
Escherichia coli HVH 192 (4-3054470)	AVYS00000000	NF	NF	NF	NF	NF	NF	WGS	B2	1	0
Escherichia coli HVH 193 (4-3331423)	AVYT00000000	NF	NF	NF	NF	NF	NF	WGS	B2	1	0
Escherichia coli HVH 194 (4-2356805)	AVYU00000000	NF	NF	NF	NF	NF	NF	WGS	B2	1	0
Escherichia coli HVH 195 (3-7155360)	AVYV00000000	NF	NF	NF	NF	NF	NF	WGS	B1	1	0
Escherichia coli HVH 196 (4-4530470)	AVYW00000000	NF	NF	NF	NF	NF	NF	WGS	B2	1	0
Escherichia coli HVH 197 (4-4466217)	AVYX00000000	NF	NF	NF	NF	NF	NF	WGS	B2	1	0
Escherichia coli HVH 198 (4-3206106)	AVYY00000000	NF	NF	NF	NF	NF	NF	WGS	B2	1	0
Escherichia coli HVH 199 (4-5670322)	AVYZ00000000	NF	NF	NF	NF	NF	NF	WGS	B2	1	0
Escherichia coli HVH 2 (4-6943160)	AVSY00000000	NF	NF	NF	NF	NF	NF	WGS	B2	1	0
Escherichia coli HVH 20 (4-5865042)	AVTM00000000	NF	NF	NF	NF	NF	NF	WGS	B2	1	0
Escherichia coli HVH 200 (4-4449924)	AVZA00000000	NF	NF	NF	NF	NF	NF	WGS	C	1	0
Escherichia coli HVH 201 (4-4459431)	AVZB00000000	NF	NF	NF	NF	NF	NF	WGS	B2	1	0
Escherichia coli HVH 202 (4-3163997)	AVZC00000000	NF	NF	NF	NF	NF	NF	WGS	B2	1	0
Escherichia coli HVH 203 (4-3126218)	AVZD00000000	NF	NF	NF	NF	NF	NF	WGS	B2	1	0
Escherichia coli HVH 204 (4-3112802)	AVZE00000000	NF	NF	NF	NF	NF	NF	WGS	B2	1	0
Escherichia coli HVH 205 (4-3094677)	AVZF00000000	NF	NF	NF	NF	NF	NF	WGS	B2	1	0
Escherichia coli HVH 206 (4-3128229)	AVZG00000000	NF	NF	NF	NF	NF	NF	WGS	D	1	0
Escherichia coli HVH 207 (4-3113221)	AVZH00000000	NF	NF	NF	NF	NF	NF	WGS	B2	1	0
Escherichia coli HVH 208 (4-3112292)	AVZI00000000	NF	NF	NF	NF	NF	NF	WGS	D	1	0
Escherichia coli HVH 209 (4-3062651)	AVZJ00000000	NF	NF	NF	NF	NF	NF	WGS	A	1	0
Escherichia coli HVH 21 (4-4517873)	AVTN00000000	NF	NF	NF	NF	NF	NF	WGS	B2	1	0
Escherichia coli HVH 210 (4-3042480)	AVZK00000000	NF	NF	NF	NF	NF	NF	WGS	B2	1	0
Escherichia coli HVH 211 (4-3041891)	AVZL00000000	NF	NF	NF	NF	NF	NF	WGS	B2	1	0
Escherichia coli HVH 212 (3-9305343)	AVZM00000000	NF	NF	NF	NF	NF	NF	WGS	B2	1	0
Escherichia coli HVH 213 (4-3042928)	AVZN00000000	NF	NF	NF	NF	NF	NF	WGS	B2	1	0
Escherichia coli HVH 215 (4-3008371)	AVZO00000000	NF	NF	NF	NF	NF	NF	WGS	D	1	0
Escherichia coli HVH 216 (4-3042952)	AVZP00000000	NF	NF	NF	NF	NF	NF	WGS	B2	1	0
Escherichia coli HVH 217 (4-1022806)	AVZQ00000000	NF	NF	NF	NF	NF	NF	WGS	B2	1	0
Escherichia coli HVH 218 (4-4500903)	AVZR00000000	NF	NF	NF	NF	NF	NF	WGS	B2	1	0
Escherichia coli HVH 22 (4-2258986)	AVTO00000000	NF	NF	NF	NF	NF	NF	WGS	D	1	0
Escherichia coli HVH 220 (4-5876842)	AVZS00000000	NF	NF	NF	NF	NF	NF	WGS	B2	1	0
Escherichia coli HVH 221 (4-3136817)	AVZT00000000	NF	NF	NF	NF	NF	NF	WGS	A	1	0
Escherichia coli HVH 222 (4-2977443)	AVZU00000000	NF	NF	NF	NF	NF	NF	WGS	B2	1	0
Escherichia coli HVH 223 (4-2976528)	AVZV00000000	NF	NF	NF	NF	NF	NF	WGS	D	1	0
Escherichia coli HVH 225 (4-1273116)	AVZW00000000	NF	NF	NF	NF	NF	NF	WGS	B2	1	0
Escherichia coli HVH 227 (4-2277670)	AVZX00000000	NF	NF	NF	NF	NF	NF	WGS	B2	1	0
Escherichia coli HVH 228 (4-7787030)	AVZY00000000	NF	NF	NF	NF	NF	NF	WGS	B2	1	0
Escherichia coli HVH 24 (4-5985145)	AVTP00000000	NF	NF	NF	NF	NF	NF	WGS	B2	1	0
Escherichia coli HVH 25 (4-5851939)	AVTQ00000000	NF	NF	NF	NF	NF	NF	WGS	D	1	0
Escherichia coli HVH 26 (4-5703913)	AVTR00000000	NF	NF	NF	NF	NF	NF	WGS	B2	1	0
Escherichia coli HVH 27 (4-7449267)	AVTS00000000	NF	NF	NF	NF	NF	NF	WGS	B2	1	0
Escherichia coli HVH 28 (4-0907367)	AVTT00000000	NF	NF	NF	NF	NF	NF	WGS	B2	1	0
Escherichia coli HVH 29 (4-3418073)	AVTU00000000	NF	NF	NF	NF	NF	NF	WGS	D	1	0
Escherichia coli HVH 3 (4-7276001)	AVSZ00000000	NF	NF	NF	NF	NF	NF	WGS	B2	1	0
Escherichia coli HVH 30 (4-2661829)	AVTV00000000	NF	NF	NF	NF	NF	NF	WGS	B2	1	0
Escherichia coli HVH 31 (4-2602156)	AVTW00000000	NF	NF	NF	NF	NF	NF	WGS	B2	1	0
Escherichia coli HVH 32 (4-3773988)	AVTX00000000	NF	NF	NF	NF	NF	NF	WGS	B2	1	0
Escherichia coli HVH 33 (4-2174936)	AVTY00000000	NF	NF	NF	NF	NF	NF	WGS	C	1	0
Escherichia coli HVH 35 (4-2962667)	AVTZ00000000	NF	NF	NF	NF	NF	NF	WGS	B2	1	0
Escherichia coli HVH 36 (4-5675286)	AYLQ00000000	NF	NF	NF	NF	NF	NF	WGS	B1	1	0
Escherichia coli HVH 37 (4-2773848)	AVUA00000000	NF	NF	NF	NF	NF	NF	WGS	B2	1	0
Escherichia coli HVH 38 (4-2774682)	AVUB00000000	NF	NF	NF	NF	NF	NF	WGS	B2	1	0
Escherichia coli HVH 39 (4-2679949)	AVUC00000000	NF	NF	NF	NF	NF	NF	WGS	B2	1	0
Escherichia coli HVH 4 (4-7276109)	AVTA00000000	NF	NF	NF	NF	NF	NF	WGS	B2	1	0
Escherichia coli HVH 40 (4-1219782)	AVUD00000000	NF	NF	NF	NF	NF	NF	WGS	B2	1	0
Escherichia coli HVH 41 (4-2677849)	AVUE00000000	NF	NF	NF	NF	NF	NF	WGS	D	1	0
Escherichia coli HVH 42 (4-2100061)	AVUF00000000	NF	NF	NF	NF	NF	NF	WGS	B2	1	0
Escherichia coli HVH 43 (4-2173468)	AVUG00000000	NF	NF	NF	NF	NF	NF	WGS	D	1	0
Escherichia coli HVH 44 (4-2298570)	AVUH00000000	NF	NF	NF	NF	NF	NF	WGS	D	1	0
Escherichia coli HVH 45 (4-3129918)	AVUI00000000	NF	NF	NF	NF	NF	NF	WGS	D	1	0
Escherichia coli HVH 46 (4-2758776)	AVUJ00000000	NF	NF	NF	NF	NF	NF	WGS	B2	1	0
Escherichia coli HVH 48 (4-2658593)	AVUK00000000	NF	NF	NF	NF	NF	NF	WGS	B2	1	0
Escherichia coli HVH 5 (4-7148410)	AVTB00000000	NF	NF	NF	NF	NF	NF	WGS	B2	1	0
Escherichia coli HVH 50 (4-2593475)	AYHF00000000	NF	NF	NF	NF	NF	NF	WGS	A	1	0
Escherichia coli HVH 51 (4-2172526)	AVUL00000000	NF	NF	NF	NF	NF	NF	WGS	B2	1	0
Escherichia coli HVH 53 (4-0631051)	AVUM00000000	NF	NF	NF	NF	NF	NF	WGS	F	1	0
Escherichia coli HVH 55 (4-2646161)	AVUN00000000	NF	NF	NF	NF	NF	NF	WGS	B2	1	0
Escherichia coli HVH 56 (4-2153033)	AVUO00000000	NF	NF	NF	NF	NF	NF	WGS	B2	1	0
Escherichia coli HVH 58 (4-2839709)	AVUP00000000	NF	NF	NF	NF	NF	NF	WGS	B2	1	0
Escherichia coli HVH 59 (4-1119338)	AVUQ00000000	NF	NF	NF	NF	NF	NF	WGS	B2	1	0
Escherichia coli HVH 6 (3-8296502)	AVTC00000000	NF	NF	NF	NF	NF	NF	WGS	D	1	0
Escherichia coli HVH 61 (4-2736020)	AVUR00000000	NF	NF	NF	NF	NF	NF	WGS	B2	1	0
Escherichia coli HVH 63 (4-2542528)	AVUS00000000	NF	NF	NF	NF	NF	NF	WGS	D	1	0
Escherichia coli HVH 65 (4-2262045)	AVUT00000000	NF	NF	NF	NF	NF	NF	WGS	D	1	0
Escherichia coli HVH 68 (4-0888028)	AVUU00000000	NF	NF	NF	NF	NF	NF	WGS	B2	1	0
Escherichia coli HVH 69 (4-2837072)	AVUV00000000	NF	NF	NF	NF	NF	NF	WGS	D	1	0
Escherichia coli HVH 7 (4-7315031)	AVTD00000000	NF	NF	NF	NF	NF	NF	WGS	B2	1	0
Escherichia coli HVH 70 (4-2963531)	AVUW00000000	NF	NF	NF	NF	NF	NF	WGS	B2	1	0
Escherichia coli HVH 73 (4-2393174)	AVUX00000000	NF	NF	NF	NF	NF	NF	WGS	B2	1	0
Escherichia coli HVH 74 (4-1034782)	AVUY00000000	NF	NF	NF	NF	NF	NF	WGS	B2	1	0
Escherichia coli HVH 76 (4-2538717)	AVUZ00000000	NF	NF	NF	NF	NF	NF	WGS	B2	1	0
Escherichia coli HVH 77 (4-2605759)	AVVA00000000	NF	NF	NF	NF	NF	NF	WGS	B2	1	0
Escherichia coli HVH 78 (4-2735946)	AVVB00000000	NF	NF	NF	NF	NF	NF	WGS	B2	1	0
Escherichia coli HVH 80 (4-2428830)	AVVD00000000	NF	NF	NF	NF	NF	NF	WGS	B2	1	0
Escherichia coli HVH 82 (4-2209276)	AVVE00000000	NF	NF	NF	NF	NF	NF	WGS	C	1	0
Escherichia coli HVH 84 (4-1021478)	AVVF00000000	NF	NF	NF	NF	NF	NF	WGS	B2	1	0
Escherichia coli HVH 85 (4-0792144)	AVVG00000000	NF	NF	NF	NF	NF	NF	WGS	D	1	0
Escherichia coli HVH 86 (4-7026218)	AVVH00000000	NF	NF	NF	NF	NF	NF	WGS	B2	1	0
Escherichia coli HVH 87 (4-5977630)	AVVI00000000	NF	NF	NF	NF	NF	NF	WGS	F	1	0
Escherichia coli HVH 88 (4-5854636)	AVVJ00000000	NF	NF	NF	NF	NF	NF	WGS	D	1	0
Escherichia coli HVH 89 (4-5885604)	AVVK00000000	NF	NF	NF	NF	NF	NF	WGS	B2	1	0
Escherichia coli HVH 9 (4-6942539)	AVTE00000000	NF	NF	NF	NF	NF	NF	WGS	B2	1	0
Escherichia coli HVH 90 (4-3191362)	AVVL00000000	NF	NF	NF	NF	NF	NF	WGS	B2	1	0
Escherichia coli HVH 91 (4-4638751)	AVVM00000000	NF	NF	NF	NF	NF	NF	WGS	A	1	0
Escherichia coli HVH 92 (4-5930790)	AVVN00000000	NF	NF	NF	NF	NF	NF	WGS	B2	1	0
Escherichia coli HVH 95 (4-6074464)	AVVO00000000	NF	NF	NF	NF	NF	NF	WGS	B2	1	0
Escherichia coli HVH 96 (4-5934869)	AVVP00000000	NF	NF	NF	NF	NF	NF	WGS	B2	1	0
Escherichia coli HVH 98 (4-5799287)	AYHG00000000	NF	NF	NF	NF	NF	NF	WGS	B1	1	0
Escherichia coli IAI1	CU928160	NF	France	NF	Homo sapiens	Faeces	human|commensal	chromosome	B1	0	1
Escherichia coli IAI39	CU928164	O7:K1	France	NF	Homo sapiens	Faeces	human|kidney	chromosome	F	1	0
Escherichia coli IHE3034	CP001969	NF	Finland	NF	Homo sapiens	Faeces	human|meningitis	chromosome	B2	1	0
Escherichia coli IMT2125	CAJT00000000	NF	NF	NF	NF	NF	NF	WGS	C	1	0
Escherichia coli IMT8073	ASXQ00000000	NF	Germany: Giessen	2003	pig	feces	diagnosis: diarrhea	aEPEC	B1	0	0
Escherichia coli J53	AICK00000000	NF	NF	NF	NF	NF	Escherchia coli K12 mutant	WGS	A	1	0
Escherichia coli J96	ALIN00000000	NF	NF	NF	Homo sapiens	patient with pyelonephritis	NF	WGS	B2	1	0
Escherichia coli JB1-95	AEZV00000000	NF	NF	NF	Homo sapiens	NF	NF	WGS	B1	0	1
Escherichia coli Jurua 18/11	AQFB00000000	NF	Brazil	1998	Homo sapiens	stool	acute diarrhoeal outbreak	WGS	C	0	1
Escherichia coli Jurua 20/10	AQFA00000000	NF	Brazil	1998	Homo sapiens	stool	acute diarrhoeal outbreak	WGS	B1	0	1
Escherichia coli K1	AWQJ00000000	NF	NF	NF	NF	NF	NF	WGS	E	0	0
Escherichia coli K-12 str. MG1655	U00096	Derived_from_K12	USA	1922	Homo sapiens	Faeces	human|faeces	chromosome	A	0	1
Escherichia coli K2	AWQK00000000	NF	NF	NF	NF	NF	NF	WGS	E	0	0
Escherichia coli KD1	AJWO00000000	NF	USA	2004	dog	colon	NF	WGS	B2	0	0
Escherichia coli KD2	AJWP00000000	NF	USA	2004	dog	colon	NF	WGS	D	0	0
Escherichia coli KO11FL	CP002970	NF	NF	NF	NF	Faeces	NF	chromosome	B1	1	0
Escherichia coli KO11FL pRK2	CP002971	NF	NF	NF	NF	Faeces	NF	plasmid	B1	1	0
Escherichia coli KOEGE 10 (25a)	AWAB00000000	NF	NF	NF	NF	NF	NF	WGS	B2	1	0
Escherichia coli KOEGE 118 (317a)	AWAR00000000	NF	NF	NF	NF	NF	NF	WGS	D	1	0
Escherichia coli KOEGE 131 (358a)	AWAS00000000	NF	NF	NF	NF	NF	NF	WGS	C	1	0
Escherichia coli KOEGE 3 (4a)	AVZZ00000000	NF	NF	NF	NF	NF	NF	WGS	A	1	0
Escherichia coli KOEGE 30 (63a)	AWAC00000000	NF	NF	NF	NF	NF	NF	WGS	B2	1	0
Escherichia coli KOEGE 32 (66a)	AWAD00000000	NF	NF	NF	NF	NF	NF	WGS	B2	1	0
Escherichia coli KOEGE 33 (68a)	AWAE00000000	NF	NF	NF	NF	NF	NF	WGS	B1	1	0
Escherichia coli KOEGE 40 (102a)	AWAF00000000	NF	NF	NF	NF	NF	NF	WGS	A	1	0
Escherichia coli KOEGE 43 (105a)	AWAG00000000	NF	NF	NF	NF	NF	NF	WGS	B2	1	0
Escherichia coli KOEGE 44 (106a)	AWAH00000000	NF	NF	NF	NF	NF	NF	WGS	B2	1	0
Escherichia coli KOEGE 56 (169a)	AWAI00000000	NF	NF	NF	NF	NF	NF	WGS	B2	1	0
Escherichia coli KOEGE 58 (171a)	AWAJ00000000	NF	NF	NF	NF	NF	NF	WGS	B2	1	0
Escherichia coli KOEGE 61 (174a)	AWAK00000000	NF	NF	NF	NF	NF	NF	WGS	B2	1	0
Escherichia coli KOEGE 62 (175a)	AWAL00000000	NF	NF	NF	NF	NF	NF	WGS	D	1	0
Escherichia coli KOEGE 68 (182a)	AWAM00000000	NF	NF	NF	NF	NF	NF	WGS	D	1	0
Escherichia coli KOEGE 7 (16a)	AWAA00000000	NF	NF	NF	NF	NF	NF	WGS	A	1	0
Escherichia coli KOEGE 70 (185a)	AWAN00000000	NF	NF	NF	NF	NF	NF	WGS	B2	1	0
Escherichia coli KOEGE 73 (195a)	AWAP00000000	NF	NF	NF	NF	NF	NF	WGS	D	1	0
Escherichia coli KOEGE 77 (202a)	AWAQ00000000	NF	NF	NF	NF	NF	NF	WGS	D	1	0
Escherichia coli KTE10	ANSQ00000000	NF	NF	NF	NF	NF	NF	WGS	A	1	0
Escherichia coli KTE101	ANWD00000000	NF	Denmark	2010	NF	NF	NF	WGS	B1	1	0
Escherichia coli KTE104	ANXL00000000	NF	NF	NF	NF	NF	NF	WGS	B2	1	0
Escherichia coli KTE105	ANXM00000000	NF	NF	NF	NF	NF	NF	WGS	D	1	0
Escherichia coli KTE106	ANXN00000000	NF	NF	NF	NF	NF	NF	WGS	B2	1	0
Escherichia coli KTE109	ANXO00000000	NF	NF	NF	NF	NF	NF	WGS	B2	1	0
Escherichia coli KTE111	ANUX00000000	NF	Denmark	2010	NF	NF	NF	WGS	A	1	0
Escherichia coli KTE112	ANXP00000000	NF	NF	NF	NF	NF	NF	WGS	E	1	0
Escherichia coli KTE113	ANXQ00000000	NF	NF	NF	NF	NF	NF	WGS	B2	1	0
Escherichia coli KTE115	ANWE00000000	NF	Denmark	2010	NF	NF	NF	WGS	D	1	0
Escherichia coli KTE116	ANUY00000000	NF	Denmark	2010	NF	NF	NF	WGS	D	1	0
Escherichia coli KTE117	ANXR00000000	NF	NF	NF	NF	NF	NF	WGS	E	1	0
Escherichia coli KTE118	ANWF00000000	NF	Denmark	2010	NF	NF	NF	WGS	B2	1	0
Escherichia coli KTE119	ANUZ00000000	NF	Denmark	2010	NF	NF	NF	WGS	A	1	0
Escherichia coli KTE12	ANSS00000000	NF	NF	NF	NF	NF	NF	WGS	B1	1	0
Escherichia coli KTE120	ANXS00000000	NF	NF	NF	NF	NF	NF	WGS	A	1	0
Escherichia coli KTE122	ANXT00000000	NF	NF	NF	NF	NF	NF	WGS	D	1	0
Escherichia coli KTE123	ANWG00000000	NF	Denmark	2010	NF	NF	NF	WGS	B2	1	0
Escherichia coli KTE124	ANXU00000000	NF	NF	NF	NF	NF	NF	WGS	B2	1	0
Escherichia coli KTE125	ANXV00000000	NF	NF	NF	NF	NF	NF	WGS	D	1	0
Escherichia coli KTE128	ANXW00000000	NF	NF	NF	NF	NF	NF	WGS	D	1	0
Escherichia coli KTE129	ANXX00000000	NF	NF	NF	NF	NF	NF	WGS	B2	1	0
Escherichia coli KTE131	ANXY00000000	NF	NF	NF	NF	NF	NF	WGS	B2	1	0
Escherichia coli KTE133	ANXZ00000000	NF	NF	NF	NF	NF	NF	WGS	B2	1	0
Escherichia coli KTE135	ANWH00000000	NF	Denmark	2010	NF	NF	NF	WGS	B1	1	0
Escherichia coli KTE136	ANWI00000000	NF	Denmark	2010	NF	NF	NF	WGS	B1	1	0
Escherichia coli KTE137	ANYA00000000	NF	NF	NF	NF	NF	NF	WGS	B2	1	0
Escherichia coli KTE138	ANYB00000000	NF	NF	NF	NF	NF	NF	WGS	B1	1	0
Escherichia coli KTE139	ANYC00000000	NF	NF	NF	NF	NF	NF	WGS	B2	1	0
Escherichia coli KTE140	ANWJ00000000	NF	Denmark	2010	NF	NF	NF	WGS	D	1	0
Escherichia coli KTE141	ANWK00000000	NF	Denmark	2010	NF	NF	NF	WGS	B2	1	0
Escherichia coli KTE142	ANVA00000000	NF	Denmark	2010	NF	NF	NF	WGS	B1	1	0
Escherichia coli KTE143	ANVB00000000	NF	Denmark	2010	NF	NF	NF	WGS	F	1	0
Escherichia coli KTE144	ANWL00000000	NF	Denmark	2010	NF	NF	NF	WGS	D	1	0
Escherichia coli KTE145	ANYD00000000	NF	NF	NF	NF	NF	NF	WGS	B2	1	0
Escherichia coli KTE147	ANWN00000000	NF	Denmark	2010	NF	NF	NF	WGS	D	1	0
Escherichia coli KTE148	ANYE00000000	NF	NF	NF	NF	NF	NF	WGS	B2	1	0
Escherichia coli KTE15	ANST00000000	NF	NF	NF	NF	NF	NF	WGS	B2	1	0
Escherichia coli KTE150	ANYF00000000	NF	NF	NF	NF	NF	NF	WGS	B2	1	0
Escherichia coli KTE153	ANYG00000000	NF	NF	NF	NF	NF	NF	WGS	B2	1	0
Escherichia coli KTE154	ANWO00000000	NF	Denmark	2010	NF	NF	NF	WGS	A	1	0
Escherichia coli KTE156	ANVC00000000	NF	Denmark	2010	NF	NF	NF	WGS	A	1	0
Escherichia coli KTE157	ANYH00000000	NF	NF	NF	NF	NF	NF	WGS	B2	1	0
Escherichia coli KTE158	ANWP00000000	NF	Denmark	2010	NF	NF	NF	WGS	D	1	0
Escherichia coli KTE16	ANSU00000000	NF	NF	NF	NF	NF	NF	WGS	B2	1	0
Escherichia coli KTE160	ANYI00000000	NF	NF	NF	NF	NF	NF	WGS	B2	1	0
Escherichia coli KTE161	ANVD00000000	NF	Denmark	2010	NF	NF	NF	WGS	A	1	0
Escherichia coli KTE162	ANVE00000000	NF	Denmark	2010	NF	NF	NF	WGS	B2	1	0
Escherichia coli KTE163	ANYJ00000000	NF	NF	NF	NF	NF	NF	WGS	C	1	0
Escherichia coli KTE165	ANWQ00000000	NF	Denmark	2010	NF	NF	NF	WGS	B2	1	0
Escherichia coli KTE166	ANYK00000000	NF	NF	NF	NF	NF	NF	WGS	C	1	0
Escherichia coli KTE167	ANYL00000000	NF	NF	NF	NF	NF	NF	WGS	B2	1	0
Escherichia coli KTE168	ANYM00000000	NF	NF	NF	NF	NF	NF	WGS	B2	1	0
Escherichia coli KTE169	ANVF00000000	NF	Denmark	2010	NF	NF	NF	WGS	B2	1	0
Escherichia coli KTE17	ANVK00000000	NF	NF	NF	NF	NF	NF	WGS	B2	1	0
Escherichia coli KTE171	ANVG00000000	NF	Denmark	2010	NF	NF	NF	WGS	A	1	0
Escherichia coli KTE173	ANWU00000000	NF	NF	2010	NF	NF	NF	WGS	B2	1	0
Escherichia coli KTE174	ANYN00000000	NF	NF	NF	NF	NF	NF	WGS	B2	1	0
Escherichia coli KTE175	ANWV00000000	NF	NF	2010	NF	NF	NF	WGS	B2	1	0
Escherichia coli KTE176	ANYO00000000	NF	NF	NF	NF	NF	NF	WGS	B2	1	0
Escherichia coli KTE177	ANYP00000000	NF	NF	NF	NF	NF	NF	WGS	D	1	0
Escherichia coli KTE178	ANTB00000000	NF	NF	2010	NF	NF	NF	WGS	B2	1	0
Escherichia coli KTE179	ANYQ00000000	NF	NF	NF	NF	NF	NF	WGS	B2	1	0
Escherichia coli KTE18	ANVL00000000	NF	NF	NF	NF	NF	NF	WGS	B2	1	0
Escherichia coli KTE180	ANYR00000000	NF	NF	NF	NF	NF	NF	WGS	B2	1	0
Escherichia coli KTE181	ANTC00000000	NF	NF	2009	NF	NF	NF	WGS	D	1	0
Escherichia coli KTE183	ANWX00000000	NF	NF	2009	NF	NF	NF	WGS	B2	1	0
Escherichia coli KTE184	ANWW00000000	NF	NF	2009	NF	NF	NF	WGS	B1	1	0
Escherichia coli KTE187	ANTD00000000	NF	NF	2009	NF	NF	NF	WGS	B2	1	0
Escherichia coli KTE188	ANTE00000000	NF	NF	2009	NF	NF	NF	WGS	B2	1	0
Escherichia coli KTE189	ANTF00000000	NF	NF	2010	NF	NF	NF	WGS	B2	1	0
Escherichia coli KTE190	ANWT00000000	NF	NF	2010	NF	NF	NF	WGS	D	1	0
Escherichia coli KTE191	ANTG00000000	NF	NF	2010	NF	NF	NF	WGS	B2	1	0
Escherichia coli KTE192	ANWR00000000	NF	NF	2010	NF	NF	NF	WGS	B2	1	0
Escherichia coli KTE193	ANTH00000000	NF	NF	2010	NF	NF	NF	WGS	E	1	0
Escherichia coli KTE194	ANWS00000000	NF	NF	2010	NF	NF	NF	WGS	B2	1	0
Escherichia coli KTE196	ANWY00000000	NF	NF	2010	NF	NF	NF	WGS	E	1	0
Escherichia coli KTE197	ANWZ00000000	NF	NF	2010	NF	NF	NF	WGS	A	1	0
Escherichia coli KTE2	ANSN00000000	NF	NF	NF	NF	NF	NF	WGS	D	1	0
Escherichia coli KTE201	ANTI00000000	NF	NF	2010	NF	NF	NF	WGS	B2	1	0
Escherichia coli KTE202	ANXA00000000	NF	NF	2010	NF	NF	NF	WGS	D	1	0
Escherichia coli KTE203	ANXB00000000	NF	NF	2010	NF	NF	NF	WGS	B1	1	0
Escherichia coli KTE204	ANTJ00000000	NF	NF	2010	NF	NF	NF	WGS	D	1	0
Escherichia coli KTE205	ANTK00000000	NF	NF	2010	NF	NF	NF	WGS	B2	1	0
Escherichia coli KTE206	ANTL00000000	NF	NF	2010	NF	NF	NF	WGS	B2	1	0
Escherichia coli KTE207	ANXC00000000	NF	NF	2010	NF	NF	NF	WGS	B2	1	0
Escherichia coli KTE208	ANTM00000000	NF	NF	2010	NF	NF	NF	WGS	D	1	0
Escherichia coli KTE209	ANXD00000000	NF	NF	2010	NF	NF	NF	WGS	B2	1	0
Escherichia coli KTE21	ANSV00000000	NF	NF	NF	NF	NF	NF	WGS	D	1	0
Escherichia coli KTE210	ANTN00000000	NF	NF	2010	NF	NF	NF	WGS	B1	1	0
Escherichia coli KTE211	ANXE00000000	NF	NF	2010	NF	NF	NF	WGS	B2	1	0
Escherichia coli KTE212	ANTO00000000	NF	NF	2010	NF	NF	NF	WGS	A	1	0
Escherichia coli KTE213	ANTP00000000	NF	NF	2010	NF	NF	NF	WGS	D	1	0
Escherichia coli KTE214	ANTQ00000000	NF	NF	2010	NF	NF	NF	WGS	B2	1	0
Escherichia coli KTE215	ANXF00000000	NF	NF	2010	NF	NF	NF	WGS	B2	1	0
Escherichia coli KTE216	ANTR00000000	NF	NF	2010	NF	NF	NF	WGS	B2	1	0
Escherichia coli KTE217	ANXG00000000	NF	NF	2010	NF	NF	NF	WGS	B2	1	0
Escherichia coli KTE218	ANXH00000000	NF	NF	2010	NF	NF	NF	WGS	B2	1	0
Escherichia coli KTE22	ANVR00000000	NF	NF	NF	NF	NF	NF	WGS	B2	1	0
Escherichia coli KTE220	ANTS00000000	NF	NF	2010	NF	NF	NF	WGS	B2	1	0
Escherichia coli KTE223	ANXI00000000	NF	NF	2010	NF	NF	NF	WGS	B2	1	0
Escherichia coli KTE224	ANTT00000000	NF	NF	2010	NF	NF	NF	WGS	B2	1	0
Escherichia coli KTE227	ANXJ00000000	NF	NF	2010	NF	NF	NF	WGS	B2	1	0
Escherichia coli KTE228	ANTU00000000	NF	NF	2010	NF	NF	NF	WGS	D	1	0
Escherichia coli KTE229	ANXK00000000	NF	NF	2010	NF	NF	NF	WGS	B2	1	0
Escherichia coli KTE23	ANVO00000000	NF	NF	NF	NF	NF	NF	WGS	B2	1	0
Escherichia coli KTE230	ANTV00000000	NF	NF	2010	NF	NF	NF	WGS	B2	1	0
Escherichia coli KTE232	ANYS00000000	NF	NF	NF	NF	NF	NF	WGS	A	1	0
Escherichia coli KTE233	ANTW00000000	NF	NF	2010	NF	NF	NF	WGS	A	1	0
Escherichia coli KTE234	ANTX00000000	NF	NF	2010	NF	NF	NF	WGS	A	1	0
Escherichia coli KTE235	ANTY00000000	NF	NF	2010	NF	NF	NF	WGS	D	1	0
Escherichia coli KTE236	ANTZ00000000	NF	NF	2010	NF	NF	NF	WGS	D	1	0
Escherichia coli KTE237	ANUA00000000	NF	NF	2010	NF	NF	NF	WGS	D	1	0
Escherichia coli KTE25	ANSW00000000	NF	NF	NF	NF	NF	NF	WGS	B2	1	0
Escherichia coli KTE26	ANSX00000000	NF	NF	NF	NF	NF	NF	WGS	D	1	0
Escherichia coli KTE28	ANSY00000000	NF	NF	NF	NF	NF	NF	WGS	B2	1	0
Escherichia coli KTE29	ANVQ00000000	NF	NF	NF	NF	NF	NF	WGS	B1	1	0
Escherichia coli KTE39	ANSZ00000000	NF	NF	NF	NF	NF	NF	WGS	B2	1	0
Escherichia coli KTE4	ANSO00000000	NF	NF	NF	NF	NF	NF	WGS	B2	1	0
Escherichia coli KTE42	ANVN00000000	NF	NF	NF	NF	NF	NF	WGS	A	1	0
Escherichia coli KTE43	ANVP00000000	NF	NF	NF	NF	NF	NF	WGS	B2	1	0
Escherichia coli KTE44	ANTA00000000	NF	NF	NF	NF	NF	NF	WGS	A	1	0
Escherichia coli KTE45	ANVM00000000	NF	NF	NF	NF	NF	NF	WGS	B2	1	0
Escherichia coli KTE46	ANVS00000000	NF	Denmark	2010	NF	NF	NF	WGS	B2	1	0
Escherichia coli KTE47	ANUB00000000	NF	Denmark	2010	NF	NF	NF	WGS	B2	1	0
Escherichia coli KTE48	ANVT00000000	NF	Denmark	2010	NF	NF	NF	WGS	B1	1	0
Escherichia coli KTE49	ANUC00000000	NF	Denmark	2010	NF	NF	NF	WGS	B2	1	0
Escherichia coli KTE5	ANSP00000000	NF	NF	NF	NF	NF	NF	WGS	B2	1	0
Escherichia coli KTE50	ANVU00000000	NF	Denmark	2010	NF	NF	NF	WGS	D	1	0
Escherichia coli KTE51	ANUD00000000	NF	Denmark	2010	NF	NF	NF	WGS	A	1	0
Escherichia coli KTE53	ANUE00000000	NF	Denmark	2010	NF	NF	NF	WGS	B2	1	0
Escherichia coli KTE54	ANVV00000000	NF	Denmark	2010	NF	NF	NF	WGS	D	1	0
Escherichia coli KTE55	ANUF00000000	NF	Denmark	2010	NF	NF	NF	WGS	B2	1	0
Escherichia coli KTE56	ANUG00000000	NF	Denmark	2010	NF	NF	NF	WGS	A	1	0
Escherichia coli KTE57	ANUH00000000	NF	Denmark	2010	NF	NF	NF	WGS	B2	1	0
Escherichia coli KTE58	ANUI00000000	NF	Denmark	2010	NF	NF	NF	WGS	B2	1	0
Escherichia coli KTE59	ANVW00000000	NF	Denmark	2010	NF	NF	NF	WGS	B2	1	0
Escherichia coli KTE6	ANVH00000000	NF	NF	NF	NF	NF	NF	WGS	B2	1	0
Escherichia coli KTE60	ANUJ00000000	NF	Denmark	2010	NF	NF	NF	WGS	B2	1	0
Escherichia coli KTE62	ANUK00000000	NF	Denmark	2010	NF	NF	NF	WGS	B2	1	0
Escherichia coli KTE63	ANVX00000000	NF	Denmark	2010	NF	NF	NF	WGS	B2	1	0
Escherichia coli KTE65	ANVY00000000	NF	Denmark	2010	NF	NF	NF	WGS	B2	1	0
Escherichia coli KTE66	ANUL00000000	NF	Denmark	2010	NF	NF	NF	WGS	D	1	0
Escherichia coli KTE67	ANUM00000000	NF	Denmark	2010	NF	NF	NF	WGS	B2	1	0
Escherichia coli KTE72	ANUN00000000	NF	Denmark	2010	NF	NF	NF	WGS	B2	1	0
Escherichia coli KTE76	ANUP00000000	NF	Denmark	2010	NF	NF	NF	WGS	D	1	0
Escherichia coli KTE77	ANUQ00000000	NF	Denmark	2010	NF	NF	NF	WGS	A	1	0
Escherichia coli KTE78	ANVZ00000000	NF	Denmark	2010	NF	NF	NF	WGS	D	1	0
Escherichia coli KTE79	ANWA00000000	NF	Denmark	2010	NF	NF	NF	WGS	D	1	0
Escherichia coli KTE8	ANVI00000000	NF	NF	NF	NF	NF	NF	WGS	B2	1	0
Escherichia coli KTE80	ANUR00000000	NF	Denmark	2010	NF	NF	NF	WGS	D	1	0
Escherichia coli KTE81	ANUS00000000	NF	Denmark	2010	NF	NF	NF	WGS	A	1	0
Escherichia coli KTE82	ANYT00000000	NF	NF	NF	NF	NF	NF	WGS	D	1	0
Escherichia coli KTE83	ANUT00000000	NF	Denmark	2009	NF	NF	NF	WGS	D	1	0
Escherichia coli KTE84	ANWB00000000	NF	Denmark	2009	NF	NF	NF	WGS	B2	1	0
Escherichia coli KTE85	ANYU00000000	NF	NF	NF	NF	NF	NF	WGS	B2	1	0
Escherichia coli KTE86	ANUU00000000	NF	Denmark	2009	NF	NF	NF	WGS	B2	1	0
Escherichia coli KTE87	ANUV00000000	NF	Denmark	2009	NF	NF	NF	WGS	B2	1	0
Escherichia coli KTE88	ANYV00000000	NF	NF	NF	NF	NF	NF	WGS	B2	1	0
Escherichia coli KTE9	ANVJ00000000	NF	NF	NF	NF	NF	NF	WGS	D	1	0
Escherichia coli KTE90	ANYW00000000	NF	NF	NF	NF	NF	NF	WGS	B1	1	0
Escherichia coli KTE91	ANWC00000000	NF	Denmark	2009	NF	NF	NF	WGS	B1	1	0
Escherichia coli KTE93	ANUW00000000	NF	Denmark	2009	NF	NF	NF	WGS	B2	1	0
Escherichia coli KTE94	ANYX00000000	NF	NF	NF	NF	NF	NF	WGS	B2	1	0
Escherichia coli KTE95	ANYY00000000	NF	NF	NF	NF	NF	NF	WGS	D	1	0
Escherichia coli KTE97	ANYZ00000000	NF	NF	NF	NF	NF	NF	WGS	B2	1	0
Escherichia coli KTE99	ANZA00000000	NF	NF	NF	NF	NF	NF	WGS	B2	1	0
Escherichia coli LAU-EC2	AYLY00000000	NF	Lebanon: Byblos	2013	NF	Genitourinary	NF	WGS	B2	0	0
Escherichia coli LAU-EC3	AYOO00000000	NF	Lebanon: Byblos	2013	NF	Gastrointestinal	NF	WGS	B2	0	0
Escherichia coli LAU-EC4	AYOP00000000	NF	Lebanon: Byblos	2013	NF	Gastrointestinal	NF	WGS	D	0	0
Escherichia coli LAU-EC5	AYOG00000000	NF	Lebanon: Byblos	2013	NF	Gastrointestinal	NF	WGS	D	0	0
Escherichia coli LCT-EC106	AJRI00000000	NF	NF	NF	NF	NF	NF	WGS	B2	1	0
Escherichia coli LCT-EC52	ANHT00000000	NF	China	2011-11-01	NF	culture of E. coli that spent 17 days in space aboard the Shenzhou 8 spacecraft	NF	WGS	B2	0	0
Escherichia coli LCT-EC59	ANHV00000000	NF	China: Beijing	2011-11-01	NF	grown in culture and sent on a short-term space flight	NF	WGS	B2	0	0
Escherichia coli LF82	CU651637	NF	France	NF	Homo sapiens	Faeces	human|crohn	chromosome	B2	1	0
Escherichia coli LT-68	ADUP00000000	NF	NF	NF	NF	NF	NF	WGS	B1	1	0
Escherichia coli M1	AWPM00000000	NF	NF	NF	NF	NF	NF	WGS	E	0	0
Escherichia coli M10	AWPV00000000	NF	NF	NF	NF	NF	NF	WGS	E	0	0
Escherichia coli M11	AWPW00000000	NF	NF	NF	NF	NF	NF	WGS	E	0	0
Escherichia coli M12	AWPX00000000	NF	NF	NF	NF	NF	NF	WGS	E	0	0
Escherichia coli M13	AWPY00000000	NF	NF	NF	NF	NF	NF	WGS	E	0	0
Escherichia coli M14	AWPZ00000000	NF	NF	NF	NF	NF	NF	WGS	E	0	0
Escherichia coli M15	AWQA00000000	NF	NF	NF	NF	NF	NF	WGS	E	0	0
Escherichia coli M16	AWQB00000000	NF	NF	NF	NF	NF	NF	WGS	E	0	0
Escherichia coli M17	AWQC00000000	NF	NF	NF	NF	NF	NF	WGS	E	0	0
Escherichia coli M18	AWQD00000000	NF	NF	NF	NF	NF	NF	WGS	E	0	0
Escherichia coli M19	AWQE00000000	NF	NF	NF	NF	NF	NF	WGS	E	0	0
Escherichia coli M2	AWPN00000000	NF	NF	NF	NF	NF	NF	WGS	E	0	0
Escherichia coli M20	AWQF00000000	NF	NF	NF	NF	NF	NF	WGS	E	0	0
Escherichia coli M21	AWQG00000000	NF	NF	NF	NF	NF	NF	WGS	E	0	0
Escherichia coli M22	AWQH00000000	NF	NF	NF	NF	NF	NF	WGS	E	0	0
Escherichia coli M23	AWQI00000000	NF	NF	NF	NF	NF	NF	WGS	E	0	0
Escherichia coli M3	AWPO00000000	NF	NF	NF	NF	NF	NF	WGS	E	0	0
Escherichia coli M4	AWPP00000000	NF	NF	NF	NF	NF	NF	WGS	E	0	0
Escherichia coli M5	AWPQ00000000	NF	NF	NF	NF	NF	NF	WGS	E	0	0
Escherichia coli M6	AWPR00000000	NF	NF	NF	NF	NF	NF	WGS	E	0	0
Escherichia coli M605	ADAV00000000	NF	NF	NF	NF	NF	NF	WGS	B2	0	0
Escherichia coli M7	AWPS00000000	NF	NF	NF	NF	NF	NF	WGS	E	0	0
Escherichia coli M718	ADAW00000000	NF	NF	NF	NF	NF	NF	WGS	E	0	0
Escherichia coli M8	AWPT00000000	NF	NF	NF	NF	NF	NF	WGS	E	0	0
Escherichia coli M9	AWPU00000000	NF	NF	NF	NF	NF	NF	WGS	E	0	0
Escherichia coli M919	AEVZ00000000	NF	NF	NF	NF	NF	NF	WGS	A	0	0
Escherichia coli MA6	AMUF00000000	Or:H7	Malaysia	1998	NF	ground beef	NF	WGS	E	0	0
Escherichia coli MC19	ATNZ00000000	NF	USA: MO	NF	Homo sapiens	stool sample of individual with bacteremia	NF	WGS	D	0	1
Escherichia coli MC21	ATNY00000000	NF	USA: MO	NF	Homo sapiens	stool sample of individual with bacteremia	NF	WGS	D	0	1
Escherichia coli MC23	ATNX00000000	NF	USA: MO	NF	Homo sapiens	stool sample of individual with bacteremia	NF	WGS	D	0	1
Escherichia coli MC6002	ATNW00000000	NF	USA: MO	NF	Homo sapiens	blood sample of individual with bacteremia	NF	WGS	D	0	1
Escherichia coli MC6003	ATNV00000000	NF	USA: MO	NF	Homo sapiens	blood sample of individual with bacteremia	NF	WGS	D	0	1
Escherichia coli MP020940.1	AQEZ00000000	NF	Bangladesh	NF	Homo sapiens	stool	severe cholera-like disease	hospitalized patient	B1	0	1
Escherichia coli MP020980.1	APZN00000000	NF	Bangladesh	2011-03-01	Homo sapiens	stool	NF	WGS	B1	0	1
Escherichia coli MP020980.2	AQEY00000000	NF	Bangladesh	NF	Homo sapiens	stool	severe cholera-like disease	hospitalized patient	B1	0	1
Escherichia coli MP021017.1	AQEX00000000	NF	Bangladesh	NF	Homo sapiens	stool	severe cholera-like disease	hospitalized patient	A	0	1
Escherichia coli MP021017.10	AQCW00000000	NF	Bangladesh	2011-03-01	Homo sapiens	stool	NF	WGS	A	0	1
Escherichia coli MP021017.11	AQCV00000000	NF	Bangladesh	2011-03-01	Homo sapiens	stool	NF	WGS	A	0	1
Escherichia coli MP021017.12	AQCU00000000	NF	Bangladesh	2011-03-01	Homo sapiens	stool	NF	WGS	A	0	1
Escherichia coli MP021017.2	AQCT00000000	NF	Bangladesh	2011-03-01	Homo sapiens	stool	NF	WGS	A	0	1
Escherichia coli MP021017.3	AQCS00000000	NF	Bangladesh	2011-03-01	Homo sapiens	stool	NF	WGS	A	0	1
Escherichia coli MP021017.4	AQCR00000000	NF	Bangladesh	2011-03-01	Homo sapiens	stool	NF	WGS	A	0	1
Escherichia coli MP021017.5	AQCQ00000000	NF	Bangladesh	2011-03-01	Homo sapiens	stool	NF	WGS	A	0	1
Escherichia coli MP021017.6	AQCP00000000	NF	Bangladesh	2011-03-01	Homo sapiens	stool	NF	WGS	A	0	1
Escherichia coli MP021017.9	AQCO00000000	NF	Bangladesh	2011-03-01	Homo sapiens	stool	NF	WGS	A	0	1
Escherichia coli MP021552.11	AQCN00000000	NF	Bangladesh	2011-03-01	Homo sapiens	stool	NF	WGS	C	0	1
Escherichia coli MP021552.12	AQCM00000000	NF	Bangladesh	2011-03-01	Homo sapiens	stool	NF	WGS	C	0	1
Escherichia coli MP021552.7	AQCL00000000	NF	Bangladesh	2011-03-01	Homo sapiens	stool	NF	WGS	C	0	1
Escherichia coli MP021552.8	AQEW00000000	NF	Bangladesh	NF	Homo sapiens	stool	severe cholera-like disease	hospitalized patient	C	0	1
Escherichia coli MP021561.2	AQEV00000000	NF	Bangladesh	NF	Homo sapiens	stool	severe cholera-like disease	hospitalized patient	A	0	1
Escherichia coli MP021561.3	APXP00000000	NF	Bangladesh	2011-03-01	Homo sapiens	stool	NF	WGS	B1	0	1
Escherichia coli MP021566.1	AQEU00000000	NF	Bangladesh	NF	Homo sapiens	stool	severe cholera-like disease	hospitalized patient	A	0	1
Escherichia coli MS 107-1	ADWV00000000	NF	NF	NF	NF	NF	NF	WGS IMPROVED_HIGH_QUALITY_DRAFT	B1	0	1
Escherichia coli MS 110-3	ADTW00000000	NF	NF	NF	NF	NF	NF	WGS HIGH_QUALITY_DRAFT	B2	0	1
Escherichia coli MS 115-1	ADTL00000000	NF	NF	NF	NF	NF	NF	WGS HIGH_QUALITY_DRAFT	A	0	1
Escherichia coli MS 116-1	ADTZ00000000	NF	NF	NF	NF	NF	NF	WGS HIGH_QUALITY_DRAFT	A	0	1
Escherichia coli MS 117-3	ADTS00000000	NF	NF	NF	NF	NF	NF	WGS HIGH_QUALITY_DRAFT	B1	0	1
Escherichia coli MS 119-7	ADWU00000000	NF	NF	NF	NF	NF	NF	WGS IMPROVED_HIGH_QUALITY_DRAFT	B1	0	1
Escherichia coli MS 124-1	ADWT00000000	NF	NF	NF	NF	NF	NF	WGS IMPROVED_HIGH_QUALITY_DRAFT	C	0	1
Escherichia coli MS 145-7	ADWS00000000	NF	NF	NF	NF	NF	NF	WGS IMPROVED_HIGH_QUALITY_DRAFT	B1	0	1
Escherichia coli MS 146-1	ADTN00000000	NF	NF	NF	NF	NF	NF	WGS HIGH_QUALITY_DRAFT	A	0	1
Escherichia coli MS 153-1	ADTX00000000	NF	NF	NF	NF	NF	NF	WGS HIGH_QUALITY_DRAFT	B2	0	1
Escherichia coli MS 16-3	ADUA00000000	NF	NF	NF	NF	NF	NF	WGS HIGH_QUALITY_DRAFT	B2	0	1
Escherichia coli MS 175-1	ADUB00000000	NF	NF	NF	NF	NF	NF	WGS HIGH_QUALITY_DRAFT	A	0	1
Escherichia coli MS 182-1	ADTM00000000	NF	NF	NF	NF	NF	NF	WGS HIGH_QUALITY_DRAFT	B1	0	1
Escherichia coli MS 185-1	ADUE00000000	NF	NF	NF	NF	NF	NF	WGS HIGH_QUALITY_DRAFT	B2	0	1
Escherichia coli MS 187-1	ADTQ00000000	NF	NF	NF	NF	NF	NF	WGS HIGH_QUALITY_DRAFT	A	0	1
Escherichia coli MS 196-1	ADUD00000000	NF	NF	NF	NF	NF	NF	WGS HIGH_QUALITY_DRAFT	A	0	1
Escherichia coli MS 198-1	ADTJ00000000	NF	NF	NF	NF	NF	NF	WGS HIGH_QUALITY_DRAFT	D	0	1
Escherichia coli MS 200-1	ADUC00000000	NF	NF	NF	NF	NF	NF	WGS HIGH_QUALITY_DRAFT	B2	0	1
Escherichia coli MS 21-1	ADTR00000000	NF	NF	NF	NF	NF	NF	WGS HIGH_QUALITY_DRAFT	F	0	1
Escherichia coli MS 45-1	ADTO00000000	NF	NF	NF	NF	NF	NF	WGS HIGH_QUALITY_DRAFT	B2	0	1
Escherichia coli MS 57-2	ADUG00000000	NF	NF	NF	NF	NF	NF	WGS HIGH_QUALITY_DRAFT	B2	0	1
Escherichia coli MS 60-1	ADUF00000000	NF	NF	NF	NF	NF	NF	WGS HIGH_QUALITY_DRAFT	B2	0	1
Escherichia coli MS 69-1	ADTP00000000	NF	NF	NF	NF	NF	NF	WGS HIGH_QUALITY_DRAFT	D	0	1
Escherichia coli MS 78-1	ADTY00000000	NF	NF	NF	NF	NF	NF	WGS HIGH_QUALITY_DRAFT	B1	0	1
Escherichia coli MS 79-10	ADWR00000000	NF	NF	NF	NF	NF	NF	WGS IMPROVED_HIGH_QUALITY_DRAFT	B1	0	1
Escherichia coli MS 84-1	ADTK00000000	NF	NF	NF	NF	NF	NF	WGS HIGH_QUALITY_DRAFT	C	0	1
Escherichia coli MS 85-1	ADWQ00000000	NF	NF	NF	NF	NF	NF	WGS IMPROVED_HIGH_QUALITY_DRAFT	C	0	1
Escherichia coli NA114	CP002797	NF	India	2009	Homo sapiens	Faeces	human|urine	chromosome	B2	1	0
Escherichia coli NC101	AEFA00000000	NF	NF	NF	NF	NF	NF	WGS	B2	1	0
Escherichia coli NCCP15647	AJMB00000000	NF	South Korea	2003-06-01	Homo sapiens	feces	NF	WGS	B1	0	1
Escherichia coli NCCP15657	AJLU00000000	NF	South Korea	2005	Homo sapiens	fecal sample of a patient suffering from bloody diarrhea and abdominal pain	NF	WGS	B1	0	1
Escherichia coli NCCP15658	AJMD00000000	NF	South Korea	2004	Homo sapiens	fecal sample	NF	WGS	E	0	1
Escherichia coli NE037	AMTY00000000	O157:H7	USA	1997	Homo sapiens	NF	NF	WGS	E	0	1
Escherichia coli NE098	AMVH00000000	O157:H7	USA	1998	Homo sapiens	NF	NF	WGS	E	0	1
Escherichia coli NE1487	AMTX00000000	O157:H7	USA	1998	Bos taurus	NF	NF	WGS	E	0	0
Escherichia coli Nissle 1917	CAPM00000000	O6:K5:H1	NF	NF	NF	NF	NF	WGS	B2	0	1
Escherichia coli O08	AOGM00000000	NF	Brazil	1994-03-01	chick	yolk of a one-day-old chicken with clinical signs of omphalitis	serogroup: O38:H10	WGS	B1	1	0
Escherichia coli O10:K5(L):H4 str. ATCC 23506	CAPK00000000	O10:K5(L):H4	NF	NF	NF	NF	NF	WGS	A	1	0
Escherichia coli O103:H2 str. 12009	AP010958	O103:H2	Japan	2001	Homo sapiens	Faeces	human|faeces	chromosome	B1	0	1
Escherichia coli O103:H2 str. 12009 pO103	AP010959	O103:H2	Japan	2001	Homo sapiens	Faeces	human|faeces	plasmid	B1	0	1
Escherichia coli O103:H2 str. CVM9450	AJVR00000000	O103:H2	NF	1999	Homo sapiens	NF	NF	WGS	B1	0	1
Escherichia coli O103:H25 str. CVM9340	AJVQ00000000	O103:H25	NF	1993	Homo sapiens	NF	NF	WGS	B1	0	1
Escherichia coli O103:H25 str. NIPH-11060424	AGSG00000000	O103:H25	Norway	2006	Homo sapiens	stool sample from patient with hemolytic uremic syndrome (HUS)	NF	WGS	B1	0	1
Escherichia coli O104:H21 str. CFSAN002236	AUQC00000000	O104:H21	NF	1994	Homo sapiens	stool	NF	WGS	B1	0	0
Escherichia coli O104:H21 str. CFSAN002237	AUQB00000000	O104:H21	NF	1994	Homo sapiens	stool	NF	WGS	B1	0	0
Escherichia coli O104:H4 str. 01-09591	AFPS00000000	O104:H4	Germany: Cologne	2001	Homo sapiens	NF	NF	WGS	B1	0	1
Escherichia coli O104:H4 str. 04-8351	AFRL00000000	O104:H4	NF	NF	NF	NF	NF	WGS HIGH_QUALITY_DRAFT	B1	0	1
Escherichia coli O104:H4 str. 09-7901	AFRK00000000	O104:H4	NF	NF	NF	NF	NF	WGS HIGH_QUALITY_DRAFT	B1	0	1
Escherichia coli O104:H4 str. 11-02030	AMVR00000000	NF	NF	NF	NF	NF	NF	WGS	B1	0	1
Escherichia coli O104:H4 str. 11-02033-1	AMVS00000000	NF	NF	NF	NF	NF	NF	WGS	B1	0	1
Escherichia coli O104:H4 str. 11-02092	AMVT00000000	NF	NF	NF	NF	NF	NF	WGS	B1	0	1
Escherichia coli O104:H4 str. 11-02093	AMVU00000000	NF	NF	NF	NF	NF	NF	WGS	B1	0	1
Escherichia coli O104:H4 str. 11-02281	AMVV00000000	NF	NF	NF	NF	NF	NF	WGS	B1	0	1
Escherichia coli O104:H4 str. 11-02318	AMVW00000000	NF	NF	NF	NF	NF	NF	WGS	B1	0	1
Escherichia coli O104:H4 str. 11-02913	AMVX00000000	NF	NF	NF	NF	NF	NF	WGS	B1	0	1
Escherichia coli O104:H4 str. 11-03439	AMVY00000000	NF	NF	NF	NF	NF	NF	WGS	B1	0	1
Escherichia coli O104:H4 str. 11-03943	AMWA00000000	NF	NF	NF	NF	NF	NF	WGS	B1	0	1
Escherichia coli O104:H4 str. 11-04080	AMVZ00000000	NF	NF	NF	NF	NF	NF	WGS	B1	0	1
Escherichia coli O104:H4 str. 11-3677	AFRM00000000	O104:H4	NF	NF	NF	NF	NF	WGS HIGH_QUALITY_DRAFT	B1	0	1
Escherichia coli O104:H4 str. 11-4404	AFUX00000000	O104:H4	NF	NF	NF	NF	NF	WGS HIGH_QUALITY_DRAFT	B1	0	1
Escherichia coli O104:H4 str. 11-4522	AFUY00000000	O104:H4	NF	NF	NF	NF	NF	WGS HIGH_QUALITY_DRAFT	B1	0	1
Escherichia coli O104:H4 str. 11-4623	AFUZ00000000	O104:H4	NF	NF	NF	NF	NF	WGS HIGH_QUALITY_DRAFT	B1	0	1
Escherichia coli O104:H4 str. 11-4632 C1	AFVA00000000	O104:H4	NF	NF	NF	NF	NF	WGS HIGH_QUALITY_DRAFT	B1	0	1
Escherichia coli O104:H4 str. 11-4632 C2	AFVB00000000	O104:H4	NF	NF	NF	NF	NF	WGS HIGH_QUALITY_DRAFT	B1	0	1
Escherichia coli O104:H4 str. 11-4632 C3	AFVC00000000	O104:H4	NF	NF	NF	NF	NF	WGS HIGH_QUALITY_DRAFT	B1	0	1
Escherichia coli O104:H4 str. 11-4632 C4	AFVD00000000	O104:H4	NF	NF	NF	NF	NF	WGS HIGH_QUALITY_DRAFT	B1	0	1
Escherichia coli O104:H4 str. 11-4632 C5	AFVE00000000	O104:H4	NF	NF	NF	NF	NF	WGS HIGH_QUALITY_DRAFT	B1	0	1
Escherichia coli O104:H4 str. 2009EL-2050	CP003297	O103:H2	Japan	2001	Homo sapiens	Faeces	human|faeces	chromosome	B1	0	1
Escherichia coli O104:H4 str. 2009EL-2050 p09EL50	CP003298	O103:H2	Japan	2001	Homo sapiens	Faeces	human|faeces	plasmid	B1	0	1
Escherichia coli O104:H4 str. 2009EL-2050 pAA-09EL50	CP003299	O103:H2	Japan	2001	Homo sapiens	Faeces	human|faeces	plasmid	B1	0	1
Escherichia coli O104:H4 str. 2009EL-2050 pG-09EL50	CP003300	O103:H2	Japan	2001	Homo sapiens	Faeces	human|faeces	plasmid	B1	0	1
Escherichia coli O104:H4 str. 2009EL-2071	CP003301	O103:H2	Japan	2001	Homo sapiens	Faeces	human|faeces	chromosome	B1	0	1
Escherichia coli O104:H4 str. 2009EL-2071 pAA-09EL71	CP003302	O103:H2	Japan	2001	Homo sapiens	Faeces	human|faeces	plasmid	B1	0	1
Escherichia coli O104:H4 str. 2009EL-2071 pG-09EL71	CP003303	O103:H2	Japan	2001	Homo sapiens	Faeces	human|faeces	plasmid	B1	0	1
Escherichia coli O104:H4 str. 2011C-3493	CP003289	NF	USA	2011	Homo sapiens	Faeces	human|faeces	chromosome	B1	0	1
Escherichia coli O104:H4 str. 2011C-3493 pAA-EA11	CP003291	NF	USA	2011	Homo sapiens	Faeces	human|faeces	plasmid	B1	0	1
Escherichia coli O104:H4 str. 2011C-3493 pESBL-EA11	CP003290	NF	USA	2011	Homo sapiens	Faeces	human|faeces	plasmid	B1	0	1
Escherichia coli O104:H4 str. 2011C-3493 pG-EA11	CP003292	NF	USA	2011	Homo sapiens	Faeces	human|faeces	plasmid	B1	0	1
Escherichia coli O104:H4 str. C227-11	AFRH00000000	O104:H4	NF	NF	NF	NF	NF	WGS HIGH_QUALITY_DRAFT	B1	0	1
Escherichia coli O104:H4 str. C227-11	AFST00000000	O104:H4	Denmark	2011-05-18	Homo sapiens	stool sample from patient from Hamburg who presented with bloody diarrhea and did not develop hemolytic uremic syndrome (HUS)	NF	WGS	B1	0	1
Escherichia coli O104:H4 str. C236-11	AFRI00000000	O104:H4	NF	NF	NF	NF	NF	WGS HIGH_QUALITY_DRAFT	B1	0	1
Escherichia coli O104:H4 str. E112/10	AHAV00000000	O104:H4	Sweden	2010	Homo sapiens	stool sample from a 45-year old female patient suffering from diarrhea after traveling in Tunisia	NF	WGS	B1	0	1
Escherichia coli O104:H4 str. E92/11	AHAU00000000	O104:H4	Sweden	2011	Homo sapiens	stool sample from a female patient suffering from HUS	isolated in the 2011 Germany E. coli outbreak	WGS	B1	0	1
Escherichia coli O104:H4 str. Ec11-4984	AHOU00000000	NF	NF	NF	NF	NF	NF	WGS	B1	0	1
Escherichia coli O104:H4 str. Ec11-4986	AHOW00000000	NF	NF	NF	NF	NF	NF	WGS	B1	0	1
Escherichia coli O104:H4 str. Ec11-4987	AHOX00000000	NF	NF	NF	NF	NF	NF	WGS	B1	0	1
Escherichia coli O104:H4 str. Ec11-4988	AHOY00000000	NF	NF	NF	NF	NF	NF	WGS	B1	0	1
Escherichia coli O104:H4 str. Ec11-5603	AHOZ00000000	NF	NF	NF	NF	NF	NF	WGS	B1	0	1
Escherichia coli O104:H4 str. Ec11-5604	AHOV00000000	NF	NF	NF	NF	NF	NF	WGS	B1	0	1
Escherichia coli O104:H4 str. Ec11-6006	AHPA00000000	NF	NF	NF	NF	NF	NF	WGS	B1	0	1
Escherichia coli O104:H4 str. Ec11-9450	AGWF00000000	NF	NF	NF	NF	NF	NF	WGS	B1	0	1
Escherichia coli O104:H4 str. Ec11-9941	AGWH00000000	NF	NF	NF	NF	NF	NF	WGS	B1	0	1
Escherichia coli O104:H4 str. Ec11-9990	AGWG00000000	NF	NF	NF	NF	NF	NF	WGS	B1	0	1
Escherichia coli O104:H4 str. Ec12-0465	AIPQ00000000	NF	NF	NF	NF	NF	NF	WGS	B1	0	1
Escherichia coli O104:H4 str. Ec12-0466	AIPR00000000	NF	NF	NF	NF	NF	NF	WGS	B1	0	1
Escherichia coli O104:H4 str. GOS1	AFWO00000000	0104:H4	NF	2011-06-02	Homo sapiens	stool sample from female patient with EHEC symptoms (bloody diarrhea)	NF	WGS	B1	0	1
Escherichia coli O104:H4 str. GOS2	AFWP00000000	0104:H4	NF	2011-06-02	Homo sapiens	stool sample from male patient with EHEC associated symptoms (bloody diarrhea)	NF	WGS	B1	0	1
Escherichia coli O104:H4 str. H112180280	AFPN00000000	O104:H4	United Kingdom	2011-05-01	Homo sapiens	stool sample from patient with hemolytic uremic syndrome (HUS)	NF	WGS	B1	0	1
Escherichia coli O104:H4 str. H112180282	AFSO00000000	0104:H4	United Kingdom	2011-05-01	Homo sapiens	stool sample from patient with hemolytic uremic syndrome (HUS)	NF	WGS	B1	0	1
Escherichia coli O104:H4 str. H112180283	AFWC00000000	0104:H4	United Kingdom	NF	Homo sapiens	patient with bloody diarrhea (BD)	NF	WGS	B1	0	1
Escherichia coli O104:H4 str. H112180540	AFWB00000000	0104:H4	United Kingdom	NF	Homo sapiens	patient with bloody diarrhea (BD)	NF	WGS	B1	0	1
Escherichia coli O104:H4 str. H112180541	AFRO00000000	O104:H4	United Kingdom	2011-05-01	Homo sapiens	stool sample from patient with hemolytic uremic syndrome (HUS)	NF	WGS	B1	0	1
Escherichia coli O104:H4 str. LB226692	AFOB00000000	O104:H4	Germany	2011-05-20	Homo sapiens	stool sample from patient with hemolytic uremic syndrome (HUS)	NF	WGS	B1	0	1
Escherichia coli O104:H4 str. ON2010	AHZE00000000	O104:H4	Canada: Ontario	2010	Homo sapiens	stool sample	NF	WGS	B1	0	1
Escherichia coli O104:H4 str. ON2011	AHZF00000000	O104:H4	Canada: Ontario	2011	Homo sapiens	stool sample	NF	WGS	B1	0	1
Escherichia coli O104:H4 str. TY-2482	AFOG00000000	O104:H4	Germany	2011-05-01	Homo sapiens	stool sample from patient with hemolytic uremic syndrome (HUS)	NF	WGS	B1	0	1
Escherichia coli O104:H4 str. TY-2482	AFVR00000000	O104:H4	Germany	2011-05-01	Homo sapiens	stool sample from patient with hemolytic uremic syndrome (HUS)	NF	WGS	B1	0	1
Escherichia coli O111:H- str. 11128	AP010960	NF	Japan	2001	Homo sapiens	Faeces	human|faeces	chromosome	B1	0	1
Escherichia coli O111:H- str. 11128 pO111_1	AP010961	NF	Japan	2001	Homo sapiens	Faeces	human|faeces	plasmid	B1	0	1
Escherichia coli O111:H- str. 11128 pO111_2	AP010962	NF	Japan	2001	Homo sapiens	Faeces	human|faeces	plasmid	B1	0	1
Escherichia coli O111:H- str. 11128 pO111_3	AP010963	NF	Japan	2001	Homo sapiens	Faeces	human|faeces	plasmid	B1	0	1
Escherichia coli O111:H- str. 11128 pO111_4	AP010964	NF	Japan	2001	Homo sapiens	Faeces	human|faeces	plasmid	B1	0	1
Escherichia coli O111:H- str. 11128 pO111_5	AP010965	NF	Japan	2001	Homo sapiens	Faeces	human|faeces	plasmid	B1	0	1
Escherichia coli O111:H11 str. CFSAN001630	AMXP00000000	O111:H11	NF	1987	cow	NF	NF	WGS	B1	0	0
Escherichia coli O111:H11 str. CVM9455	AKAX00000000	O111	NF	NF	NF	NF	NF	WGS	B1	1	0
Escherichia coli O111:H11 str. CVM9534	AJVS00000000	O111:H11	NF	1988	cow	NF	NF	WGS	B1	0	0
Escherichia coli O111:H11 str. CVM9545	AJVT00000000	O111:H11	NF	1988	cow	NF	NF	WGS	B1	0	0
Escherichia coli O111:H11 str. CVM9553	AKAY00000000	O111:H11	NF	1990	cow	NF	NF	WGS	B1	0	0
Escherichia coli O111:H8 str. CFSAN001632	AMXQ00000000	O111:H8	NF	1997	Homo sapiens	clinical	NF	WGS	B1	0	1
Escherichia coli O111:H8 str. CVM9570	AJVU00000000	O111:H8	NF	1993	cow	NF	NF	WGS	B1	0	0
Escherichia coli O111:H8 str. CVM9574	AJVV00000000	O111:H8	NF	1993	Homo sapiens	NF	NF	WGS	B1	0	1
Escherichia coli O111:H8 str. CVM9602	AKAV00000000	O111:H8	NF	1996	Homo sapiens	NF	NF	WGS	B1	0	1
Escherichia coli O111:H8 str. CVM9634	AKAW00000000	O111:H8	NF	1998	cow	NF	NF	WGS	B1	0	0
Escherichia coli O113:H21 str. CL-3	AGTH00000000	O113:H21	Canada	1980	Homo sapiens	patient with hemolytic uremic syndrome (HUS)	NF	WGS	B1	0	1
Escherichia coli O121:H19 str. MT#2	AGTJ00000000	O121:H19	USA: Montana	1998	Homo sapiens	NF	NF	WGS	B1	0	1
Escherichia coli O127:H27 str. C43/90	AHAW00000000	O127:H27	Sweden	1990	Homo sapiens	stool sample from a 1-year old patient who had been traveling in Turkey	NF	WGS	A	0	1
Escherichia coli O127:H6 str. E2348/69 substr. CVDNalr	ASZR00000000	O127:H6	United Kingdom: Taunton	1969	Homo sapiens	stool	Nalr_deltapE2348-2_gyrA_ftsK_phi(hflD-purB)	WGS	B2	0	1
Escherichia coli O127:H6 str. E2348/69 substr. UMD753	ASZS00000000	O127:H6	United Kingdom: Taunton	1969	Homo sapiens	stool	Nalr_deltapE2348-2_gyrA_ftsK_phi(hflD- purB)deltanleF	WGS	B2	0	1
Escherichia coli O145:H28 str. 4865/96	AGTL00000000	O145:h28	Germany	1996	Homo sapiens	patient with hemolytic uremic syndrome (HUS)	NF	WGS	E	0	0
Escherichia coli O157 str. NCCP15738	ASHB00000000	O157	South Korea	NF	Homo sapiens	NF	NF	WGS	A	0	1
Escherichia coli O157 str. NCCP15739	ASHA00000000	O157	South Korea	NF	Homo sapiens	NF	NF	WGS	E	0	1
Escherichia coli O157:H- str. 493-89	AETY00000000	O157:H-	NF	NF	NF	NF	NF	WGS	E	0	1
Escherichia coli O157:H- str. 493-89	AGTG00000000	O157:H-	Germany	1989	Homo sapiens	patient with hemolytic uremic syndrome (HUS)	NF	WGS	E	1	0
Escherichia coli O157:H- str. H 2687	AETZ00000000	O157:H-	NF	NF	NF	NF	NF	WGS	E	1	0
Escherichia coli O157:H43 str. T22	AHZD00000000	O157:H43	Hungary	2003-09-01	cattle	milk from healthy cattle	NF	WGS	B1	0	0
Escherichia coli O157:H7 str. 1044	AERP00000000	0157:H7	NF	NF	NF	NF	NF	WGS	E	1	0
Escherichia coli O157:H7 str. 1125	AERR00000000	0157:H7	NF	NF	NF	NF	NF	WGS	E	1	0
Escherichia coli O157:H7 str. EC1212	AERQ00000000	NF	NF	NF	NF	NF	NF	WGS	E	1	0
Escherichia coli O157:H7 str. EC4009	ADMX00000000	O157:H7	USA: NE	2006	Homo sapiens	NF	associated with consumption of spinach	WGS	E	0	1
Escherichia coli O157:H7 str. EC4024	ABJT00000000	O157:H7	NF	NF	NF	NF	NF	WGS	E	1	0
Escherichia coli O157:H7 str. EC4042	ABHM00000000	O157:H7	NF	NF	NF	NF	NF	WGS	E	0	1
Escherichia coli O157:H7 str. EC4045	ABHL00000000	O157:H7	NF	NF	NF	NF	NF	WGS	E	0	1
Escherichia coli O157:H7 str. EC4076	ABHQ00000000	O157:H7	NF	NF	NF	NF	NF	WGS	E	0	1
Escherichia coli O157:H7 str. EC4084	ADUY00000000	O157:H7	USA: WI	2006	Homo sapiens	NF	associated with consumption of spinach	WGS	E	0	1
Escherichia coli O157:H7 str. EC4113	ABHP00000000	O157:H7	NF	NF	NF	NF	NF	WGS	E	0	1
Escherichia coli O157:H7 str. EC4115	CP001164	NF	USA	2006	Homo sapiens	Faeces	human|faeces	chromosome	E	0	1
Escherichia coli O157:H7 str. EC4115 pEC4115	CP001165	NF	USA	2006	Homo sapiens	Faeces	human|faeces	plasmid	E	0	1
Escherichia coli O157:H7 str. EC4115 pO157	CP001163	NF	USA	2006	Homo sapiens	Faeces	human|faeces	plasmid	E	0	1
Escherichia coli O157:H7 str. EC4127	ADUZ00000000	O157:H7	USA: PA	2006	Homo sapiens	NF	associated with consumption of spinach	WGS	E	0	1
Escherichia coli O157:H7 str. EC4191	ADVA00000000	O157:H7	USA: IL	2006	NF	spinach bag	NF	WGS	E	0	1
Escherichia coli O157:H7 str. EC4192	ADUX00000000	O157:H7	USA: CA	2006	Homo sapiens	NF	associated with consumption of spinach	WGS	E	0	1
Escherichia coli O157:H7 str. EC4196	ABHO00000000	O157:H7	NF	NF	NF	NF	NF	WGS	E	0	0
Escherichia coli O157:H7 str. EC4205	ADVB00000000	O157:H7	USA: CA	2006	Homo sapiens	NF	associated with consumption of spinach	WGS	E	0	1
Escherichia coli O157:H7 str. EC4206	ABHK00000000	O157:H7	NF	NF	NF	NF	NF	WGS	E	0	0
Escherichia coli O157:H7 str. EC4401	ABHR00000000	O157:H7	NF	NF	NF	NF	NF	WGS	E	0	1
Escherichia coli O157:H7 str. EC4486	ABHS00000000	O157:H7	NF	NF	NF	NF	NF	WGS	E	0	1
Escherichia coli O157:H7 str. EC4501	ABHT00000000	O157:H7	NF	NF	NF	NF	NF	WGS	E	0	1
Escherichia coli O157:H7 str. EC508	ABHW00000000	O157:H7	NF	NF	NF	NF	NF	WGS	E	0	0
Escherichia coli O157:H7 str. EC536	ADVC00000000	O157:H7	USA: WA	1986	Homo sapiens	NF	NF	WGS	E	0	0
Escherichia coli O157:H7 str. EC869	ABHU00000000	O157:H7	NF	NF	NF	NF	NF	WGS	E	0	0
Escherichia coli O157:H7 str. EDL933	AE005174	NF	USA	NF	Homo sapiens	Faeces	human|faeces	chromosome	E	0	1
Escherichia coli O157:H7 str. EDL933 pO157	AF074613	NF	USA	NF	Homo sapiens	Faeces	human|faeces	plasmid	E	0	1
Escherichia coli O157:H7 str. F8092B	AVCD00000000	O157:H7	NF	NF	Homo sapiens	NF	NF	WGS	E	0	0
Escherichia coli O157:H7 str. FRIK2000	ACXO00000000	O157:H7	NF	NF	NF	bovine fecal sample	NF	WGS	E	0	0
Escherichia coli O157:H7 str. FRIK966	ACXN00000000	O157:H7	NF	NF	NF	bovine fecal sample	NF	WGS	E	0	0
Escherichia coli O157:H7 str. G5101	AETX00000000	O157:H7	NF	NF	NF	NF	NF	WGS	E	1	0
Escherichia coli O157:H7 str. H093800014	CAOT00000000	O157:H7	NF	NF	NF	NF	NF	WGS	E	1	0
Escherichia coli O157:H7 str. LSU-61	AEUC00000000	O157:H7	NF	NF	NF	NF	NF	WGS	E	0	0
Escherichia coli O157:H7 str. Sakai	BA000007	O157:H7	Japan	1996	Homo sapiens	Faeces	human|faeces	chromosome	E	0	1
Escherichia coli O157:H7 str. Sakai pO157	AB011549	O157:H7	Japan	1996	Homo sapiens	Faeces	human|faeces	plasmid	E	0	1
Escherichia coli O157:H7 str. Sakai pOSAK1	AB011548	O157:H7	Japan	1996	Homo sapiens	Faeces	human|faeces	plasmid	E	0	1
Escherichia coli O157:H7 str. TW14359	CP001368	NF	USA	2006	Homo sapiens	Faeces	human|faeces	chromosome	E	0	1
Escherichia coli O157:H7 str. TW14359 pO157	CP001369	NF	USA	2006	Homo sapiens	Faeces	human|faeces	plasmid	E	0	1
Escherichia coli O157:H7 str. TW14588	ABKY00000000	0157:H7	NF	NF	NF	NF	NF	WGS	E	0	1
Escherichia coli O25b:H4-ST131 str. EC958	CAFL00000000	NF	NF	NF	NF	NF	NF	WGS	B2	1	0
Escherichia coli O26:H11 str. 11368	AP010953	NF	Japan	2001	Homo sapiens	Faeces	human|faeces	chromosome	B1	0	1
Escherichia coli O26:H11 str. 11368 pO26_1	AP010954	NF	Japan	2001	Homo sapiens	Faeces	human|faeces	plasmid	B1	0	1
Escherichia coli O26:H11 str. 11368 pO26_2	AP010955	NF	Japan	2001	Homo sapiens	Faeces	human|faeces	plasmid	B1	0	1
Escherichia coli O26:H11 str. 11368 pO26_3	AP010956	NF	Japan	2001	Homo sapiens	Faeces	human|faeces	plasmid	B1	0	1
Escherichia coli O26:H11 str. 11368 pO26_4	AP010957	NF	Japan	2001	Homo sapiens	Faeces	human|faeces	plasmid	B1	0	1
Escherichia coli O26:H11 str. CFSAN001629	AMXO00000000	O26:H11	NF	1997	Homo sapiens	clinical	NF	WGS	B1	0	1
Escherichia coli O26:H11 str. CVM10021	AKAZ00000000	O26:H11	NF	1995	cow	NF	NF	WGS	B1	0	0
Escherichia coli O26:H11 str. CVM10026	AJVX00000000	O26:H11	NF	1995	cow	NF	NF	WGS	B1	0	0
Escherichia coli O26:H11 str. CVM10030	AKBA00000000	O26:H11	NF	1995	cow	NF	NF	WGS	B1	0	0
Escherichia coli O26:H11 str. CVM10224	AKBB00000000	O26:H11	NF	1997	Homo sapiens	NF	NF	WGS	B1	0	1
Escherichia coli O26:H11 str. CVM9942	AJVW00000000	O26:H11	NF	1983	cow	NF	NF	WGS	B1	0	0
Escherichia coli O26:H11 str. CVM9952	AKBC00000000	O26:H11	NF	1985	pig	NF	NF	WGS	B1	0	0
Escherichia coli O32:H37 str. P4	AJQW00000000	O32:H37	United Kingdom	NF	bovine	milk from cow with bovine mastitis	NF	WGS	A	1	0
Escherichia coli O45:H2 str. 03-EN-705	AGTK00000000	O45:H2	USA: Michigan	2003	Homo sapiens	NF	NF	WGS	B1	0	1
Escherichia coli O5:K4(L):H4 str. ATCC 23502	CAPL00000000	O5:K4(L):H4	NF	NF	NF	NF	NF	WGS	A	1	0
Escherichia coli O55:H7 str. 3256-97	AEUA00000000	O55:H7	NF	NF	NF	NF	NF	WGS	E	1	0
Escherichia coli O55:H7 str. CB9615	CP001846	O55:H7	Germany	2003	Homo sapiens	Faeces	human|faeces	chromosome	E	0	1
Escherichia coli O55:H7 str. CB9615 pO55	CP001847	O55:H7	Germany	2003	Homo sapiens	Faeces	human|faeces	plasmid	E	0	1
Escherichia coli O55:H7 str. RM12579	CP003109	NF	USA	1974	Homo sapiens	Faeces	human|faeces	chromosome	E	0	1
Escherichia coli O55:H7 str. RM12579 p12579_1	CP003110	NF	USA	1974	Homo sapiens	Faeces	human|faeces	plasmid	E	0	1
Escherichia coli O55:H7 str. RM12579 p12579_2	CP003111	NF	USA	1974	Homo sapiens	Faeces	human|faeces	plasmid	E	0	1
Escherichia coli O55:H7 str. RM12579 p12579_3	CP003112	NF	USA	1974	Homo sapiens	Faeces	human|faeces	plasmid	E	0	1
Escherichia coli O55:H7 str. RM12579 p12579_4	CP003113	NF	USA	1974	Homo sapiens	Faeces	human|faeces	plasmid	E	0	1
Escherichia coli O55:H7 str. RM12579 p12579_5	CP003114	NF	USA	1974	Homo sapiens	Faeces	human|faeces	plasmid	E	0	1
Escherichia coli O55:H7 str. USDA 5905	AEUB00000000	O55:H7	NF	NF	NF	NF	NF	WGS	E	1	0
Escherichia coli O7:K1 str. CE10	CP003034	NF	USA	NF	Homo sapiens	Faeces	human|meningitis	chromosome	F	1	0
Escherichia coli O7:K1 str. CE10 pCE10A	CP003035	NF	USA	NF	Homo sapiens	Faeces	human|meningitis	plasmid	F	1	0
Escherichia coli O7:K1 str. CE10 pCE10B	CP003036	NF	USA	NF	Homo sapiens	Faeces	human|meningitis	plasmid	F	1	0
Escherichia coli O7:K1 str. CE10 pCE10C	CP003037	NF	USA	NF	Homo sapiens	Faeces	human|meningitis	plasmid	F	1	0
Escherichia coli O7:K1 str. CE10 pCE10D	CP003038	NF	USA	NF	Homo sapiens	Faeces	human|meningitis	plasmid	F	1	0
Escherichia coli O83:H1 str. NRG 857C	CP001855	O83:H1	Germany	NF	Homo sapiens	Faeces	human|crohn	chromosome	B2	1	0
Escherichia coli O83:H1 str. NRG 857C pO83_CORR	CP001856	O83:H1	Germany	NF	Homo sapiens	Faeces	human|crohn	plasmid	B2	1	0
Escherichia coli O91	AOUP00000000	NF	South Korea	NF	Homo sapiens	symptomatic patient	NF	WGS	B1	0	1
Escherichia coli O91	AOUQ00000000	NF	South Korea	NF	Homo sapiens	asymptomatic patient	NF	WGS	B1	0	1
Escherichia coli O91:H21 str. B2F1	AGTI00000000	O91:H21	Canada	1985	Homo sapiens	patient with hemolytic uremic syndrome (HUS)	NF	WGS	B1	0	1
Escherichia coli OK1114	AICG00000000	NF	USA	NF	Homo sapiens	stool sample	NF	WGS	B1	0	1
Escherichia coli OK1180	ADUQ00000000	NF	NF	NF	NF	NF	NF	WGS	B1	0	1
Escherichia coli OK1357	ADUR00000000	NF	NF	NF	NF	NF	NF	WGS	B1	0	1
Escherichia coli ONT:H33 str. C48/93	AHAX00000000	ONT:H33	Sweden	1993	Homo sapiens	stool sample	NF	WGS	A	0	1
Escherichia coli OP50	ADBT00000000	NF	NF	NF	NF	NF	NF	WGS	A	1	0
Escherichia coli P0298942.1	AQET00000000	NF	Bangladesh	NF	Homo sapiens	stool	severe cholera-like disease	hospitalized patient	A	0	1
Escherichia coli P0298942.10	APXQ00000000	NF	Bangladesh	2011-03-01	Homo sapiens	stool	NF	WGS	A	0	1
Escherichia coli P0298942.11	APXR00000000	NF	Bangladesh	2011-03-01	Homo sapiens	stool	NF	WGS	A	0	1
Escherichia coli P0298942.12	APXS00000000	NF	Bangladesh	2011-03-01	Homo sapiens	stool	NF	WGS	A	0	1
Escherichia coli P0298942.14	APXT00000000	NF	Bangladesh	2011-03-01	Homo sapiens	NF	NF	WGS	A	0	1
Escherichia coli P0298942.15	APXU00000000	NF	Bangladesh	2011-03-01	Homo sapiens	stool	NF	WGS	A	0	1
Escherichia coli P0298942.2	APXV00000000	NF	Bangladesh	2011-03-01	Homo sapiens	stool	NF	WGS	A	0	1
Escherichia coli P0298942.3	APZO00000000	NF	Bangladesh	2011-03-01	Homo sapiens	stool	NF	WGS	A	0	1
Escherichia coli P0298942.4	APZP00000000	NF	Bangladesh	2011-03-01	Homo sapiens	stool	NF	WGS	A	0	1
Escherichia coli P0298942.6	APXW00000000	NF	Bangladesh	2011-03-01	Homo sapiens	stool	NF	WGS	A	0	1
Escherichia coli P0298942.7	APXX00000000	NF	Bangladesh	2011-03-01	Homo sapiens	NF	NF	WGS	A	0	1
Escherichia coli P0298942.8	APXY00000000	NF	Bangladesh	2011-03-01	Homo sapiens	stool	NF	WGS	A	0	1
Escherichia coli P0298942.9	APXZ00000000	NF	Bangladesh	2011-03-01	Homo sapiens	stool	NF	WGS	A	0	1
Escherichia coli P0299438.10	APYA00000000	NF	Bangladesh	2011-03-01	Homo sapiens	stool	NF	WGS	A	0	1
Escherichia coli P0299438.11	APYB00000000	NF	Bangladesh	2011-03-01	Homo sapiens	stool	NF	WGS	B1	0	1
Escherichia coli P0299438.2	AQES00000000	NF	Bangladesh	NF	Homo sapiens	stool	severe cholera-like disease	hospitalized patient	A	0	1
Escherichia coli P0299438.3	APYC00000000	NF	Bangladesh	2011-03-01	Homo sapiens	stool	NF	WGS	B1	0	1
Escherichia coli P0299438.4	APYD00000000	NF	Bangladesh	2011-03-01	Homo sapiens	stool	NF	WGS	A	0	1
Escherichia coli P0299438.5	APYE00000000	NF	Bangladesh	2011-03-01	Homo sapiens	stool	NF	WGS	B1	0	1
Escherichia coli P0299438.6	APYF00000000	NF	Bangladesh	2011-03-01	Homo sapiens	stool	NF	WGS	B1	0	1
Escherichia coli P0299438.7	APYG00000000	NF	Bangladesh	2011-03-01	Homo sapiens	stool	NF	WGS	B1	0	1
Escherichia coli P0299438.8	APYH00000000	NF	Bangladesh	2011-03-01	Homo sapiens	stool	NF	WGS	B1	0	1
Escherichia coli P0299438.9	APYI00000000	NF	Bangladesh	2011-03-01	Homo sapiens	stool	NF	WGS	A	0	1
Escherichia coli P0299483.1	APZQ00000000	NF	Bangladesh	2011-03-01	Homo sapiens	stool	NF	WGS	B1	0	1
Escherichia coli P0299483.2	APZR00000000	NF	Bangladesh	2011-03-01	Homo sapiens	stool	NF	WGS	B1	0	1
Escherichia coli P0299483.3	APZS00000000	NF	Bangladesh	2011-03-01	Homo sapiens	stool	NF	WGS	B1	0	1
Escherichia coli P02997067.6	APYJ00000000	NF	Bangladesh	2011-03-01	Homo sapiens	stool	NF	WGS	B1	0	1
Escherichia coli P0299917.1	AQER00000000	NF	Bangladesh	NF	Homo sapiens	stool	severe cholera-like disease	hospitalized patient	B1	0	1
Escherichia coli P0299917.10	APYK00000000	NF	Bangladesh	2011-03-01	Homo sapiens	stool	NF	WGS	B1	0	1
Escherichia coli P0299917.2	APYL00000000	NF	Bangladesh	2011-03-01	Homo sapiens	stool	NF	WGS	B1	0	1
Escherichia coli P0299917.3	APYM00000000	NF	Bangladesh	2011-03-01	Homo sapiens	stool	NF	WGS	B1	0	1
Escherichia coli P0299917.4	APYN00000000	NF	Bangladesh	2011-03-01	Homo sapiens	stool	NF	WGS	B1	0	1
Escherichia coli P0299917.5	APYO00000000	NF	Bangladesh	2011-03-01	Homo sapiens	stool	NF	WGS	B1	0	1
Escherichia coli P0299917.6	APYP00000000	NF	Bangladesh	2011-03-01	Homo sapiens	stool	NF	WGS	B1	0	1
Escherichia coli P0299917.7	APYQ00000000	NF	Bangladesh	2011-03-01	Homo sapiens	stool	NF	WGS	B1	0	1
Escherichia coli P0299917.8	APYR00000000	NF	Bangladesh	2011-03-01	Homo sapiens	stool	NF	WGS	B1	0	1
Escherichia coli P0299917.9	APYS00000000	NF	Bangladesh	2011-03-01	Homo sapiens	stool	NF	WGS	B1	0	1
Escherichia coli P0301867.1	AQEQ00000000	NF	Bangladesh	NF	Homo sapiens	stool	fresh stool from hospitalized patient	WGS	A	0	1
Escherichia coli P0301867.11	APYT00000000	NF	Bangladesh	2011-03-01	Homo sapiens	stool	NF	WGS	A	0	1
Escherichia coli P0301867.13	APZT00000000	NF	Bangladesh	2011-03-01	Homo sapiens	stool	NF	WGS	A	0	1
Escherichia coli P0301867.2	APZU00000000	NF	Bangladesh	2011-03-01	Homo sapiens	NF	NF	WGS	A	0	1
Escherichia coli P0301867.3	APYU00000000	NF	Bangladesh	2011-03-01	Homo sapiens	stool	NF	WGS	A	0	1
Escherichia coli P0301867.4	APYV00000000	NF	Bangladesh	2011-03-01	Homo sapiens	stool	NF	WGS	A	0	1
Escherichia coli P0301867.5	APYW00000000	NF	Bangladesh	2011-03-01	Homo sapiens	NF	NF	WGS	A	0	1
Escherichia coli P0301867.7	APYX00000000	NF	Bangladesh	2011-03-01	Homo sapiens	stool	NF	WGS	A	0	1
Escherichia coli P0301867.8	APYY00000000	NF	Bangladesh	2011-03-01	Homo sapiens	stool	NF	WGS	A	0	1
Escherichia coli P0301904.3	APZV00000000	NF	Bangladesh	NF	Homo sapiens	stool	NF	WGS	A	0	1
Escherichia coli P0302293.10	AQAA00000000	NF	Bangladesh	2011-03-01	Homo sapiens	stool	NF	WGS	B1	0	1
Escherichia coli P0302293.2	AQEP00000000	NF	Bangladesh	NF	Homo sapiens	stool	severe cholera-like disease	hospitalized patient	B1	0	1
Escherichia coli P0302293.3	AQAB00000000	NF	Bangladesh	2011-03-01	Homo sapiens	stool	NF	WGS	B1	0	1
Escherichia coli P0302293.4	AQAC00000000	NF	Bangladesh	2011-03-01	Homo sapiens	stool	NF	WGS	B1	0	1
Escherichia coli P0302293.6	AQAD00000000	NF	Bangladesh	2011-03-01	Homo sapiens	stool	NF	WGS	B1	0	1
Escherichia coli P0302293.7	APZW00000000	NF	Bangladesh	2011-03-01	Homo sapiens	stool	NF	WGS	B1	0	1
Escherichia coli P0302293.8	AQAE00000000	NF	Bangladesh	2011-03-01	Homo sapiens	stool	NF	WGS	B1	0	1
Escherichia coli P0302293.9	AQAF00000000	NF	Bangladesh	2011-03-01	Homo sapiens	stool	NF	WGS	B1	0	1
Escherichia coli P0302308.1	AQEO00000000	NF	Bangladesh	NF	Homo sapiens	stool	severe cholera-like disease	hospitalized patient	B1	0	1
Escherichia coli P0302308.10	APYZ00000000	NF	Bangladesh	2011-03-01	Homo sapiens	stool	NF	WGS	B1	0	1
Escherichia coli P0302308.11	APZA00000000	NF	Bangladesh	2011-03-01	Homo sapiens	stool	NF	WGS	B1	0	1
Escherichia coli P0302308.12	APZB00000000	NF	Bangladesh	2011-03-01	Homo sapiens	stool	NF	WGS	B1	0	1
Escherichia coli P0302308.13	APZC00000000	NF	Bangladesh	2011-03-01	Homo sapiens	stool	NF	WGS	B1	0	1
Escherichia coli P0302308.14	APZD00000000	NF	Bangladesh	2011-03-01	Homo sapiens	NF	NF	WGS	B1	0	1
Escherichia coli P0302308.2	APZE00000000	NF	Bangladesh	2011-03-01	Homo sapiens	stool	NF	WGS	B1	0	1
Escherichia coli P0302308.3	APZF00000000	NF	Bangladesh	2011-03-01	Homo sapiens	stool	NF	WGS	B1	0	1
Escherichia coli P0302308.4	APZG00000000	NF	Bangladesh	2011-03-01	Homo sapiens	stool	NF	WGS	B1	0	1
Escherichia coli P0302308.5	APZH00000000	NF	Bangladesh	2011-03-01	Homo sapiens	stool	NF	WGS	B1	0	1
Escherichia coli P0304777.1	AQEN00000000	NF	Bangladesh	NF	Homo sapiens	stool	NF	WGS	C	0	1
Escherichia coli P0304777.10	AQAG00000000	NF	Bangladesh	NF	Homo sapiens	stool	NF	WGS	C	0	1
Escherichia coli P0304777.11	AQAH00000000	NF	Bangladesh	NF	Homo sapiens	stool	NF	WGS	C	0	1
Escherichia coli P0304777.12	AQAI00000000	NF	Bangladesh	NF	Homo sapiens	stool	NF	WGS	C	0	1
Escherichia coli P0304777.13	AQAJ00000000	NF	Bangladesh	NF	Homo sapiens	stool	NF	WGS	C	0	1
Escherichia coli P0304777.14	AQAK00000000	NF	Bangladesh	NF	Homo sapiens	stool	NF	WGS	C	0	1
Escherichia coli P0304777.15	AQAL00000000	NF	Bangladesh	NF	Homo sapiens	NF	NF	WGS	C	0	1
Escherichia coli P0304777.2	AQAM00000000	NF	Bangladesh	NF	Homo sapiens	stool	NF	WGS	C	0	1
Escherichia coli P0304777.3	AQAN00000000	NF	Bangladesh	NF	Homo sapiens	stool	NF	WGS	C	0	1
Escherichia coli P0304777.4	AQAO00000000	NF	Bangladesh	NF	Homo sapiens	stool	NF	WGS	C	0	1
Escherichia coli P0304777.5	AQAP00000000	NF	Bangladesh	NF	Homo sapiens	stool	NF	WGS	C	0	1
Escherichia coli P0304777.7	AQAQ00000000	NF	Bangladesh	NF	Homo sapiens	stool	NF	WGS	C	0	1
Escherichia coli P0304777.8	AQAR00000000	NF	Bangladesh	NF	Homo sapiens	stool	NF	WGS	C	0	1
Escherichia coli P0304777.9	AQAS00000000	NF	Bangladesh	NF	Homo sapiens	stool	NF	WGS	C	0	1
Escherichia coli P0304799.3	APZX00000000	NF	Bangladesh	NF	Homo sapiens	stool	NF	WGS	B1	0	1
Escherichia coli P0304816.1	AQEM00000000	NF	Bangladesh	NF	Homo sapiens	stool	NF	WGS	B1	0	1
Escherichia coli P0304816.10	AQAT00000000	NF	Bangladesh	NF	Homo sapiens	stool	NF	WGS	B1	0	1
Escherichia coli P0304816.11	AQAU00000000	NF	Bangladesh	NF	Homo sapiens	stool	NF	WGS	B1	0	1
Escherichia coli P0304816.12	AQAV00000000	NF	Bangladesh	NF	Homo sapiens	NF	NF	WGS	B1	0	1
Escherichia coli P0304816.13	AQAW00000000	NF	Bangladesh	NF	Homo sapiens	NF	NF	WGS	B1	0	1
Escherichia coli P0304816.14	AQAX00000000	NF	Bangladesh	NF	Homo sapiens	NF	NF	WGS	B1	0	1
Escherichia coli P0304816.15	AQAY00000000	NF	Bangladesh	NF	Homo sapiens	stool	NF	WGS	B1	0	1
Escherichia coli P0304816.2	AQAZ00000000	NF	Bangladesh	NF	Homo sapiens	stool	NF	WGS	B1	0	1
Escherichia coli P0304816.3	AQBA00000000	NF	Bangladesh	NF	Homo sapiens	stool	NF	WGS	B1	0	1
Escherichia coli P0304816.4	AQBB00000000	NF	Bangladesh	NF	Homo sapiens	stool	NF	WGS	B1	0	1
Escherichia coli P0304816.5	AQBC00000000	NF	Bangladesh	NF	Homo sapiens	stool	NF	WGS	B1	0	1
Escherichia coli P0304816.6	AQBD00000000	NF	Bangladesh	NF	Homo sapiens	stool	NF	WGS	B1	0	1
Escherichia coli P0304816.7	AQBE00000000	NF	Bangladesh	NF	Homo sapiens	stool	NF	WGS	B1	0	1
Escherichia coli P0304816.8	AQBF00000000	NF	Bangladesh	NF	Homo sapiens	stool	NF	WGS	B1	0	1
Escherichia coli P0304816.9	AQBG00000000	NF	Bangladesh	NF	Homo sapiens	stool	NF	WGS	B1	0	1
Escherichia coli P0305260.1	AQEL00000000	NF	Bangladesh	NF	Homo sapiens	stool	NF	WGS	A	0	1
Escherichia coli P0305260.10	AQBH00000000	NF	Bangladesh	NF	Homo sapiens	stool	NF	WGS	A	0	1
Escherichia coli P0305260.11	AQBI00000000	NF	Bangladesh	NF	Homo sapiens	stool	NF	WGS	A	0	1
Escherichia coli P0305260.12	AQBJ00000000	NF	Bangladesh	NF	Homo sapiens	stool	NF	WGS	A	0	1
Escherichia coli P0305260.13	AQBK00000000	NF	Bangladesh	NF	Homo sapiens	stool	NF	WGS	A	0	1
Escherichia coli P0305260.15	AQBL00000000	NF	Bangladesh	NF	Homo sapiens	NF	NF	WGS	A	0	1
Escherichia coli P0305260.2	APZY00000000	NF	Bangladesh	NF	Homo sapiens	stool	NF	WGS	A	0	1
Escherichia coli P0305260.3	AQBM00000000	NF	Bangladesh	NF	Homo sapiens	stool	NF	WGS	A	0	1
Escherichia coli P0305260.4	AQBN00000000	NF	Bangladesh	NF	Homo sapiens	stool	NF	WGS	A	0	1
Escherichia coli P0305260.5	AQBO00000000	NF	Bangladesh	NF	Homo sapiens	stool	NF	WGS	A	0	1
Escherichia coli P0305260.6	AQBP00000000	NF	Bangladesh	NF	Homo sapiens	stool	NF	WGS	A	0	1
Escherichia coli P0305260.7	AQBQ00000000	NF	Bangladesh	NF	Homo sapiens	stool	NF	WGS	A	0	1
Escherichia coli P0305260.8	AQBR00000000	NF	Bangladesh	NF	Homo sapiens	stool	NF	WGS	A	0	1
Escherichia coli P0305260.9	AQBS00000000	NF	Bangladesh	NF	Homo sapiens	stool	NF	WGS	A	0	1
Escherichia coli p0305293.1	AQEK00000000	NF	Bangladesh	NF	Homo sapiens	stool	NF	WGS	B1	0	1
Escherichia coli p0305293.10	AQBT00000000	NF	Bangladesh	NF	Homo sapiens	stool	NF	WGS	B1	0	1
Escherichia coli p0305293.11	AQBU00000000	NF	Bangladesh	NF	Homo sapiens	stool	NF	WGS	B1	0	1
Escherichia coli p0305293.12	AQBV00000000	NF	Bangladesh	NF	Homo sapiens	stool	NF	WGS	B1	0	1
Escherichia coli p0305293.13	APZI00000000	NF	Bangladesh	NF	Homo sapiens	stool	NF	WGS	B1	0	1
Escherichia coli p0305293.14	APZZ00000000	NF	Bangladesh	NF	Homo sapiens	stool	NF	WGS	B1	0	1
Escherichia coli p0305293.15	AQBW00000000	NF	Bangladesh	NF	Homo sapiens	stool	NF	WGS	B1	0	1
Escherichia coli p0305293.2	AQBX00000000	NF	Bangladesh	NF	Homo sapiens	stool	NF	WGS	B1	0	1
Escherichia coli p0305293.3	AQBY00000000	NF	Bangladesh	NF	Homo sapiens	stool	NF	WGS	B1	0	1
Escherichia coli p0305293.4	AQBZ00000000	NF	Bangladesh	NF	Homo sapiens	NF	NF	WGS	B1	0	1
Escherichia coli p0305293.5	AQCA00000000	NF	Bangladesh	NF	Homo sapiens	stool	NF	WGS	B1	0	1
Escherichia coli p0305293.6	AQCB00000000	NF	Bangladesh	NF	Homo sapiens	stool	NF	WGS	B1	0	1
Escherichia coli p0305293.7	AQCC00000000	NF	Bangladesh	NF	Homo sapiens	stool	NF	WGS	B1	0	1
Escherichia coli p0305293.8	AQCD00000000	NF	Bangladesh	NF	Homo sapiens	stool	NF	WGS	B1	0	1
Escherichia coli p0305293.9	AQCE00000000	NF	Bangladesh	NF	Homo sapiens	stool	NF	WGS	B1	0	1
Escherichia coli P12b	CP002291	NF	Denmark	NF	NF	Faeces	0	chromosome	A	0	0
Escherichia coli P4-96	AHHO00000000	NF	NF	NF	bovine	transient mastitis	NF	WGS	B1	0	0
Escherichia coli P4-NR	AHHP00000000	NF	NF	NF	bovine	persistent mastitis	NF	WGS	B1	0	0
Escherichia coli PA10	AKLF00000000	O157:H7	USA	2007	Homo sapiens	NF	NF	WGS	E	0	1
Escherichia coli PA11	AOEI00000000	O157:H7	USA	2007	Homo sapiens	NF	NF	WGS	E	0	1
Escherichia coli PA13	AOEK00000000	O157:H7	USA	2007	Homo sapiens	NF	NF	WGS	E	0	1
Escherichia coli PA14	AKLG00000000	O157:H7	USA	2007	Homo sapiens	NF	NF	WGS	E	0	1
Escherichia coli PA15	AKLH00000000	O157:H7	USA	2007	Homo sapiens	NF	NF	WGS	E	0	1
Escherichia coli PA19	AOEJ00000000	O157:H7	USA	2008	Homo sapiens	NF	NF	WGS	E	0	1
Escherichia coli PA2	AOEL00000000	O157:H7	USA	2006	Homo sapiens	NF	NF	WGS	E	0	1
Escherichia coli PA22	AKLI00000000	O157:H7	USA	2007	Homo sapiens	NF	NF	WGS	E	0	1
Escherichia coli PA23	AMUB00000000	O157:H7	USA	2007	Homo sapiens	NF	NF	WGS	E	0	1
Escherichia coli PA24	AKLJ00000000	O157:H7	USA	2007	Homo sapiens	NF	NF	WGS	E	0	1
Escherichia coli PA25	AKLK00000000	O157:H7	USA	2007	Homo sapiens	NF	NF	WGS	E	0	1
Escherichia coli PA28	AKLL00000000	O157:H7	USA	2007	Homo sapiens	NF	NF	WGS	E	0	1
Escherichia coli PA3	AKLC00000000	O157:H7	USA	2007	Homo sapiens	NF	NF	WGS	E	0	1
Escherichia coli PA31	AKLM00000000	O157:H7	USA	2008	Homo sapiens	NF	NF	WGS	E	0	1
Escherichia coli PA32	AKLN00000000	O157:H7	USA	2008	Homo sapiens	NF	NF	WGS	E	0	1
Escherichia coli PA33	AKLO00000000	O157:H7	USA	2008	Homo sapiens	NF	NF	WGS	E	0	1
Escherichia coli PA34	AMTR00000000	O157:H7	USA	2008	Homo sapiens	NF	NF	WGS	E	0	1
Escherichia coli PA35	AOES00000000	O157:H7	USA	2007	Homo sapiens	NF	NF	WGS	E	0	1
Escherichia coli PA38	AMUO00000000	O157:H7	USA	2008	Homo sapiens	NF	NF	WGS	E	0	1
Escherichia coli PA39	AKLP00000000	O157:H7	USA	2008	Homo sapiens	NF	NF	WGS	E	0	1
Escherichia coli PA4	AMUA00000000	O157:H7	USA	2007	Homo sapiens	NF	NF	WGS	E	0	1
Escherichia coli PA40	AKLQ00000000	O157:H7	USA	2008	Homo sapiens	NF	NF	WGS	E	0	1
Escherichia coli PA41	AKLR00000000	O157:H7	USA	2008	Homo sapiens	NF	NF	WGS	E	0	1
Escherichia coli PA42	AKLS00000000	O157:H7	USA	2008	Homo sapiens	NF	NF	WGS	E	0	1
Escherichia coli PA45	AMUD00000000	O157:H7	USA	2008	Homo sapiens	NF	NF	WGS	E	0	1
Escherichia coli PA47	AOEM00000000	O157:H7	USA	2008	Homo sapiens	NF	NF	WGS	E	0	1
Escherichia coli PA48	AOEN00000000	O157:H7	USA	2008	Homo sapiens	NF	NF	WGS	E	0	1
Escherichia coli PA49	AMUC00000000	O157:H7	USA	2008	Homo sapiens	NF	NF	WGS	E	0	1
Escherichia coli PA5	AKLD00000000	O157:H7	USA	2007	Homo sapiens	NF	NF	WGS	E	0	1
Escherichia coli PA7	AMTQ00000000	O157:H7	USA	2007	Homo sapiens	NF	NF	WGS	E	0	1
Escherichia coli PA8	AOEO00000000	O157:H7	USA	2007	Homo sapiens	NF	NF	WGS	E	0	1
Escherichia coli PA9	AKLE00000000	O157:H7	USA	2007	Homo sapiens	NF	NF	WGS	E	0	1
Escherichia coli PCN033	AFAT00000000	NF	NF	NF	NF	NF	NF	WGS	D	1	0
Escherichia coli RN587/1	ADUS00000000	NF	NF	NF	NF	NF	NF	WGS	B2	0	1
Escherichia coli SCD1	ATJZ00000000	NF	India: Chandigarh	2013-01-18	NF	healthy human stool samples	NF	WGS	B1	0	0
Escherichia coli SCI-07	AJFG00000000	O non-typable:H31	Brazil	NF	NF	gelatinous edema on the head and periorbital tissues of a laying hen with swollen head syndrome	NF	WGS	B2	1	0
Escherichia coli SE11	AP009240	NF	Japan	2007	Homo sapiens	Faeces	human|commensal	chromosome	B1	0	1
Escherichia coli SE11 pSE11-1	AP009241	NF	Japan	2007	Homo sapiens	Faeces	human|commensal	plasmid	B1	0	1
Escherichia coli SE11 pSE11-2	AP009242	NF	Japan	2007	Homo sapiens	Faeces	human|commensal	plasmid	B1	0	1
Escherichia coli SE11 pSE11-3	AP009243	NF	Japan	2007	Homo sapiens	Faeces	human|commensal	plasmid	B1	0	1
Escherichia coli SE11 pSE11-4	AP009244	NF	Japan	2007	Homo sapiens	Faeces	human|commensal	plasmid	B1	0	1
Escherichia coli SE11 pSE11-5	AP009245	NF	Japan	2007	Homo sapiens	Faeces	human|commensal	plasmid	B1	0	1
Escherichia coli SE11 pSE11-6	AP009246	NF	Japan	2007	Homo sapiens	Faeces	human|commensal	plasmid	B1	0	1
Escherichia coli SE15	AP009378	NF	Japan	2007	Homo sapiens	Faeces	human|commensal	chromosome	B2	0	1
Escherichia coli SE15 pECSF1	AP009379	NF	Japan	2007	Homo sapiens	Faeces	human|commensal	plasmid	B2	0	1
Escherichia coli SMS-3-5	CP000970	NF	USA	NF	Environment	Faeces	environment	chromosome	F	0	0
Escherichia coli SMS-3-5 pSMS35_130	CP000971	NF	USA	NF	Environment	Faeces	environment	plasmid	F	0	0
Escherichia coli SMS-3-5 pSMS35_3	CP000974	NF	USA	NF	Environment	Faeces	environment	plasmid	F	0	0
Escherichia coli SMS-3-5 pSMS35_4	CP000973	NF	USA	NF	Environment	Faeces	environment	plasmid	F	0	0
Escherichia coli SMS-3-5 pSMS35_8	CP000972	NF	USA	NF	Environment	Faeces	environment	plasmid	F	0	0
Escherichia coli STEC_94C	AFDU00000000	NF	NF	NF	NF	NF	NF	WGS	B1	0	1
Escherichia coli STEC_B2F1	AFDQ00000000	NF	NF	NF	NF	NF	NF	WGS	B1	1	0
Escherichia coli STEC_C165-02	AFDR00000000	NF	NF	NF	NF	NF	NF	WGS	D	1	0
Escherichia coli STEC_DG131-3	AFDV00000000	NF	NF	NF	NF	NF	NF	WGS	B1	1	0
Escherichia coli STEC_EH250	AFDW00000000	NF	NF	NF	NF	NF	NF	WGS	A	0	1
Escherichia coli STEC_H.1.8	AFDY00000000	NF	NF	NF	NF	NF	NF	WGS	B1	1	0
Escherichia coli STEC_MHI813	AFDZ00000000	NF	NF	NF	NF	NF	NF	WGS	E	0	1
Escherichia coli STEC_O31	AFEX00000000	NF	USA	1992	Homo sapiens	stool	NF	WGS	B1	0	1
Escherichia coli STEC_S1191	AFEA00000000	NF	NF	NF	NF	NF	NF	WGS	A	0	1
Escherichia coli str. 'clone D i14'	CP002212	NF	China	NF	Homo sapiens	Urine	human|urine	chromosome	B2	1	0
Escherichia coli str. 'clone D i2'	CP002211	NF	China	2005	Homo sapiens	Faeces	human|faeces	chromosome	B2	0	1
Escherichia coli str. K12 substr. DH10B	CP000948	Derived_from_K12	USA	1922	Homo sapiens	Faeces	human|faeces	chromosome	A	0	1
Escherichia coli str. K-12 substr. MDS42	AP012306	Derived_from_K12	USA	1922	Homo sapiens	Faeces	human|faeces	chromosome	A	0	1
Escherichia coli str. K-12 substr. MG1655	AKBV00000000	NF	NF	NF	NF	NF	NF	WGS	A	0	1
Escherichia coli str. K-12 substr. MG1655	AKVX00000000	NF	NF	NF	NF	NF	NF	WGS	A	0	1
Escherichia coli str. K-12 substr. MG1655	APIN00000000	NF	NF	NF	NF	NF	NF	WGS	A	0	1
Escherichia coli str. K-12 substr. MG1655	AYEK00000000	NF	NF	NF	NF	NF	NF	WGS	A	0	0
Escherichia coli str. K-12 substr. MG1655star	AEFE00000000	NF	NF	NF	NF	NF	NF	WGS	A	0	1
Escherichia coli str. K12 substr. W3110	AP009048	Derived_from_K12	USA	1922	Homo sapiens	Faeces	human|faeces	chromosome	A	0	1
Escherichia coli str. S88	CU928161	O45:K1:H7	France	1999	Homo sapiens	Faeces	human|meningitis	chromosome	B2	1	0
Escherichia coli str. S88 pECOS88	CU928146	O45:K1:H7	France	1999	Homo sapiens	Faeces	human|meningitis	plasmid	B2	1	0
Escherichia coli SWW33	AQFX00000000	NF	USA: Iowa	NF	mouse	cecum	NF	WGS	B2	0	0
Escherichia coli T1282_01	AVRM00000000	O157:H7	Sweden	2001	Bos taurus	NF	NF	WGS	E	0	0
Escherichia coli T1840_97	AVRN00000000	O157:H7	Sweden	1997	Bos taurus	NF	NF	WGS	E	0	0
Escherichia coli T234_00	AVRO00000000	O157:H7	Sweden	2000	Bos taurus	NF	NF	WGS	E	0	0
Escherichia coli T924_01	AVRP00000000	O157:H7	Sweden	2001	Bos taurus	NF	NF	WGS	E	0	0
Escherichia coli TA007	AEHY00000000	NF	NF	NF	NF	NF	NF	WGS	A	0	0
Escherichia coli TA124	AFQI00000000	NF	NF	NF	NF	NF	NF	WGS	D	0	0
Escherichia coli TA143	ADAY00000000	NF	NF	NF	NF	NF	NF	WGS	D	0	0
Escherichia coli TA206	ADAX00000000	NF	NF	NF	NF	NF	NF	WGS	B2	0	0
Escherichia coli TA271	ADAZ00000000	NF	NF	NF	NF	NF	NF	WGS	B1	0	0
Escherichia coli TA280	ADBA00000000	NF	NF	NF	NF	NF	NF	WGS	D	0	0
Escherichia coli ThroopD	AQEJ00000000	063:NM	USA	1973-04-01	Homo sapiens	stool	severe cholera-like disease	hypovolemic shock	C	0	1
Escherichia coli TOP2386	AOQP00000000	NF	USA: Seattle	WA	2005-03-03	Homo sapiens	urine from female	NF	A	0	1
Escherichia coli TOP2386	AORB00000000	NF	USA: Seattle	WA	2005-03-03	Homo sapiens	urine from female	NF	A	0	1
Escherichia coli TOP2396-1	AOQQ00000000	NF	USA: Seattle	WA	2005-03-03	Homo sapiens	feces from female	NF	A	0	1
Escherichia coli TOP2396-2	AOQR00000000	NF	USA: Seattle	WA	2005-03-03	Homo sapiens	feces from female	NF	D	0	1
Escherichia coli TOP2396-3	AOQS00000000	NF	USA: Seattle	WA	2005-03-03	Homo sapiens	feces from female	NF	D	0	1
Escherichia coli TOP2515	AOQT00000000	NF	USA: Seattle	WA	2005-04-01	Homo sapiens	urine from female	NF	A	0	1
Escherichia coli TOP2522-1	AOQU00000000	NF	USA: Seattle	WA	2005-04-01	Homo sapiens	feces from female	NF	A	0	1
Escherichia coli TOP2652	AOQV00000000	NF	USA: Seattle	WA	2005-04-27	Homo sapiens	urine from female	NF	B2	0	1
Escherichia coli TOP2652	AORA00000000	NF	USA: Seattle	WA	2005-04-27	Homo sapiens	urine from female	NF	B2	0	1
Escherichia coli TOP2662-1	AOQW00000000	NF	USA: Seattle	WA	2005-04-27	Homo sapiens	feces from female	NF	B2	0	1
Escherichia coli TOP2662-2	AOQX00000000	NF	USA: Seattle	WA	2005-04-27	Homo sapiens	feces from female	NF	B2	0	1
Escherichia coli TOP2662-3	AOQY00000000	NF	USA: Seattle	WA	2005-04-27	Homo sapiens	feces from female	NF	B2	0	1
Escherichia coli TOP2662-4	AOQZ00000000	NF	USA: Seattle	WA	2005-04-27	Homo sapiens	feces from female	NF	B2	0	1
Escherichia coli TOP291	AOQF00000000	NF	USA: Seattle	WA	2003-04-22	Homo sapiens	urine from female	NF	B2	0	1
Escherichia coli TOP293-1	AOQG00000000	NF	USA: Seattle	WA	2003-04-22	Homo sapiens	feces from female	NF	D	0	1
Escherichia coli TOP293-2	AOQH00000000	NF	USA: Seattle	WA	2003-04-22	Homo sapiens	feces from female	NF	B2	0	1
Escherichia coli TOP293-3	AOQI00000000	NF	USA: Seattle	WA	2003-04-22	Homo sapiens	feces from female	NF	B2	0	1
Escherichia coli TOP293-4	AOQJ00000000	NF	USA: Seattle	WA	2003-04-22	Homo sapiens	feces from female	NF	B2	0	1
Escherichia coli TOP379	AOQB00000000	NF	USA: Seattle	WA	2003-04-15	Homo sapiens	urine from female	NF	B2	0	1
Escherichia coli TOP382-1	AOQC00000000	NF	USA: Seattle	WA	2003-04-15	Homo sapiens	feces from a female	NF	B2	0	1
Escherichia coli TOP382-2	AOQD00000000	NF	USA: Seattle	WA	2003-04-15	Homo sapiens	feces from female	NF	B2	0	1
Escherichia coli TOP382-3	AOQE00000000	NF	USA: Seattle	WA	2003-04-15	Homo sapiens	feces from female	NF	B2	0	1
Escherichia coli TOP498	AOQK00000000	NF	USA: Seattle	WA	2003-05-23	Homo sapiens	urine from female	NF	B2	0	1
Escherichia coli TOP550-1	AOQL00000000	NF	USA: Seattle	WA	2003-05-23	Homo sapiens	feces from female	NF	B2	0	1
Escherichia coli TOP550-2	AOQM00000000	NF	USA: Seattle	WA	2003-05-23	Homo sapiens	feces from female	NF	B2	0	1
Escherichia coli TOP550-3	AOQN00000000	NF	USA: Seattle	WA	2003-05-23	Homo sapiens	feces from female	NF	B2	0	1
Escherichia coli TOP550-4	AOQO00000000	NF	USA: Seattle	WA	2003-05-23	Homo sapiens	feces from female	NF	B2	0	1
Escherichia coli TT12B	AMUE00000000	O157:H7	Japan	1994	Homo sapiens	NF	NF	WGS	E	0	1
Escherichia coli TW00353	AMUM00000000	O157:H45	USA	1983	Homo sapiens	NF	NF	WGS	A	0	1
Escherichia coli TW06591	AKLT00000000	O157:H-	Germany	1990	Homo sapiens	NF	NF	WGS	E	0	1
Escherichia coli TW07509	AVRH00000000	Ont:H52NA	NF	NF	NF	NF	NF	WGS	B1	1	0
Escherichia coli TW07793	AFAG00000000	NF	NF	NF	NF	water	NF	WGS	B2	0	0
Escherichia coli TW07945	AKLU00000000	O157:H7	USA	1998	Homo sapiens	NF	NF	WGS	E	0	1
Escherichia coli TW09098	AKLX00000000	O157:H7	USA	2003	Homo sapiens	NF	NF	WGS	E	0	1
Escherichia coli TW09109	AKLY00000000	O157:H7	USA	2003	Homo sapiens	NF	NF	WGS	E	0	1
Escherichia coli TW09195	AKLZ00000000	O157:H7	USA	2003	Homo sapiens	NF	NF	WGS	E	0	1
Escherichia coli TW10119	AKMA00000000	O157:H7	USA	2004	Homo sapiens	NF	NF	WGS	E	0	1
Escherichia coli TW10246	AKLV00000000	O157:H7	USA	2002	Homo sapiens	NF	NF	WGS	E	0	1
Escherichia coli TW10598	AELA00000000	NF	NF	NF	NF	NF	NF	WGS	A	0	1
Escherichia coli TW10722	AELB00000000	NF	NF	NF	NF	NF	NF	WGS	B1	0	1
Escherichia coli TW10828	AELC00000000	NF	NF	NF	NF	NF	NF	WGS	B1	0	1
Escherichia coli TW11039	AKLW00000000	O157:H7	USA	2002	Homo sapiens	NF	NF	WGS	E	0	1
Escherichia coli TW11681	AELD00000000	NF	NF	NF	NF	NF	NF	WGS	A	0	1
Escherichia coli TW14301	AKME00000000	O157:NM	USA	2006	Homo sapiens	NF	NF	WGS	E	0	1
Escherichia coli TW14313	AKMD00000000	O157:H7	USA	2006	Homo sapiens	NF	NF	WGS	E	0	1
Escherichia coli TW14425	AELE00000000	NF	NF	NF	NF	NF	NF	WGS	C	0	1
Escherichia coli TW15901	AMUK00000000	O157:H16	France	NF	NF	beef	NF	WGS	A	0	0
Escherichia coli Tx1686	AVSN00000000	O157:H7	USA: TX	2012-01-27	Bos taurus	NF	NF	WGS	E	0	0
Escherichia coli TX1999	AFEB00000000	NF	NF	NF	NF	NF	NF	WGS	C	1	0
Escherichia coli Tx3800	AVSO00000000	O157:H7	USA: TX	2012-01-27	Bos taurus	NF	NF	WGS	E	0	0
Escherichia coli UM146	CP002167	NF	Canada	NF	Homo sapiens	Faeces	human|crohn	chromosome	B2	1	0
Escherichia coli UM146 pUM146	CP002168	NF	Canada	NF	Homo sapiens	Faeces	human|crohn	plasmid	B2	1	0
Escherichia coli UMEA 3014-1	AWAT00000000	NF	NF	NF	NF	NF	NF	WGS	B2	1	0
Escherichia coli UMEA 3022-1	AWAU00000000	NF	NF	NF	NF	NF	NF	WGS	B2	1	0
Escherichia coli UMEA 3033-1	AWAV00000000	NF	NF	NF	NF	NF	NF	WGS	D	1	0
Escherichia coli UMEA 3041-1	AWAW00000000	NF	NF	NF	NF	NF	NF	WGS	B2	1	0
Escherichia coli UMEA 3052-1	AWAX00000000	NF	NF	NF	NF	NF	NF	WGS	A	1	0
Escherichia coli UMEA 3053-1	AWAY00000000	NF	NF	NF	NF	NF	NF	WGS	B2	1	0
Escherichia coli UMEA 3065-1	AWAZ00000000	NF	NF	NF	NF	NF	NF	WGS	B1	1	0
Escherichia coli UMEA 3087-1	AWBA00000000	NF	NF	NF	NF	NF	NF	WGS	B2	1	0
Escherichia coli UMEA 3088-1	AWBB00000000	NF	NF	NF	NF	NF	NF	WGS	B2	1	0
Escherichia coli UMEA 3097-1	AWBC00000000	NF	NF	NF	NF	NF	NF	WGS	B2	1	0
Escherichia coli UMEA 3108-1	AWBD00000000	NF	NF	NF	NF	NF	NF	WGS	B2	1	0
Escherichia coli UMEA 3113-1	AWBE00000000	NF	NF	NF	NF	NF	NF	WGS	B2	1	0
Escherichia coli UMEA 3117-1	AWBF00000000	NF	NF	NF	NF	NF	NF	WGS	B2	1	0
Escherichia coli UMEA 3121-1	AWBG00000000	NF	NF	NF	NF	NF	NF	WGS	B2	1	0
Escherichia coli UMEA 3122-1	AWBH00000000	NF	NF	NF	NF	NF	NF	WGS	B2	1	0
Escherichia coli UMEA 3124-1	AWBI00000000	NF	NF	NF	NF	NF	NF	WGS	E	1	0
Escherichia coli UMEA 3139-1	AWBJ00000000	NF	NF	NF	NF	NF	NF	WGS	A	1	0
Escherichia coli UMEA 3140-1	AWBK00000000	NF	NF	NF	NF	NF	NF	WGS	B2	1	0
Escherichia coli UMEA 3144-1	AWBL00000000	NF	NF	NF	NF	NF	NF	WGS	D	1	0
Escherichia coli UMEA 3148-1	AWBM00000000	NF	NF	NF	NF	NF	NF	WGS	A	0	0
Escherichia coli UMEA 3150-1	AWBN00000000	NF	NF	NF	NF	NF	NF	WGS	A	1	0
Escherichia coli UMEA 3151-1	AWBO00000000	NF	NF	NF	NF	NF	NF	WGS	A	1	0
Escherichia coli UMEA 3152-1	AWBP00000000	NF	NF	NF	NF	NF	NF	WGS	B2	1	0
Escherichia coli UMEA 3155-1	AWBQ00000000	NF	NF	NF	NF	NF	NF	WGS	B2	1	0
Escherichia coli UMEA 3159-1	AWBR00000000	NF	NF	NF	NF	NF	NF	WGS	B2	1	0
Escherichia coli UMEA 3160-1	AWBS00000000	NF	NF	NF	NF	NF	NF	WGS	B2	1	0
Escherichia coli UMEA 3161-1	AWBT00000000	NF	NF	NF	NF	NF	NF	WGS	B2	1	0
Escherichia coli UMEA 3162-1	AWBU00000000	NF	NF	NF	NF	NF	NF	WGS	B2	1	0
Escherichia coli UMEA 3163-1	AWBV00000000	NF	NF	NF	NF	NF	NF	WGS	D	1	0
Escherichia coli UMEA 3172-1	AWBW00000000	NF	NF	NF	NF	NF	NF	WGS	B2	1	0
Escherichia coli UMEA 3173-1	AWBX00000000	NF	NF	NF	NF	NF	NF	WGS	B2	1	0
Escherichia coli UMEA 3174-1	AWBY00000000	NF	NF	NF	NF	NF	NF	WGS	A	1	0
Escherichia coli UMEA 3175-1	AWBZ00000000	NF	NF	NF	NF	NF	NF	WGS	B2	1	0
Escherichia coli UMEA 3176-1	AWCA00000000	NF	NF	NF	NF	NF	NF	WGS	B1	1	0
Escherichia coli UMEA 3178-1	AWCB00000000	NF	NF	NF	NF	NF	NF	WGS	B2	1	0
Escherichia coli UMEA 3180-1	AWCC00000000	NF	NF	NF	NF	NF	NF	WGS	A	1	0
Escherichia coli UMEA 3185-1	AWCD00000000	NF	NF	NF	NF	NF	NF	WGS	B2	1	0
Escherichia coli UMEA 3190-1	AWCE00000000	NF	NF	NF	NF	NF	NF	WGS	F	1	0
Escherichia coli UMEA 3193-1	AWCF00000000	NF	NF	NF	NF	NF	NF	WGS	B2	1	0
Escherichia coli UMEA 3199-1	AWCG00000000	NF	NF	NF	NF	NF	NF	WGS	A	1	0
Escherichia coli UMEA 3200-1	AWCH00000000	NF	NF	NF	NF	NF	NF	WGS	D	1	0
Escherichia coli UMEA 3201-1	AWCI00000000	NF	NF	NF	NF	NF	NF	WGS	B1	1	0
Escherichia coli UMEA 3203-1	AWCJ00000000	NF	NF	NF	NF	NF	NF	WGS	B2	1	0
Escherichia coli UMEA 3206-1	AWCK00000000	NF	NF	NF	NF	NF	NF	WGS	B2	1	0
Escherichia coli UMEA 3208-1	AWCL00000000	NF	NF	NF	NF	NF	NF	WGS	B2	1	0
Escherichia coli UMEA 3212-1	AWCM00000000	NF	NF	NF	NF	NF	NF	WGS	A	1	0
Escherichia coli UMEA 3215-1	AWCN00000000	NF	NF	NF	NF	NF	NF	WGS	B2	1	0
Escherichia coli UMEA 3216-1	AWCO00000000	NF	NF	NF	NF	NF	NF	WGS	B2	1	0
Escherichia coli UMEA 3217-1	AWCP00000000	NF	NF	NF	NF	NF	NF	WGS	B2	1	0
Escherichia coli UMEA 3220-1	AWCQ00000000	NF	NF	NF	NF	NF	NF	WGS	B2	1	0
Escherichia coli UMEA 3221-1	AWCR00000000	NF	NF	NF	NF	NF	NF	WGS	B2	1	0
Escherichia coli UMEA 3222-1	AWCS00000000	NF	NF	NF	NF	NF	NF	WGS	B2	1	0
Escherichia coli UMEA 3230-1	AWCT00000000	NF	NF	NF	NF	NF	NF	WGS	B2	1	0
Escherichia coli UMEA 3233-1	AWCU00000000	NF	NF	NF	NF	NF	NF	WGS	B2	1	0
Escherichia coli UMEA 3240-1	AWCV00000000	NF	NF	NF	NF	NF	NF	WGS	A	1	0
Escherichia coli UMEA 3244-1	AWCW00000000	NF	NF	NF	NF	NF	NF	WGS	B2	1	0
Escherichia coli UMEA 3257-1	AWCX00000000	NF	NF	NF	NF	NF	NF	WGS	B2	1	0
Escherichia coli UMEA 3264-1	AWCY00000000	NF	NF	NF	NF	NF	NF	WGS	B2	1	0
Escherichia coli UMEA 3268-1	AWCZ00000000	NF	NF	NF	NF	NF	NF	WGS	B2	1	0
Escherichia coli UMEA 3271-1	AWDA00000000	NF	NF	NF	NF	NF	NF	WGS	A	1	0
Escherichia coli UMEA 3290-1	AYHJ00000000	NF	NF	NF	NF	NF	NF	WGS	B2	0	0
Escherichia coli UMEA 3292-1	AWDB00000000	NF	NF	NF	NF	NF	NF	WGS	B1	1	0
Escherichia coli UMEA 3298-1	AWDC00000000	NF	NF	NF	NF	NF	NF	WGS	B2	1	0
Escherichia coli UMEA 3304-1	AWDD00000000	NF	NF	NF	NF	NF	NF	WGS	F	1	0
Escherichia coli UMEA 3314-1	AWDE00000000	NF	NF	NF	NF	NF	NF	WGS	A	1	0
Escherichia coli UMEA 3317-1	AWDF00000000	NF	NF	NF	NF	NF	NF	WGS	A	1	0
Escherichia coli UMEA 3318-1	AWDG00000000	NF	NF	NF	NF	NF	NF	WGS	A	1	0
Escherichia coli UMEA 3323-1	AYHL00000000	NF	NF	NF	NF	NF	NF	WGS	D	0	0
Escherichia coli UMEA 3329-1	AWDH00000000	NF	NF	NF	NF	NF	NF	WGS	A	1	0
Escherichia coli UMEA 3336-1	AYHH00000000	NF	NF	NF	NF	NF	NF	WGS	B1	0	0
Escherichia coli UMEA 3337-1	AWDI00000000	NF	NF	NF	NF	NF	NF	WGS	B2	1	0
Escherichia coli UMEA 3341-1	AWDJ00000000	NF	NF	NF	NF	NF	NF	WGS	B2	1	0
Escherichia coli UMEA 3342-1	AYHM00000000	NF	NF	NF	NF	NF	NF	WGS	B2	0	0
Escherichia coli UMEA 3355-1	AWDK00000000	NF	NF	NF	NF	NF	NF	WGS	C	1	0
Escherichia coli UMEA 3391-1	AWDL00000000	NF	NF	NF	NF	NF	NF	WGS	B2	1	0
Escherichia coli UMEA 3426-1	AYHI00000000	NF	NF	NF	NF	NF	NF	WGS	B2	0	0
Escherichia coli UMEA 3490-1	AWDM00000000	NF	NF	NF	NF	NF	NF	WGS	B2	1	0
Escherichia coli UMEA 3585-1	AWDN00000000	NF	NF	NF	NF	NF	NF	WGS	B2	1	0
Escherichia coli UMEA 3592-1	AWDO00000000	NF	NF	NF	NF	NF	NF	WGS	A	1	0
Escherichia coli UMEA 3609-1	AWDP00000000	NF	NF	NF	NF	NF	NF	WGS	A	1	0
Escherichia coli UMEA 3617-1	AWDQ00000000	NF	NF	NF	NF	NF	NF	WGS	B2	1	0
Escherichia coli UMEA 3632-1	AWDR00000000	NF	NF	NF	NF	NF	NF	WGS	B2	1	0
Escherichia coli UMEA 3652-1	AWDS00000000	NF	NF	NF	NF	NF	NF	WGS	B2	0	0
Escherichia coli UMEA 3656-1	AWDT00000000	NF	NF	NF	NF	NF	NF	WGS	B2	1	0
Escherichia coli UMEA 3662-1	AWDU00000000	NF	NF	NF	NF	NF	NF	WGS	B2	1	0
Escherichia coli UMEA 3671-1	AWDV00000000	NF	NF	NF	NF	NF	NF	WGS	E	1	0
Escherichia coli UMEA 3682-1	AWDW00000000	NF	NF	NF	NF	NF	NF	WGS	A	1	0
Escherichia coli UMEA 3687-1	AWDX00000000	NF	NF	NF	NF	NF	NF	WGS	B2	1	0
Escherichia coli UMEA 3693-1	AYHK00000000	NF	NF	NF	NF	NF	NF	WGS	B2	0	0
Escherichia coli UMEA 3694-1	AWDY00000000	NF	NF	NF	NF	NF	NF	WGS	B2	1	0
Escherichia coli UMEA 3702-1	AWDZ00000000	NF	NF	NF	NF	NF	NF	WGS	B2	1	0
Escherichia coli UMEA 3703-1	AWEA00000000	NF	NF	NF	NF	NF	NF	WGS	B2	1	0
Escherichia coli UMEA 3705-1	AWEB00000000	NF	NF	NF	NF	NF	NF	WGS	B2	1	0
Escherichia coli UMEA 3707-1	AWEC00000000	NF	NF	NF	NF	NF	NF	WGS	B2	1	0
Escherichia coli UMEA 3718-1	AWED00000000	NF	NF	NF	NF	NF	NF	WGS	E	1	0
Escherichia coli UMEA 3805-1	AWEE00000000	NF	NF	NF	NF	NF	NF	WGS	B1	1	0
Escherichia coli UMEA 3821-1	AWEF00000000	NF	NF	NF	NF	NF	NF	WGS	B2	1	0
Escherichia coli UMEA 3834-1	AWEG00000000	NF	NF	NF	NF	NF	NF	WGS	B2	1	0
Escherichia coli UMEA 3889-1	AWEH00000000	NF	NF	NF	NF	NF	NF	WGS	A	1	0
Escherichia coli UMEA 3893-1	AWEI00000000	NF	NF	NF	NF	NF	NF	WGS	B2	1	0
Escherichia coli UMEA 3899-1	AWEJ00000000	NF	NF	NF	NF	NF	NF	WGS	F	1	0
Escherichia coli UMEA 3955-1	AWEK00000000	NF	NF	NF	NF	NF	NF	WGS	B2	1	0
Escherichia coli UMEA 4075-1	AWEL00000000	NF	NF	NF	NF	NF	NF	WGS	B2	1	0
Escherichia coli UMEA 4076-1	AWEM00000000	NF	NF	NF	NF	NF	NF	WGS	B2	1	0
Escherichia coli UMEA 4207-1	AWEN00000000	NF	NF	NF	NF	NF	NF	WGS	B2	1	0
Escherichia coli UMN026	CU928163	NF	USA	1990	Homo sapiens	Urine	human|urine	chromosome	D	1	0
Escherichia coli UMN026 p1ESCUM	CU928148	NF	USA	1990	Homo sapiens	Faeces	human|urine	plasmid	D	1	0
Escherichia coli UMN026 p2ESCUM	CU928149	NF	USA	1990	Homo sapiens	Faeces	human|urine	plasmid	D	1	0
Escherichia coli UMNF18	AGTD00000000	NF	USA	2007	porcine	lesion swab of diarrheal isolate	NF	WGS	A	0	0
Escherichia coli UMNK88	CP002729	NF	USA	2007	Sus_scrofa_(pig)	Faeces	mammal|agriculture	chromosome	A	0	0
Escherichia coli UMNK88 pUMNK88	HQ023862	NF	USA	2007	Sus_scrofa_(pig)	Faeces	mammal|agriculture	plasmid	A	0	0
Escherichia coli UMNK88 pUMNK88_91	CP002731	NF	USA	2007	Sus_scrofa_(pig)	Faeces	mammal|agriculture	plasmid	A	0	0
Escherichia coli UMNK88 pUMNK88_Ent	CP002732	NF	USA	2007	Sus_scrofa_(pig)	Faeces	mammal|agriculture	plasmid	A	0	0
Escherichia coli UMNK88 pUMNK88_Hly	CP002733	NF	USA	2007	Sus_scrofa_(pig)	Faeces	mammal|agriculture	plasmid	A	0	0
Escherichia coli UMNK88 pUMNK88_K88	CP002730	NF	USA	2007	Sus_scrofa_(pig)	Faeces	mammal|agriculture	plasmid	A	0	0
Escherichia coli UTI89	CP000243	NF	USA	NF	Homo sapiens	Faeces	human|urine	chromosome	B2	1	0
Escherichia coli UTI89 pUTI89	CP000244	NF	USA	NF	Homo sapiens	Faeces	human|urine	plasmid	B2	1	0
Escherichia coli W	AEDF00000000	NF	NF	NF	NF	NF	NF	WGS GSC:MIGS:2.1 HIGH_QUALITY_DRAFT	B1	0	0
Escherichia coli W	CP002185	NF	USA	1943	Environment	Faeces	environment	chromosome	B1	0	0
Escherichia coli W	CP002185	NF	USA	1943	Environment	Faeces	environment	chromosome	B1	0	0
Escherichia coli W pRK1	CP002186	NF	USA	1943	Environment	Faeces	environment	plasmid	B1	0	0
Escherichia coli W pRK1	CP002968	NF	USA	1943	Environment	Faeces	environment	plasmid	B1	0	0
Escherichia coli W pRK2	CP002187	NF	USA	1943	Environment	Faeces	environment	plasmid	B1	0	0
Escherichia coli W pRK2	CP002969	NF	USA	1943	Environment	Faeces	environment	plasmid	B1	0	0
Escherichia coli W26	AGIA00000000	NF	South Korea	NF	cow	feces	NF	WGS	B1	0	0
Escherichia coli Wa1	AWQN00000000	NF	NF	NF	NF	NF	NF	WGS	E	0	0
Escherichia coli Wa2	AWQO00000000	NF	NF	NF	NF	NF	NF	WGS	E	0	0
Escherichia coli WC1	AWQL00000000	NF	NF	NF	NF	NF	NF	WGS	E	0	0
Escherichia coli WC2	AWQM00000000	NF	NF	NF	NF	NF	NF	WGS	E	0	0
Escherichia coli WV_060327	AERT00000000	NF	NF	NF	NF	NF	NF	WGS	B2	0	0
Escherichia coli XH001	AFYG00000000	NF	NF	NF	NF	NF	NF	WGS	A	0	1
Escherichia coli XH140A	AFVX00000000	NF	NF	NF	NF	NF	NF	WGS	A	0	1
Escherichia coli Xuzhou21	CP001925	O157:H7	China	1999	Homo sapiens	Faeces	0	chromosome	E	0	1
Escherichia coli Xuzhou21 pO157	CP001926	O157:H7	China	1999	Homo sapiens	Faeces	0	plasmid	E	0	1
Escherichia coli Xuzhou21 pO157_Sal	CP001927	O157:H7	China	1999	Homo sapiens	Faeces	0	plasmid	E	0	1
Escherichia sp. 1_1_43	ACID00000000	NF	NF	NF	NF	NF	NF	WGS	A	1	0
Escherichia sp. 3_2_53FAA	ACAC00000000	NF	NF	NF	NF	NF	NF	WGS	B2	1	0
Escherichia sp. 4_1_40B	ACDM00000000	NF	NF	NF	NF	NF	NF	WGS	A	0	1
Shigella boydii 3594-74	AFGC00000000	NF	NF	NF	NF	NF	NF	WGS	S_B1_1	0	1
Shigella boydii 4444-74	AKNB00000000	NF	USA	1974	Homo sapiens	stool	NF	WGS	S_B1_1	0	1
Shigella boydii 5216-82	AFGE00000000	NF	NF	NF	NF	NF	NF	WGS	S2	0	1
Shigella boydii 965-58	AKNA00000000	NF	USA	1958	Homo sapiens	stool	NF	WGS	S2	0	1
Shigella boydii ATCC 9905	AERN00000000	NF	NF	NF	NF	NF	NF	WGS	S2	0	1
Shigella boydii CDC 3083-94	CP001063	NF	NF	NF	Homo sapiens	Faeces	human|faeces	chromosome	S_B1_1	0	1
Shigella boydii CDC 3083-94 pBS512_2	CP001058	NF	NF	NF	Homo sapiens	Faeces	human|faeces	plasmid	S_B1_1	0	1
Shigella boydii CDC 3083-94 pBS512_211	CP001062	NF	NF	NF	Homo sapiens	Faeces	human|faeces	plasmid	S_B1_1	0	1
Shigella boydii CDC 3083-94 pBS512_33	CP001059	NF	NF	NF	Homo sapiens	Faeces	human|faeces	plasmid	S_B1_1	0	1
Shigella boydii CDC 3083-94 pBS512_5	CP001060	NF	NF	NF	Homo sapiens	Faeces	human|faeces	plasmid	S_B1_1	0	1
Shigella boydii CDC 3083-94 pBS512_7	CP001061	NF	NF	NF	Homo sapiens	Faeces	human|faeces	plasmid	S_B1_1	0	1
Shigella boydii Sb227	CP000036.1	NF	NF	NF	Homo sapiens	Faeces	human|faeces	chromosome	S_B1_1	0	1
Shigella boydii Sb227 pSB4_227	CP000037	NF	NF	NF	Homo sapiens	Faeces	human|faeces	plasmid	S_B1_1	0	1
Shigella dysenteriae 1012	AAMJ00000000	NF	NF	NF	NF	NF	NF	WGS	S2	0	1
Shigella dysenteriae 155-74	AFFZ00000000	NF	NF	NF	NF	NF	NF	WGS	S2	0	1
Shigella dysenteriae 1617	ADUT00000000	NF	NF	NF	NF	NF	NF	WGS	SD_E	0	1
Shigella dysenteriae 225-75	AKNG00000000	NF	NF	NF	Homo sapiens	stool	NF	WGS	S_B1_1	0	1
Shigella dysenteriae CDC 74-1112	AERM00000000	NF	NF	NF	NF	NF	NF	WGS	S_B1_1	0	1
Shigella dysenteriae Sd197	CP000034.1	NF	NF	NF	Homo sapiens	Faeces	NF	chromosome	SD_E	0	1
Shigella dysenteriae Sd197 pSD1_197	CP000035	NF	NF	NF	Homo sapiens	Faeces	NF	plasmid	SD_E	0	1
Shigella dysenteriae Sd197 pSD197_spA	CP000640	NF	NF	NF	Homo sapiens	Faeces	NF	plasmid	SD_E	0	1
Shigella flexneri 1485-80	AMGB00000000	NF	USA	1980	Homo sapiens	stool	NF	WGS	S_B1_1	0	1
Shigella flexneri 2002017	CP001383.1	NF	NF	NF	Homo sapiens	Faeces	human|faeces	chromosome	S1	0	1
Shigella flexneri 2002017 pSFxv_1	CP001384	NF	NF	NF	Homo sapiens	Faeces	human|faeces	plasmid	S1	0	1
Shigella flexneri 2002017 pSFxv_2	CP001385	NF	NF	NF	Homo sapiens	Faeces	human|faeces	plasmid	S1	0	1
Shigella flexneri 2002017 pSFxv_3	CP001386	NF	NF	NF	Homo sapiens	Faeces	human|faeces	plasmid	S1	0	1
Shigella flexneri 2002017 pSFxv_4	CP001387	NF	NF	NF	Homo sapiens	Faeces	human|faeces	plasmid	S1	0	1
Shigella flexneri 2002017 pSFxv_5	CP001388	NF	NF	NF	Homo sapiens	Faeces	human|faeces	plasmid	S1	0	1
Shigella flexneri 2747-71	AFHB00000000	NF	NF	NF	NF	NF	NF	WGS	S1	0	1
Shigella flexneri 2850-71	AKMV00000000	NF	NF	NF	Homo sapiens	stool	NF	WGS	S1	0	1
Shigella flexneri 2930-71	AFHD00000000	NF	NF	NF	NF	NF	NF	WGS	S1	0	1
Shigella flexneri 2a str. 2457T	ADUV00000000	2a	NF	NF	NF	NF	NF	WGS	S1	0	1
Shigella flexneri 2a str. 301	AE005674.2	NF	NF	NF	Homo sapiens	Faeces	human|faeces	chromosome	S1	0	1
Shigella flexneri 2a str. 301 pCP301	AF386526	NF	NF	NF	Homo sapiens	Faeces	human|faeces	plasmid	S1	0	1
Shigella flexneri 4343-70	AFHC00000000	NF	NF	NF	NF	NF	NF	WGS	S1	0	1
Shigella flexneri 5a str. M90T	AGNM00000000	5a	France	NF	NF	spontaneous streptomycin resistant clone isolated at Pasteur Institute	NF	WGS	S1	0	1
Shigella flexneri 6603-63	AGRC00000000	NF	USA	1963	Homo sapiens	stool	NF	WGS	S1	0	1
Shigella flexneri CCH060	AKMW00000000	NF	NF	NF	Homo sapiens	stool	NF	WGS	S_B1_1	0	1
Shigella flexneri CDC 796-83	AERO00000000	NF	NF	NF	NF	NF	NF	WGS	S_B1_1	0	1
Shigella flexneri J1713	AFOW00000000	NF	NF	NF	NF	NF	NF	WGS	S1	0	1
Shigella flexneri K-1770	AKMX00000000	NF	Bangladesh	1999	Homo sapiens	stool	NF	WGS	S1	0	1
Shigella flexneri K-218	AFGV00000000	NF	NF	NF	NF	NF	NF	WGS	S1	0	1
Shigella flexneri K-227	AFGY00000000	NF	NF	NF	NF	NF	NF	WGS	S1	0	1
Shigella flexneri K-272	AFGX00000000	NF	NF	NF	NF	NF	NF	WGS	S1	0	1
Shigella flexneri K-304	AFGZ00000000	NF	NF	NF	NF	NF	NF	WGS	S1	0	1
Shigella flexneri K-315	AKMY00000000	NF	Bangladesh	1999	Homo sapiens	stool	NF	WGS	S_B1_1	0	1
Shigella flexneri K-404	AKMZ00000000	NF	Bangladesh	1999	Homo sapiens	stool	NF	WGS	S1	0	1
Shigella flexneri K-671	AFHA00000000	NF	NF	NF	NF	NF	NF	WGS	S1	0	1
Shigella flexneri str. 5 8401	CP000266.1	NF	NF	NF	Homo sapiens	Faeces	human|faeces	chromosome	S1	0	1
Shigella flexneri VA-6	AFGW00000000	NF	NF	NF	NF	NF	NF	WGS	S1	0	1
Shigella sonnei 3226-85	AKNC00000000	NF	USA	1985	Homo sapiens	stool	NF	WGS	S_B1_2	0	1
Shigella sonnei 3233-85	AKND00000000	NF	USA	1985	Homo sapiens	stool	NF	WGS	S_B1_2	0	1
Shigella sonnei 4822-66	AKNE00000000	NF	NF	NF	Homo sapiens	stool	NF	WGS	S_B1_2	0	1
Shigella sonnei 53G	ADUU00000000	NF	NF	NF	NF	NF	NF	WGS	S_B1_2	0	1
Shigella sonnei 53G	HE616528.1	NF	NF	NF	Homo sapiens	Faeces	human|faeces	chromosome	S_B1_2	0	1
Shigella sonnei 53G A	HE616529	NF	NF	NF	Homo sapiens	Faeces	human|faeces	plasmid	S_B1_2	0	1
Shigella sonnei 53G B	HE616530	NF	NF	NF	Homo sapiens	Faeces	human|faeces	plasmid	S_B1_2	0	1
Shigella sonnei 53G C	HE616531	NF	NF	NF	Homo sapiens	Faeces	human|faeces	plasmid	S_B1_2	0	1
Shigella sonnei 53G E	HE616532	NF	NF	NF	Homo sapiens	Faeces	human|faeces	plasmid	S_B1_2	0	1
Shigella sonnei Ss046	CP000038.1	NF	NF	NF	Homo sapiens	Faeces	human|faeces	chromosome	S_B1_2	0	1
Shigella sonnei Ss046 pSS_046	CP000039	NF	NF	NF	Homo sapiens	Faeces	human|faeces	plasmid	S_B1_2	0	1
Shigella sonnei Ss046 pSS046_spA	CP000641	NF	NF	NF	Homo sapiens	Faeces	human|faeces	plasmid	S_B1_2	0	1
Shigella sonnei Ss046 pSS046_spB	CP000642	NF	NF	NF	Homo sapiens	Faeces	human|faeces	plasmid	S_B1_2	0	1
Shigella sonnei Ss046 pSS046_spC	CP000643	NF	NF	NF	Homo sapiens	Faeces	human|faeces	plasmid	S_B1_2	0	1
Shigella sonnei str. Moseley	AGRD00000000	NF	USA	1990	Homo sapiens	stool	NF	WGS	S_B1_2	0	1
Shigella sp. D9	ACDL00000000	NF	NF	NF	NF	NF	NF	WGS	S_B1	0	1
Additional file 3. Sequences used in this study, their accession numbers of details of their isolation source. NF = data not found
