# Supplementary material for: Genomic characterisation of an endometrial pathogenic Escherichia coli strain reveals the acquisition of genetic elements associated with extra-intestinal pathogenicity
Source: BMC Genomics. 2014 Dec 6;15(1):1075. doi: 10.1186/1471-2164-15-1075 (PMC4298941; doi:10.1186/1471-2164-15-1075)
Supplement: Supplementary file 4 — Additional file 4: Genes identified as associated with the B1 phylogroup or ExPECs. A list of genes which were identified in the B1-associated (tab 1) or ExPEC-associated (tab 2) genome of MS499. (XLSX 147 KB) [file 12864_2014_6792_MOESM4_ESM.xlsx]

## Sheet: ExPEC genes
gene	putatively encoded on	top blast hit	e value	nucleotide sequence in MS499
1	chromosome	insertion sequence 2 OrfA protein [Salmonella enterica subsp. enterica serovar Typhi]	7.66633e-78	ATGATTGATGTCTTAGGACCGGAGAAACGCAGACGGCGTACTACACAGGAAAAGATCGCTATTGTTCAGCAGAGTTTTGAACCGGGAATGACGGTCTCCCTTGTTGCCCGGCAACACGGTGTGGCAGCCAGCCAGTTATTTCTCTGGCGCAAGCAATACCAGGAGGGAAGTCTTACTGCTGTGGCCGCAGGAGAGCAGGTCGTTCCTGCCTCTGAACTTGCTGCTGCCATGAAGCAGATTAAAGAACTCCAGCGCCTGCTCGGCAAAAAAACGATGGAAAATGAACTCCTTAAAGAAGCCGTTGAATACGGGCGTGCAAAAAAGTGGATAGCGCACGCGCCCTTATTGCCCGGGGATGGGGAGTAA
2	chromosome	inner membrane protein yagU [Escherichia coli 99.1753]	1.11808e-141	ATGAATATATTTGAACAAACTCCACCGAACCGCAGACGTTATGGTCTTGCTGCATTCATTGGGCTGATTGCTGGCGTTGTTTCCGCATTCGTGAAGTGGGGGGCTGAAGTTCCATTGCCGCCACGTAGCCCGGTGGATATGTTTAATGCAGCGTGTGGCCCGGAATCATTAATCAGGGCTGCAGGCCAAATTGATTGCTCGCGTAATTTTCTCAATCCACCGTATATTTTTCTTCGAGACTGGTTGGGGCTGACAGATCCCAATGCGGCTGTTTATACCTTTGCCGGGCATGTCTTTAACTGGGTTGGTGTTACGCACATTATCTTTTCGATAGTGTTTGCTGTCGGTTATTGTGTGGTCGCTGAAGTATTTCCAAAAATTAAACTCTGGCAGGGCTTA…
3	chromosome	hypothetical protein A197_00236 [Escherichia coli KTE236]	2.19912e-160	ATGTTCAGGCGACGTGGCGTAACATTAACTAAGGCCCTGCTGACAGCGGTCTGTATGCTGGCGGCACCTTTGACACAGGCGATTTCGGTCGGCAATCTGACATTTTCGCTGCCGTCCGAGACTGACTTTGTCAGCAAACGTGTAGTGAATAACAACAAAAGCGCACGGATATACCGTATTGCCATCAGTGCTATTGATAGCCCGGGCAGCAGTGAATTGCGCACCCGACCGGTGGATGGTGAACTGCTTTTCGCCCCCCGCCAACTGGCGTTGCAGGCTGGTGAGAGCGAGTATTTTAAATTTTACTATCATGGTCCACGGGATAACCGCGAGCGCTACTACCGGGTCTCATTTCGCGAAGTCCCCACTCGTAACCAGACAAGACGTAGCCCAACCGGC…
4	chromosome	hypothetical protein ECSE_0308 [Escherichia coli SE11]	0	ATGAGAGTTAACCTACTAATAACGATGATAATTTTCGCGCTAATCTGGCCAGTAACTGAGCTCAGAGCGGCAGTGAGCAAAACAACCTGGGCGGATGCACCGGCACGCGAGTTTGTGTTTGTCGAAAACAACTCAGACGACAACTTTTTCGTCACTCCTGGCGGGGCGCTGGATCCGCGCCTGACCGGTGCCAACCGCTGGACCGGTTTAAAATACACTGGTTCAGGAACCATCTATCAGCAAAGCCTCGGCTACATTGATAACGGTTACAACACCGGCCTTTATACCAACTGGAAGTTTGATATGTGGCTGGAAAATTCACCAGTTTCATCTCCTTTAACTGGCTTGCGCTGCATCAACTGGTACGCTGGGTGTAATATGACCACCAGTCTTATCCTG…
5	chromosome	CFA/I fimbrial subunit C usher protein [Escherichia coli]	0	ATGCCTTTACGACGGTTCTCCCCAGGACTGAAAGCCCAGTTTGCCTTCGGCATGGTCTTTTTGTTCGTTCAACCCGATGCCAGCGCTGCTGACATAAGTGCGCAGCAAATAGGTGGGGTGATTATTCCGCAGGCCTTCAGTCAGGCGCTTCAGGACGGCATGAGCGTCCCGCTCTATATTCATCTCGCCGGTAGCCAGGGTCGCCAGGACGATCAGCGAATCGGCAGCGCTTTTATCTGGCTGGATGATGGACAGCTACGCATCCGGAAAATACAGCTGGAAGAGAGTGAAGATAACGCCAGTGTCAGCGAACAAACTCGACAGCAGCTGATGGCTCTGGCGAACGCCCCGTTCAATGAGGCCCTTACCATCCCCCTGACTGACAACGCGCAGCTGGAT…
6	chromosome	hypothetical protein AC64_0365 [Escherichia coli 6-537-08_S3_C3]	3.74819e-142	ATGAAAAAGCACCTTCTGCCTCTCGCTCTGCTGTTTTCCGGAATATCTCCGGCCCAGGCGCTGGATGTCGGCGATATATCATCGTTTATGAACAGTGACAGCAGCACGCTGAGCAAAACGATCAAAAACAGTACCGACAGTGGTCGCCTTATCAATATCCGTCTCGAACGGCTCTCTTCACCGCTTGACGACGGGCAGGTTATCTCAATGGACAAGCCGGATGAGTTGCTACTCACTCCCGCCAGCTTGCTGCTACCCGCCCAAGCCAGCGAAGTGATCCGCTTCTTCTATAAGGGACCCGCAGATGAAAAAGAGCGCTACTACCGCATTGTCTGGTTTGATCAGGCCCTCAGTGATGCGCAGCGCGATAATGCCAACCGCAGCGCTGTGGCCACTGCT…
7	chromosome	hypothetical protein AE24_00286 [Escherichia coli UCI 65]	1.05315e-120	ATGAAAAAAAAGGTTCTGGCAATAGCTCTGGTAACGGTGTTTACCGGCATGGGTGTGGCGCAGGCTGCTGACGTAACAGCTCAGGCTGTAGCGACCTGGTCGGCAACAGCCAAAAAAGACACCACCAGTAAGCTGGTTGTGACGCCACTCGGTAGCCTGGCGTTCCAGTATGCCGAAGGCATTAAAGGTTTTAACTCACAGAAAGGTCTATTTGACGTGGCTATCGAGGGTGACTCAACGGCTACCGCCTTTAAACTGACCTCACGTCTTATCACCAACACATTAACCCAGTTGGATACCTCAGGTTCCACACTGAATGTGGGCGTGGATTATAACGGCGCGGCAGTCGAAAAAACTGGCGATACCGTGATGATCGATACCGCCAACGGCGTACTGGGC…
8	chromosome	transcriptional regulator, LuxR family [Escherichia coli MS 182-1]	1.51971e-117	ATGGAATGTCAAAACCGTTCTGATAAATACATCTGGTCTCCCCATGACGCCTACTTCTATAAAGGACTATTTGAACTGATTGTGGATATCGACAGATTAATTTATCTATCGTTGGAGAAAATTAGAAAAGATTTCGTGTTTATCAATCTCAATACGGATTCTTTATCTGAATTTATAAACCGTGATAATGAATGGTTATCCGCGGTAAAGGGGAAACAGGTCGTATTGATTGCGGCCAGAAAGTCAGAAGCCTTAGCAAATTATTGGTATTACAATAGCAATATTAGGGGCGTGGTATACGCAGGACTGAGTCGTGATATTAGAAAAGAACTGGCCTATGTGATTAATGGCAGGTTCCTGAGAAAAGATATTAAGAAAGATAAAATCACGGACCGGGAA…
9	chromosome	galactoside O-acetyltransferase [Escherichia coli KO11FL]	1.32548e-148	ATGATCGCAATGAACATGTCGATGACAGAAAGAATAAAAGCAGGCAAGCTATTTACCGATATGTGCGAAGGCTTACCGGAAAAAAGACTTCGTGGGAAAACGTTAATGTATGAGTTTAATCACTCGCATCCATCAGAAGTTGAAAAAAGAGAAAGCCTGATTAAAGAAATGTTTGCCACGGTAGGGGAAAACGCCTGGATAGAACCACCTGTCTATTTCTCTTACGGTTCCAACATCCATATAGGCCGCAATTTTTATGCAAATTTCAATTTAACCATTGTCGACGACTACACGGTAACGATCGGTGATAACGTATTGATTGCACCCAATGTTACTCTTTCCGTTACGGGACACCCTGTACACCATGAATTGAGAAAAAACGGTGAGATGTACTCTTTT…
10	chromosome	phage antitermination Q [Escherichia coli E24377A]	4.94721e-89	ATGCGTGATATTCAGATGGTTCTTGAACGTTGGGGAGCGTGGGCGGCTAATAATCATGAAGATGTGACCTGGTCGTCCATTGCCGCCGGTTTTAAGGGATTAATTCCTTCAAAAGTAAAATCTCGCCCGCAATGTTGTGACGATGACGCGATGATCATTTGCGGGTGCATGGCCCGTCTGAAAAAGAACAACAGCGATTTGCACGATTTATTAGTAGATTATTATGTAGTCGGTATGACATTCATGTCACTGGCAGGTAAGCATTGCTGCTCTGATGGTTATATCGGGAAAAGGTTACAGAAGGCTGAGGGCATAATTGAAGGGATGTTAATGGCATTAGATATCCGGTTAGAGATGGATATCGTTGTTAATAACTCTAATTAA
11	chromosome	outer membrane porin protein [Escherichia coli O103:H2 str. 12009]	0	ATGAAAAAATTAACAGTGGCAATTTCTGCTGTAGCTGCATCAGTACTGATGGCGATGTCTGCTCAGGCAGCTGAAATTTATAATAAAGACAGTAACAAGCTGGATCTGTACGGGAAAGTTAATGCCAAGCACTACTTTTCCTCTAACGATGCAGATGATGGTGATACTACTTATGTTCGTCTGGGCTTCAAAGGCGAAACCCAAATCAACGATCAGCTGACTGGTTTCGGTCAGTGGGAATATGAATTCAAAGGCAACCGCGCTGAATCTCAAGGTTCCTCCAAAGACAAAACCCGTCTTGCATTTGCAGGCCTGAAATTCGGTGACTACGGCTCAATCGATTACGGCCGTAACTACGGTGTAGCATACGACATCGGTGCGTGGACTGACGTTCTGCCA…
12	chromosome	bacteriophage lysis protein [Escherichia coli E22]	2.32708e-88	GTGAGCAGAGTAACCGCGATTATATCCGCTCTGATTATCTGCATCATCGTCAGCCTGTCATGGGCGGTCAATCATTACCGTGATAACGCAATCGCCTACAAAGCCCAGCGCGACAAAAATGCCAGAGAACTGAAGCTAGCGAACGCGGCAATTACTGACATGCAGATGCGTCAGCGTGATGTTGCTGCGCTCGATGCAAAATACACGAAGGAGTTAGCTGATGCGAAAGCTGAAAATGATGCTCTGCGTGATGATGTTGCCGCTGGTCGTCGTCGGTTGCACATCAAAGCAGTCTGTCAGTCAGTGCGTGAAGCCACCACGGCCTCCGGCGTGGATAATGCAGCCTCCCCCCGACTGGCAGACACCGCTGAACGGGATTATTTCACCCTCAGAGAGAGG…
13	chromosome	DLP12 prophage; putative lipoprotein [Escherichia coli str. K-12 substr. MG1655]	8.56231e-55	ATGAAAAAAATGCTACTCGCTACTGCGCTGGCCCTGCTTATTACAGGATGTGCTCAACAGACGTTTACTGTTCAAAACAAACAGACAGCAGTAGCACCAAAGGAAACCATCACCCATCATTTCTTCGTTTCTGGAATTGGGCAGAAGAAAACTGTCGATGCAGCCAAAATTTGTGGCGGCGCAGAAAATGTTGTTAAAACAGAAACCCAGCAAACATTCGTAAATGGATTGCTCGGTTTTATTACTTTAGGCATTTATACTCCGCTGGAAGCGCGTGTGTATTGCTCAAAATAA
14	chromosome	transposase DDE domain protein [Escherichia coli 3431]	0	ATGCACATTGGACAGGCCCTTGATTTGGTATCCCGTTACGATTCTCTGCGTAACCCACTGACTTCTCTGGGGGATTACCTCGACCCCGAACTCATCTCTCGTTGCCTTGCCGAATCAGGTACTGTAACGCTACGCAAGCGCCGTCTTCCCCTCGAAATGATGGTCTGGTGTATTGTTGGCATGGCGCTTGAGCGTAAAGAACCTCTTCACCAGATTGTGAATCGCCTGGACATCATGCTGCCGGGCAATCGCCCCTTCGTTGCCCCCAGTGCCGTTATTCAGGCCCGCCAGCGCCTGGGAAGTGAGGCTGTCCGCCGCGTGTTCACGAAAACAGCGCAGCTCTGGCATAACGCCACGCCGCATCCGCAATGGTGCGGCCTGACCCTGCTGGCCATCGAT…
15	chromosome	hypothetical protein HMPREF9535_01849 [Escherichia coli MS 78-1]	1.81765e-151	ATGAGAAATATTATGAAAAAAGTACTCATTCTTGGTGCTGGCGGTCAGATAGCCCGCCATGTGATTAATCAACTGGCAGATAAACAAACCATTAAACAAACTTTATTTGCTCGTCAGCCAGCAAAAATACACAAACCCTATCCAACTAATAGCAAGATTATTATGGGGGATGTACTGAATCATGCAGCACTGAAGCAGGCCATGCAGGGACAGGATATTGTGTATGCCAACCTTACGGGGGAAGATTTAGATATTCAGGCAAATTCAGTGATCGCTGCGATGAAAGCCTGTGATGTTAAACGTCTGATCTTTGTTCTTTCCCTCGGCATTTATGATGAAGTTCCAGGAAAATTTGGCGAATGGAATAATGCAGTTATTGGTGAACCCCTAAAACCATTC…
16	chromosome	bacteriophage lysis protein [Escherichia coli E22]	7.84414e-102	ATGAACAGAGTAACCGCGATTATCTCCGCTCTGGTTATCTGCATCATCGTCTGCCTGTCATGGGCTGTTAATCATTACCGTGATAACGCCATTACCTATAAAGCCCAGCGCGACAAAAATGCCAGAGAACTGAAGCTGGCGAACGCGGCAATTACTGACATGCAGATGCGTCAGCGTGATGTTGCTGCGCTCGATGCAAAATACACGAAGGAGTTAGCTGATGCGAAAGCTGAAAATGATGCTCTGCGTGATGATGTTGCCGCTGGTCGTCGTCGGTTGCACATCAAAGCAGTCTGTCAGTCAGTGCGTGAAGCCACCACCGCCTCCGGCGTGGATAATGCAGCCTCCCCCCGACTGGCAGACACCGCTGAACGGGATTATTTCACCCTCCGGGAACGA…
17	chromosome	putative phage side tail fiber protein [Escherichia coli 042]	0	ATGGCAGCAGTAAAAATCTCAGGTGTGCTGAAAGATGGTGCGGGAAAACCAATACAGAACTGCACTATTCAACTGAAGGCAAAGCGTAACAGCACCACGGTACTGGTGAACACGGTGGCCTCTGAAAATCCGGATGAAGCCGGGCGTTACAGCATGGATGTTGAGTATGGCCAGTACAGCGTCACCCTGCTGGTTGAAGGTTTTCCGCCTTCACATGCCGGGACCATTACCGTCTATGAAGGTTCCAGACCAGGTACGCTGAATGATTTTCTCGGTGCCATGACGGAAGATGATGTCATGCCGGAGGCATTGCGTCGTTTTGAGGAAATGGTGGAAGAAGCGGCACGCAACGCTGAAGCCGCCTCTCAGAGCGCAGCGGCGGCAAAGAAATCCGAAACT…
18	chromosome	hypothetical protein ESQG_01884 [Escherichia coli H494]	1.13909e-60	ATGAAAGATTTAACACTCAAATTTGAAGACAGGGCCGACTTTTCGGCCTTTATGGAGAGTATTGGCTATTATGATGACGAGTCGATGCAGGATGATATTCTTATCGACGTGATAGGTAACGTGTACAAAGAAACCGGAGAACTGACTGAAGATGGCGAACCGGTATGTGTTAAGGAAGACGGATATTTTGTAAACGTGCGCATCATTAATGATTCGCAAATATCGTCATTATTCGATGAATACGTGGTTGCTGTTGAGCATCAACTTCGTGGCTGGATGTGA
19	chromosome	hypothetical protein HMPREF9548_04008 [Escherichia coli MS 182-1]	0	ATGGCTACATCGACAGTAATTCCTGATGACATCAAAACGCTAAAATCCGACGTTAGCAAATTAAAAAACGATCAAGGAAGCTACGCAACAAAATCTTATGTAGACAATAAAACAACATGGAATGGTTATTGCAATGTAATCTATGATCAAAAAACATTGCCAACAACTGGAACTATATTCAGCGGTAAGCTGCATTTGTCAAATAAGACTGGTGAAACGGAAAACGCTTATAGTGACATATATACCAGAAAAAATATTGATGGTACTAAAGATACAATGACGAGGATCGTCACACATAACGGGACAAAAGGTATCTTTTGGGACTTTAGTGATCTTTACGGAGGAACTTTAATTTTTCCAGGCAGTGATGGTTACCTTAAGATGGGGAACTGTCTCATG…
20	chromosome	hypothetical protein ECB_00516 [Escherichia coli B str. REL606]	9.85778e-69	ATGGATATAACACCTTTCCTTCATGCGCTTTGTGCTGTGGCTGCGCAGCTACTGATTGGTCTTTTTACCGGGAACTGGGCTTACGGGGCGATAGCCGGTTGTACGTTCTTCATTGCGCGTGAACACACCCAGGCAGAATATCGCTGGATCGAAATGTTCGGGCATGGCAAGCGAATGAATATGCCGTGGTGGGGCGGTTTTGATACACGTGCATGGGATGTGGCAAGCCTGATGGATTTTGCTGTGCCGGTGGTGGCGTGTCTGCTGGTCTGGCTGTTGGTTAATCGTGGGTGA
21	chromosome	iron/manganese ABC transporter, permease protein [Escherichia coli MS 182-1]	1.6699e-180	ATGATGGCATTATTACTGGAGCCACTGCAGTTCACCTTTATGAGTCACGCACTGCTGATTTCACTGGTAGTTTCCATACCCTGTGCGCTGCTGTCGGTCTTTCTGGTCCTGAAAAGTTGGGCACTGATGGGTGACGCGATGAGTCATGCGGTTTTTCCTGGCATCGTGCTTGCCTGGATTCTGGGGTTACCTCTGGCTACAGGGGCATTCGTCGCCGGAGTATTCTGTGCGGTGGCGACGGGATACCTGAAAGACAACAGCCGAATCAAGCAAGATACAGTGATGGGGATTGTTTTTTCTGGCATGTTTGCCGCAGGTCTGATCTTGTATATTGCAGTCAAACCAGACGTACATCTTGACCATATTCTTTTCGGCGACATGCTCGGGGTAACCATCGGC…
22	chromosome	hypothetical protein ESQG_04349 [Escherichia coli H494]	9.65413e-168	ATGAACGTGCTACTGGAACCCTTCAGCTATGAATATATGCTCAATGCGATGTGGGTCTCGGCGATGGTCGGCGGTCTCTGCGCTTTCCTGTCATGCTATCTGATGCTAAAAGGCTGGTCGCTGATTGGCGATGCGCTGTCGCACTCTATTGTCCCGGGTGTTGCGGGGGCATATATGCTGGGGCTTCCGTTTTCTCTGGGAGCCTTCTTTTCCGGCGGACTGGCAGCGGGCAGCATGCTGTTTCTTAACCAACTCACTCGCTTAAAAGAAGATGCCATCATCGGCCTGATCTTCTCGTCCTTTTTTGGCCTGGGGCTGTTTATGGTGTCATTGAACCCGACATCCGTGAACATTCAGACCATCGTCCTGGGCAATATTCTGGCAATCGATCCGGCGGAT…
23	chromosome	insertion sequence 2 OrfA protein [Salmonella enterica subsp. enterica serovar Typhi]	7.66633e-78	ATGATTGATGTCTTAGGACCGGAGAAACGCAGACGGCGTACTACACAGGAAAAGATCGCTATTGTTCAGCAGAGTTTTGAACCGGGAATGACGGTCTCCCTTGTTGCCCGGCAACACGGTGTGGCAGCCAGCCAGTTATTTCTCTGGCGCAAGCAATACCAGGAGGGAAGTCTTACTGCTGTGGCCGCAGGAGAGCAGGTCGTTCCTGCCTCTGAACTTGCTGCTGCCATGAAGCAGATTAAAGAACTCCAGCGCCTGCTCGGCAAAAAAACGATGGAAAATGAACTCCTTAAAGAAGCCGTTGAATACGGGCGTGCAAAAAAGTGGATAGCGCACGCGCCCTTATTGCCCGGGGATGGGGAGTAA
24	chromosome	transposase insD for insertion element IS2A/D/F/H/I/K [Escherichia coli KTE37]	0	GTGGATAGCGCACGCGCCCTTATTGCCCGGGGATGGGGAGTAAGCTTAGTCAGCCGTTGTCTCCGGGTGTCGCGTGCGCAGTTGCACGTCATTCTCAGACGAACCGATGACTGGATGGATGGCCGCCGCAGTCGTCACACTGATGATACGGATGTGCTTCTCCGTATACACCATGTTATCGGAGAGCTGCCCACGTATGGTTATCGTCGGGTATGGGCGCTGCTTCGCAGACAGGCCGAACTTGATGGTATGCCTGCGATCAATGCCAAACGTGTTTACCGGATCATGCGCCAGAATGCGCTGTTGCTTGAGCGAAAAACTGCTGTACCGCCATCGAAACGGGCACATACTGGCAAAGTGGCCGTGAAAGAAAGCAATCAACGATGGTGCTCTGACGGG…
25	chromosome	putative MFS superfamily transporter [Escherichia coli IAI1]	0	ATGGAACAATATGATCAAATTGGCGCAAGACTGGACCGCTTGCCTTTGGCCCGGTTTCATTATCGTATATTTGGTATTATAAGCTTTAGTCTGTTATTAACAGGGTTTTTGAGTTACTCCGGTAATGTCGTCTTAGCAAAGCTGGTAAGCAATGGATGGTCAAATAATTTCCTCAATGCCGCCTTTACCTCGGCATTAATGTTTGGTTATTTCATCGGCTCACTTACTGGTGGGTTTATTGGTGACTACTTTGGGCGGCGCAGGGCGTTTCGCATAAATCTTCTCATCGTCGGTATTGCTGCAACAGGGGCCGCTTTTGTCCCTGATATGTACTGGCTCATCTTCTTTCGCTTCCTGATGGGAACAGGAATGGGGGCGCTGATTATGGTTGGCTATGCC…
26	chromosome	putative DNA-binding transcriptional regulator [Escherichia coli str. K-12 substr. MG1655]	1.79277e-172	GTGGCGGCAAAAGACAGGATTCAGGCAATTAAGCAAATGGTTGCCAACGATAAAAAGGTGACAGTCTCAAATTTGAGTGGGATTTTTCAGGTAACCGAAGAAACCATTCGCCGCGATCTTGAGAAGCTGGAAGATGAAGGCTTTTTGACCAGAACCTATGGTGGTGCTGTTTTAAATACAGCGATGTTGACGGAGAATATCCATTTTTATAAGCGCGCTTCATCGTTTTATGAAGAGAAGCAGCTTATTGCACGCAAGGCACTACCCTTTATCGACAATAAAACCACCATGGCAGCCGATTCCAGTAGTACCGTAATGGAATTGCTCAAATTGTTACAGGACCGTAGTGGCCTGACGTTGCTAACCAACTCGGCGGAAGCGATTCATGTTCTGGCTCAG…
27	chromosome	methylglyoxal reductase, NADH-dependent [Escherichia coli str. K-12 substr. MG1655]	0	ATGAAAAAGATACCTTTAGGCACAACGGATATTACGCTTTCGCGAATGGGGTTGGGGACATGGGCCATTGGCGGCGGTCCTGCATGGAATGGCGATCTCGATCGGCAAATATGTATTGATACGATTCTTGAAGCCCATCGTTGTGGCATTAATCTGATTGATACTGCGCCAGGATATAACTTTGGCAATAGTGAAGTTATCGTCGGTCAGGCGTTAAAAAAACTGCCCCGTGAACAGGTTGTAGTAGAAACCAAATGCGGCATTGTCTGGGAACGAAAAGGAAGTTTATTCAACAAAGTTGGCGATCGGCAGTTGTATAAAAACCTTTCCCCGGAATCTATCCGCGAAGAGGTAGCAGCGAGCTTGCAACGTCTGGGTATTGATTACATCGATATCTAC…
28	chromosome	putative kinase [Escherichia coli str. K-12 substr. MG1655]	0	ATGGATAATCTCGACGTTATTTGTATAGGTGCCGCTATTGTTGATATTCCATTGCAACCGGTCAGTAAAAATATCTTTGATGTGGATTCTTATCCTCTTGAAAGAATCGCAATGACCACCGGGGGTGATGCAATAAATGAAGCAACAATTATTTCTCGTCTGGGCCATCGCACAGCATTAATGAGTCGTATTGGTAAAGATGCCGCAGGGCAATTTATTCTCGACCATTGCCGCAAAGAGAATATTGATATTCAAAGCCTGAAGCAGGACGTCAGCATAGATACCTCTATTAACGTTGGACTGGTGACGGAGGATGGCGAGCGGACGTTTGTCACAAACCGTAATGGCAGTCTGTGGAAATTGAATATTGACGATGTTGATTTTGCGCGGTTTTCTCAG…
29	chromosome	putative aldolase [Escherichia coli str. K-12 substr. MG1655]	0	ATGCTCGCAGATATCAGATATTGGGAAAACGATGCCACAAATAAACATTATGCAATTGCCCATTTTAACGTATGGAATGCAGAAATGTTGATGGGCGTTATCGACGCAGCCGAAGAAGCGAAATCCCCGGTTATTATTTCTTTTGGTACAGGTTTTGTCGGTAACACCTCATTTGAAGATTTCTCTCACATGATGGTATCAATGGCACAAAAAGCAACGGTGCCGGTAATAACTCATTGGGATCATGGTCGGAGTATGGAGATTATTCATAACGCCTGGACTCATGGTATGAATTCATTAATGCGTGATGCTTCCGCGTTTGATTTCGAAGAAAATATTCGTTTAACCAAAGAGGCTGTCGATTTCTTCCATCCGCTGGGTATTCCGGTAGAGGCGGAA…
30	chromosome	sorbitol dehydrogenase [Escherichia coli E24377A]	0	ATGAAAAATTCAAAAGCAATATTGCAGGTGCCGGGCACAATGAAAATTATTTCAGCAGAAATACCAGTGCCTAAAGAAGATGAAGTTTTGATTAAAGTAGAATATGTCGGTATTTGTGGTTCAGATGTACATGGTTTTGAATCAGGCCCGTTTATTCCGCCTAAAGACCCAAATCAAGAAATTGGCCTGGGTCATGAATGCGCCGGGACGGTTGTGGCTGTGGGAAGCCGCGTGCGCAAATTTAAACCGGGGGATCGGGTAAATATCGAACCTGGCGTTCCTTGCGGTCACTGTCGTTACTGTCTGGAAGGCAAATATAACATCTGCCCGGACGTTGATTTTATGGCGACACAACCCAACTACCGCGGCGCATTAACGCACTATCTGTGTCATCCGGAG…
31	chromosome	inner membrane metabolite transport protein ydjE [Escherichia coli 2-316-03_S3_C1]	0	ATGGAACAGATAACAAAACCGCATTGTGGTGCACGGCTGGATCGCTTACCGGATTGCCGCTGGCATTCGTCAATGTTTGCCATCGTCGCGTTTGGCTTGCTTGTCTGCTGGAGTAATGCCGTTGGTGGCTTGATCCTCGCGCAGCTGAAAGCGTTGGGCTGGACAGATAATTCCACCACAGCCACATTCTCAGCAATCACGACCGCCGGAATGTTTCTCGGTGCGCTGGTGGGCGGCATCATTGGCGACAAAACCGGTCGCAGAAATGCGTTCATCCTCTATGAGGCCATTCATATTGCCTCGATGGTTGTCGGTGCTTTCTCACCGAATATGGATTTTCTTATTGCCTGCCGTTTTGTGATGGGCGTTGGGCTGGGAGCTTTACTGGTTACACTGTTT…
32	chromosome	oxidoreductase [Escherichia coli O157:H7 str. EDL933]	0	ATGAAAGCACTGGCTCGGTTTGGCAAGGCCTTTGGCGGCTACAAGATGATTGATGTCCCACAACCCATTTGTGGCCCGGAAGACGTAGTGATTGAAATTAAAGCCGCGGCAATCTGCGGCGCAGACATGAAGCACTACAATGTCGATAGCGGTTCTGATGAGTTTAACTCTATCCGCGGCCATGAGTTCGCAGGTTGTATTGCGCAGGTTGGTGAAAAAGTCAAAGACTGGAAAGTGGGGCAACGCGTCGTGTCGGATAACAGCGGTCACGTTTGCGGCGTTTGTCCGGCCTGTGAACAGGGTGATTTTCTGTGTTGTACAGAAAAAGTAAACCTTGGTCTGGATAACAATACCTGGGGCGGTGGTTTTTCCAAATATTGTCTGGTTCCTGGTGAAATT…
33	chromosome	AraC family transcriptional regulator [Escherichia coli E24377A]	0	ATGCTGGCAAAAGATAGGACTAACCTAAAGATTGAAGAAATACGGATGCATAAACATCATGAGATTCACAGGGTTAAGCCTCTTATGCCAGCTTTATGTCGTATCCGTCAGGGAAAAAAAGTTATCAATTGGGAGACGCATAGTCTAACTGTTGATAATAATCAGATAATATTATTTCCCTGTGGATATGAATTTTATATTGCGAATTACCCAGAAGCAGGTCTTTATCTTGCAGAAATGCTTTATTATCCCATTGATCTAATTGAAAAGTTCCAAAATCTTTATGCGATAACCGATCAAATTCGTAACACGACAGGTTTCTGCTTACCTCAGAATCCCGAGTTAATATATTGTTGGGAGCAACTAAAAACATCTATTTCCCGAGGTTTCTCAACGCAA…
34	chromosome	putative kinase inhibitor [Escherichia coli SE11]	6.06601e-133	ATGAAAAAACTTATCGTTTCAAGTGTATTGGCATTCATAACATTTTCTGCGCAGGCCGCAGCATTTCAGGTCACTAGTAATGAAATAAAAACAGGAGAGCAACTTACAACGTCTCATGTATTTTCTGGATTTGGGTGTGAGGGGGGTAATACATCGCCCTCATTAACCTGGTCTGGTGCTCCAGAAGGCACCAAAAGCTTTGCCGTAACTGTGTATGATCCAGATGCGCCTACAGGCAGCGGATGGTGGCACTGGACTGTTGCTAATATTCCAGCAACGGTAACATATTTGCCCGCTGATGCAGGAAGACGTGATGGTACAAAACTTCCGACTGGTGCTGTCCAAGGCCGAAATGATTTTGGCTATGCGGGATTTGGTGGAGCATGTCCTCCCAAAGGA…
35	chromosome	hypothetical protein HMPREF9548_02057 [Escherichia coli MS 182-1]	7.47386e-70	ATGGAATACGGTTCGACAAAGATGGAAGAGAGACTCTCTCGCAGCCCTGGCGGCAAATTGGCTTTGTGGGCATTCTATACATGGTGTGGCTATTTCGTCTGGGCAATGGCGCGTTACATCTGGGTGATGAGCCGGATCCCTGATGCCCCGGTGTCGGGATTTGAAAGCGATTTAGGCTCTACCGCGGGAAAGTGGTTAGGGGCACTGGTCGGATTTTTATTTATGGCTCTGGTCGGGGCATTGTTAGGCAGCATTGCCTGGTACACCCGACCTCGTCCCGCACGTTGCAGACGCTATGAATAA
36	chromosome	hypothetical protein A197_02111 [Escherichia coli KTE236]	2.63457e-40	ATGGGGAGAGATTTAGTGATGTGGAATATTATGGTGCTGATGAATATTTATATCCCGGATTGGCAGAGAAAAAGCTTTTTTCATGCACTATTTTTGCAAATATTTCTATATGGACGGCGGTTTTGTTGCGGATTAATTCATAAAGAAATGCATTTGGGTGTTGGCTGGAAGAGACGCTGGTAG
37	chromosome	integrase [Escherichia coli 042]	0	ATGCTGGCGCTGAATATCAACCCGGTACAGCAGCGGGCTGCTGTACGTGGCTCACGAACACCGGAGAAAGTTTTTAAAAACGTGGCGCTGGCGTGGCATAAAAGTAACAGGAAATGGTCGCAGAACACCGCCGACCGTCTGCTTGCCAGCCTGAACAATCACATCTTTCCGGTCATCGGGAACCTACCTGTATCAGAACTTAAACCCCGTCATTTCATTGACCTGCAGAAAGGGATCGAGGAAAAAGGTCTGCTGGAGGTTGCGTCCCGCACACGGCAGCACCTGAGTAACATAATACGCCATGCGGTCCATCAGGAGTTAATCGATACGAACCCTGCAGCAAACCTTGGCGGCGTGACCACACCTCCTGTCAGACGGCACTATCCTGCCCTGCCGCTG…
38	chromosome	salicylate synthase Irp9 [Yersinia pestis KIM10+]	0	ATGAAAATCAGTGAATTTCTACATCTGGCATTACCAGAGGAACAATGGCTACCGACGATTTCTGGCGTTTTACGCCAGTTCGCAGAAGAAGAGTGTTATGTCTATGAGCGTCAACCCTGTTGGTATTTAGGCAAAGGGTGCCAGGCACGGCTGCACATTAATGCCGACGGAACGCAGGCGACATTTATTGATGATGCCGGGGAGCAAAAATGGGCGGTGGATTCCATTGCCGACTGCGCGCGTCGTTTTATGGCGCATCCTCAGGTGAAAGGACGTCGGGTATATGGACAGGTTGGGTTCAACTTTGCGGCGCATGCGCGGGGGATTGCCTTTAACGCCGGGGAGTGGCCGCTGCTGACGTTAACCGTTCCCCGTGAAGAACTTATTTTTGAAAAGGGA…
39	chromosome	major facilitator superfamily protein [Escherichia coli 042]	0	ATGAGTGATGTTCAGTCGAATGTGAAACCTCTGACGTTGACGACCGGGCGGGTGATTTTTGCTATTGCCGGCGTCTATGTGACGCAGAGTCTGGTATCGGCGCTGTCTATGCAGTCCTTACCCGCGCTGGTGCGCGCTGCTGGCGGTTCGCTGGCGCTTGCCGGTGCGACAACCCTGTTTATGCTGCCCTGGGCGCTGAAGTTTATTTGGGCGCCGTGGATCGAGCGCTGGCGGCTTCCGCCCGGTAGCCAGGAACGCCGTTCCCGCATGTTAATCCTGCGTGGTCAGGTCGCGCTAGCGGCGATCCTGACTATTGCCGCAGCGATTGGCTGGTTTGGGCGAGAAGGGGGATTCCCCGATACGCAAATCGTCGCGTTATTTGTTCTGTTTATGGTGGCA…
40	chromosome	ABC-transporter ATP-binding/permease [Escherichia coli ETEC H10407]	0	ATGAAAGACAATAATCCTGCGGATAACCTGGCCTGGCGCGTCATCTGGCGCCAGCTTATCTCCAGCGTTGGCAGTCAGGCCAGGATGCTGCGACGCAGTATGCTGGCGCTGTTGCTGGCGGCATTCATGCAGGGGATCGCCTTTGCCTGTCTTTATCCGATCATTGATGCGCTGTTACGGGGAGACGCGCCGCAACTTCTTAACTGGGCTATGGCCTTCAGCGTCGCCGCAATTGTGACGCTGGTGCTACGCTGGTATGGCCTGGGCTTTGAATACCGTGGTCATCTGGCGCAGGCTACCCATGAGTTGCGCCTGCGACTTGGCGAGCAGTTACGCCGCGTGCCGCTGGAGAAGCTCCAGCGCGGCAGGGCGGGTGAAATGAACGCCTTGCTGCTGGGC…
41	chromosome	CFA/I fimbrial subunit C usher protein [Escherichia coli]	0	ATGGCGCTGGCGGGGCTGGCGGCATTAACCAGCCTGGGGGCGCTCCTTTTTCTGGCGTGGAGCCTGCGTGACATTCGCGCGACGCCTGACGCTATTCCGGCCTGGCCGCTGGGCGGCGTGATCGGCTGCGTGGTCTTAACTTTTGTTCTGCGCTTACAGGCGTTCAACACCTCTCATTACGCGGCTTTTCATCTGGAGAACATTCTGCGCAGCAGGTTAGCCCGTAAAGCATTGCAGCTTCCGCCTGGCGTGTTACAGCAAATGGGCAGCGGGTCAGTGGCGAAAGTGATGCTGGATGACGTGAAGTCGTTACATATTTTTGTGGCCGACAGCACGCCGCTCTATGCCCGCGCGATCATCATGCCGCTGGCGACAATCGTTATCTTGTTCTGGCTGGAC…
42	chromosome	AraC family transcriptional regulator [Escherichia coli UTI89]	0	ATGACGGAGTCACCGCAAACGCAATCTGAAATCTCTATTCACCAGTTGGTGGTCGGGAAACCTGCAAACGATGGCAATATTCCTGCTCAGTGTGAACTGCTGCGCTGTTCGTTGCAGGAAGGTATGGATATTTTGCTCTGGAGGGGCCATTTTGCGCGGCCAGAGACGTTGCAGCTACACGACGATCTGGGCAGGATTAACTTCTCGTGCATCCTGGAAGGCACATCGCGCTTTGCGATTCAGGGACTCCGGCGCCACACCGACTGGGAGCTTGCGCGCAATCGCCATTACATTACCCATACGCCAGACTGTCGCGGCAGCGCCTCCTATTGTGGCCGATTCGAGAGCATTACCCTCTCCTTCAGCCCTGAAACCCTCGCGCTGTGGGTGCCGGATATT…
43	chromosome	non-ribosomal peptide synthase (yersiniabactin siderophore biosynthetic protein) [Escherichia coli 042]	0	ATGATTTCTGGCGCACCATCTCAGGATTCGCTGTTACCGGACAACCGCCACGCGGCTGATTACCAACAATTACGCGAGCGGCTCATACAGGAACTGAATTTAACGCCGCAGCAGTTACATGAAGAGAGCAACCTGATCCAGGCCGGCCTGGATTCCATAAGATTGATGAGATGGTTACACTGGTTTCGTAAAAATGGCTACCGCCTTACCCTTCGCGAGCTGTATGCCGCCCCCACGCTGGCGGCATGGAACCAGTTAATGCTCAGCCGGTCGCCGGAGAACGCGGAAGAAGAAACGCCGCCCGACGAATCATCCTGGCCGAACATGACCGAAAGTACCCCCTTCCCATTGACGCCAGTACAGCACGCCTACCTGACGGGCCGCATGCCGGGGCAGACG…
44	chromosome	methyltransferase domain protein [Escherichia coli 1-176-05_S1_C1]	0	ATGGATAACTTGCGCTTCTCTTCTGCGCCGACAGCAGATTCCATTGATGCATCGATCGTTCAACACTACCCGGACTGCGAACCTGTCGCGGTTATCGGCTACGCCTGCCATTTTCCTGAATCGCCGGATGGCGAAACGTTCTGGCAAAATCTGCTGGAAGGTCGTGAATGCAGCCGACGCTTTACGCGCGAAGAGCTTCTGGCCGTCGGTCTGGATGCCGCCATCATTGACGATCCTCATTATGTCAATATCGGTACGGTGTTAGACAACGCCGACTGCTTCGACGCCACCCTGTTTGGCTATTCGCGACAGGAAGCGGAGTCGATGGACCCGCAGCAGCGCCTGTTTTTGCAGGCGGTCTGGCATGCGCTGGAACATGCCGGTTATGCCCCCGGCGCC…
45	chromosome	irp3 protein [Escherichia coli 042]	0	ATGATGCCGTCCGCCTCCCCAAAACAACGCGTACTGATTGTGGGCGCCAAATTTGGCGAAATGTACCTGAATGCCTTTATGCAGCCCCCGGAGGGGCTGGAACTGGTCGGCCTGCTGGCGCAGGGAAGCGCCCGTTCAAGAGAGCTGGCTCATGCGTTTGGCATTCCGCTGTATACCTCGCCGGAACAGATAACCAGGATGCCGGATATCGCCTGTATTGTCGTGCGTTCGACCGTCGCCGGAGGAACCGGTACGCAGCTTGCCAGACACTTTCTGACGCGCGGCGTACACGTCATTCAGGAGCATCCCCTCCACCCGGATGACATCAGTTCCTTACAAACGCTGGCGCAGGAACAGGGCTGCTGCTATTGGGTAAACACGTTTTATCCGCATACGCGC…
46	chromosome	yersiniabactin siderophore biosynthetic protein [Escherichia coli 042]	0	GTGACGCAATCTGCAATGTGCATACCGCTGTGGCCCGCCCGGAACGGCAATACTGCGCATCTGGTCATGTGCCCTTTCGCTGGCGGCAGCAGTAGCGCGTTTCGCCACTGGCAAGCTGAGCAACTGGCTGATTGCGCGCTTTCTCTGGTGACCTGGCCGGGGCGCGATCGCCTTCGCCATCTGGAACCGCTCAGAAGCATTACACAACTGGCGGCACTGCTGGCGAACGAGCTGGAAGCATCCGTATCGCCTGACACGCCGCTTTTACTCGCCGGGCACAGCATGGGGGCGCAGGTGGCGTTTGAAACCTGCCGACTTCTGGAGCAACGGGGGCTTGCGCCACAAGGACTGATTATTTCCGGGTGCCATGCCCCGCATCTGCATTCTGAACGCCAGCTC…
47	chromosome	salicyl-AMP ligase [Yersinia pestis KIM10+]	0	ATGAATTCTTCCTTTGAATCTCTGATTGAACAGTATCCCTTACCCATTGCCGAACAGTTGCGCCACTGGGCGGCCCGTTATGCCTCGCGAATTGCCGTCGTTGATGCAAAGGGGTCGTTAACCTACAGCGCGCTTGATGCACAAGTTGACGAACTTGCCGCAGGTCTGTCATCACTGGGTTTGCGTTCGGGGGAGCATGTAATTGTGCAGCTTCCCAACGACAACGCGTTTGTTACCCTGCTGTTCGCCTTGTTAAGACTGGGCGTTATCCCCGTGCTGGCGATGCCCTCGCAACGGGCGCTGGATATCGACGCGCTGATTGAGCTGGCGCAACCCGTCGCTTACGTTATTCACGGGGAAAACCACGCAGAGCTGGCCCGACAGATGGCGCACAAACAC…
48	chromosome	pesticin receptor [Escherichia coli MS 182-1]	0	ATGAAAATGACACGGCTTTATCCTCTGGCCTTGGGGGGATTATTGCTCCCCGCCATTGCTAATGCCCAGACTTCACAGCAAGACGAAAGCACGCTGGTGGTTACCGCCAGTAAACAATCTTCCCGCTCGGCATCAGCCAACAACGTCTCGTCTACTGTTGTCAGCGCGCCGGAATTAAGCGACGCCGGCGTCACCGCCAGCGACAAACTCCCCAGAGTCTTGCCCGGGCTCAATATTGAAAATAGCGGCAACATGCTTTTTTCGACGATCTCGCTACGCGGCGTCTCTTCAGCGCAGGACTTCTATAACCCCGCCGTCACCCTGTATGTCGATGGCGTCCCTCAGCTTTCCACCAACACCATCCAGGCGCTTACCGATGTGCAAAGCGTGGAGTTGCTG…
49	chromosome	hypothetical protein HMPREF9547_02304 [Escherichia coli MS 175-1]	3.88269e-168	ATGTCAACATGGGTCACTATAACGGAAGCAGTTGAGATCACTACCAAAGCCATAAAACAAAAAATTACTCCTAGCGATATTTATCGTCATGCCTTGAGTGGCAACATCCTACTATCGGTCTATTTCCAGTCTCCTGTGATACTTAAGAAGATACAAACTTTTAATGGAAAAATAAAATTCAGGCAGTTTGTGGGAGACCTACTTGATAAACTATGCATGCTTGACAGGGACGGTTTTATTTATGGTCAAAATTTAAGACTCTGTACAGAAGCTAGATATATTTGTCCTGTGCAACAAATTATAGATACCCCCCTGTTACGCAAACTCAACCAGTTTCGTACGTTTGTTCGTAATGTCCGCCCGGGTGATGAACTGGATGTCCCGGCACAAGTTAGTGAA…
50	chromosome	IS2 transposase orfB [Escherichia coli SMS-3-5]	0	GTGGATAGCGCACGCGCCCTTATTGCCCGGGGATGGGGAGTAAGCTTAGTCAGCCGTTGTCTCCGGGTGTCGCGTGCGCAGTTGCACGTAATTCTCAGACGAACCGATGACTGGAAAGATGGTCGCCGCAGCCGTCACTCAGATGATACGGATGTGCTTCTCCGTATACACCATGTTATCGGAGAGCTGCCCACGTATGGTTATCGTCGGGTATGGGCGCTGCTTCGCAGACAGGCCGAACTTGATGGTATGCCTGCGATCAATGCCAAACGTGTTTACCGGATCATGCGCCAGAATGCGCTGTTGCTTGAGCGAAAAACTGCTGTACCGCCATCGAAACGGGCACATACTGGCAAAGTGGCCGTGAAAGAAAGCAATCAACGATGGTGCTCTGACGGG…
51	chromosome	insertion sequence 2 OrfA protein [Salmonella enterica subsp. enterica serovar Typhi]	7.66633e-78	ATGATTGATGTCTTAGGACCGGAGAAACGCAGACGGCGTACTACACAGGAAAAGATCGCTATTGTTCAGCAGAGTTTTGAACCGGGAATGACGGTCTCCCTTGTTGCCCGGCAACACGGTGTGGCAGCCAGCCAGTTATTTCTCTGGCGCAAGCAATACCAGGAGGGAAGTCTTACTGCTGTGGCCGCAGGAGAGCAGGTCGTTCCTGCCTCTGAACTTGCTGCTGCCATGAAGCAGATTAAAGAACTCCAGCGCCTGCTCGGCAAAAAAACGATGGAAAATGAACTCCTTAAAGAAGCCGTTGAATACGGGCGTGCAAAAAAGTGGATAGCGCACGCGCCCTTATTGCCCGGGGATGGGGAGTAA
52	chromosome	hypothetical protein EC042_2221 [Escherichia coli 042]	0	ATGTTTTTAGTATCATTGTTGAGACGTATTGCATTTAGTTACTACGATTATAAAGCTTATAATTTTAATATTGAAAAAACAGACTTTGTTGTCATACATATTCCCGATCAGATTGGCGATGCTATGGCCATCTTTCCTGTTATTCGGGCGCTTGAATTGCATAAAATTAAGCATCTATTAATTGTTACGTCGACAATTAATTTAGAAGTCTTTAATGCGCTCAAACTTGAACAGACTAAATTAACATTAGTCACAATGACTATGCAGGATCACGCAACATTAAAAGAAATAAAAGATTTAGCGAAGAATATAACACTGCAATACGGTACGCCGGATCTTTGTATAGAGGCGATGCGTAAAAAGAACCTGAAAACGATGATATTTATCAGTCAGTTGAAA…
53	chromosome	chain length determinant protein [Escherichia coli H494]	0	ATGAGAGTAGAAAATAATAATGTTTCTGGGCAAAACCATGACCCGGAACAGATTGATTTGATTGATTTACTAGTGCAGTTGTGGCGTGGCAAGATGACAATCATCATTTCCGTCATTGTAGCTATTGCCCTGGCTATTGGTTATTTGGCAGTAGCGAAGGAGAAATGGACGTCAACAGCAATTATCACTCAGCCCGACGTGGGGCAAATTGCTGGCTATAACAATGCCATGAATGTTATATATGGTCAGGCTGCACCGAAAGTATCGGATTTGCAGGAGACGTTAATTGGTCGCTTCAGTTCTGCCTTCTCTGCATTAGCAGAAACGCTGGATAATCAGGAAGAGCCAGAGAAACTTACCATCGAACCTTCTGTTAAGAACCAGCAATTACCATTGACT…
54	chromosome	nucleotide sugar dehydrogenase [Escherichia coli MS 182-1]	0	ATGAAAATCACCATTTCCGGTACTGGCTATGTAGGCTTGTCAAACGGGCTTCTAATCGCACAAAATCATGAGGTTGTGGCATTAGATATTTTATCGTCACGCGTTGCTATGCTGAATGATCGGATATCTCCTATAGTTGATAAGGAAATTCAGCAGTTTTTGCAATCAGATAAAATACACTTTAATGCCACATTAGATAAAAATGAAGCCTACCGGGATGCTGATTATGTCATCATCGCCACTCCAACCGACTATGATCCTAAAACTAATTATTTCAATACATCGAGTGTAGAATCAGTAATTAAGGACGTAGTAGAGATAAATCCTTATGCGGTTATGGTCATCAAATCAACGGTTCCCGTTGGTTTTACCGCAGCGATGCATAAGAAATATCGTACT…
55	chromosome	phosphogluconate dehydrogenase (decarboxylating) [Escherichia coli MS 182-1]	0	ATGTCAAAGCAACAGATCGGCGTAGTCGGTATGGCAGTGATGGGGCGCAACCTTGCGCTCAACATCGAAAGCCGTGGTTATACCGTCTCTATTTTCAACCGTTCCCGTGAGAAGACGGAAGAAGTGATTGCCGAAAATCCAGGCAAGAAACTGGTTCCTTACTATACGGTGAAAGAGTTTGTTGAATCTCTGGAAACGCCTCGTCGCATCCTGTTAATGGTGAAAGCAGGTGCAGGCACGGATGCTGCTATTGATTCCCTCAAGCCGTACCTCGATAAAGGTGACATCATCATTGATGGTGGTAACACCTTCTTCCAGGACACCATTCGTCGTAACCGTGAGCTTTCTTCAGAAGGCTTTAACTTCATCGGTACCGGTGTCTCCGGTGGTGAAGAAGGT…
56	chromosome	regulatory protein GalF [Escherichia coli MS 182-1]	0	ATGACGAATTTAAAAGCAGTTATTCCTGTAGCGGGTCTTGGGATGCATATGTTGCCTGCCACTAAGGCGATTCCCAAAGAGATGCTACCCATCGTCGACAAGCCAATGATTCAGTACATTGTTGACGAGATTGTGGCTGCAGGGATCAAAGAAATCCTCCTGGTAACTCACGCGTCCAAGAACGCGGTCGAAAACCACTTCGACACCTCTTATGAATTAGAATCTCTCCTTGAGCAGCGCGTGAAGCGTCAACTGCTTGCGGAAGTGCAGTCCATCTGTCCTCCGGGCGTGACCATTATGAACGTGCGTCAGGGCGAACCTTTAGGTTTAGGCCACTCCATTTTATGTGCACGACCTGCTATTGGTGACAACCCATTTGTCGTGGTGCTGCCAGACGTT…
57	chromosome	colanic acid biosynthesis protein WcaM [Escherichia coli MS 182-1]	0	ATGCCATTTAAAAAACTCTCCCGACGCACCTTCCTGACGGCAAGCTCCGCGCTTGCCTTCCTCCATACCCCTTTCGCTCGCGCACTTCCCGACCAACAGAGCGTTAACATTAACGACTACAACCCTCACGACTGGATCGCCTCATTTAAACAAGCCTTCAGCGAAGGGCAAACAGTCGTCGTGCCTGCCGGATTGGTTTGCGACAATATCAACACCGACATCTTCATTCCTGCAGGTAAAACGTTACACATCCTTGGAAGCCTGCGCGGCAACGGCAGAGGGCGATTTGTCTTACAGGACGGCAGCCAGGTGACAGGGGAGGAGGGCGGCAGTATGCATAACATCACCCTGGATGTGCGTGGTTCTGACTGCACCATCAAAGGGCTGGCGATGAGCGGC…
58	chromosome	putative glycosyl transferase [Escherichia coli UMN026]	0	ATGAAGGTCGGCTTCTTCTTATTGAAATTTCCGCTGTCGTCGGAAACCTTCGTCCTCAATCAAATTACCGCGTTTATTGATATGGGATTTGAGGTGGAGATTGTCGCGCTGCAAAAAGGCGACACACAAAACACCCACGCGGCATGGACGAAATACAACCTTGCCGCCAGAACCCGCTGGTTACAGGACGAACCTACGGGAAAAGTGGCGAAACTGCGCCACCGAGCCAGTCAGACCTTGCGCGGCATTCATCGTAAAAATACCTGGCAGGCGCTCAACCTCAAACGCTATGGTGCCGAGTCGCGGAACCTGATTTTGTCTGCCATTTGCGGCCAGGTCGCAACACCATTTTATGCCGATGTCTTTATCGCTCATTTTGGCCCTGCGGGGGTAACCGCA…
59	chromosome	putative glycosyl transferase [Escherichia coli UMN026]	0	ATGAAATTACTTATTCTGGGCAACCACACTTGCGGCAATCGTGGCGACAGCGCCATCTTGCGCGGCTTACTTGATGCCATCAACATCCTCAATCCACAAGCCGAAGTGGACGTGATGAGCCGCTATCCGGTCAGTTCTTCCTGGCTGCTCAACCGCCCGGTAATGGGCGATCCGCTGTTCCTGCAAATGAAACAACACAACAGCGCGGCGGGCGTTGTCGGGCGCGTTAAAAAAGTCCTCCGTCGCCGCTATCAACACCAGGTATTGCTCTCACGCGTCACTGACACTGGCAAGCTGCGTAATATCGCCATCGCCCAGGGATTCACCGACTTCGTGCGCCTGCTGTCAGGTTACGACGCCATTATTCAGGTCGGCGGATCGTTTTTTGTCGATCTCTAC…
60	chromosome	colanic acid exporter [Escherichia coli IAI1]	0	ATGAGCTTACGTGAAAAAACCATCAGCGGCGCGAAGTGGTCGGCGATTGCCACGGTGATCATCATCGGCCTCGGGCTGGTGCAGATGACCGTGCTGGCGCGGATTATCGACAACCACCAGTTCGGTTTGCTTACCGTGTCGCTGGTGATCATCGCGCTGGCAGATACGCTTTCTGACTTCGGTATTGCTAACTCGATTATTCAGCGAAAAGAAATCAGCCACCTTGAACTCACCACGCTGTACTGGCTGAACGTTGGGCTGGGGCTTGTGGTGTGTGTGGTGGTGTTTTTGTTGAGTGATCTCATCGGCGACGTGCTGAATAACCCGGACCTGGCACCGTTGATTAAAACATTGTCGCTGGCGTTTGTGGTGATCCCCCACGGGCAACAGTTCCGCGCG…
61	chromosome	UDP-glucose lipid carrier transferase [Shigella flexneri 2a str. 2457T]	0	ATGACAAATCTAAAAAAGCGCGAGCGAGCGAAAACCAATGCATCGTTAATCTCTATGGTGCAACGCTTTTCAGATATCACCATCATGTTTGCCGGACTATGGCTGGTTTGCGAAGTCAGCGGACTGTCATTCCTCTACATGCACCTGTTGGTGGCGCTGATTACGCTGGTAGTGTTCCAGATGCTGGGCGGCATCACCGATTTTTATCGCTCATGGCGCGGTGTTCGGGCAGCGACAGAATTTGCCCTGTTGCTACAAAACTGGACCTTAAGCGTGATTTTCAGCGCCGGACTGGTGGCGTTCAATAATGATTTCGACACGCAACTGAAAATCTGGCTGGCGTGGTATGGGCTGACCAGTATCGGACTGGTGGTTTGCCGTTCATGTATTCGCATTGGG…
62	chromosome	phosphomannomutase [Escherichia coli MS 182-1]	0	ATGAAAAAATTAACCTGCTTTAAAGCCTATGATATTCGTGGAAAATTAGGCGAAGAACTGAATGAAGATATTGCCTGGCGCATTGGTCGCGCTTATGGCGAATTTCTCAAACCGAAAACCATTGTGTTAGGCGGTGATGTCCGCCTCACCAGCGAAACCTTAAAACTGGCGCTGGCAAAAGGTTTACAGGATGCGGGCGTCGATGTGCTGGATATCGGTATGTCCGGCACCGAAGAGATCTATTTCGCCACGTTCCATCTCGGCGTGGATGGCGGCATTGAAGTTACCGCCAGCCATAATCCGATGGATTATAACGGCATGAAACTGGTGCGCGAAGGGGCTCGCCCAATCAGCGGTGATACCGGACTGCGCGACGTCCAGCGTCTGGCAGAAGCCAAC…
63	chromosome	mannose-1-phosphate guanylyltransferase/mannose-6-phosphate isomerase [Escherichia coli 2.4168]	0	ATGGCGCAGTCGAAACTCTATCCAGTTGTGATGGCAGGTGGCTCCGGTAGCCGCTTATGGCCGCTTTCCCGCGTACTTTACCCCAAGCAGTTTTTATGCCTGAAAGGCGATCTCACCATGCTGCAAACCACCATCTGCCGCCTGAAAGGCGTAGAGTGCGAAAGCCCGGTGGTGATTTGCAATGAGCAGCACCGCTTTATTGTCGCGGAACAGCTGCGCCAACTGAACAAACTCACCGAGAACATTATTCTCGAACCGGCAGGGCGTAACACTGCACCAGCCATTGCGCTGGCGGCGCTGGCGGCAACACGTCATAGTCCGGAGAGCGACCCGTTAATGCTGGTGCTGGCGGCGGATCATGTGATTGCCGATGAAGACGCGTTCCGTGCCGCCGTGCGT…
64	chromosome	colanic acid biosynthesis glycosyl transferase WcaI [Escherichia coli MS 182-1]	0	ATGAAAATACTGGTCTACGGCATTAACTACTCGCCGGAGTTAACCGGTATCGGCAAATACACCGGAGAGATGGTGGAATGGCTGGCGGCACAAGGTCATGAGGTGCGGGTCATTACCGCACCGCCTTACTACCCGCAATGGCTGGTGGGCGAGAACTATTCCGCCTGGCGCTACAAACGAGAAGAGGGGGCCGCCACGGTGTGGCGCTGCCCGCTGTATGTGCCAAAACAGCCGAGCACCCTGAAACGCCTGTTGCATCTGGGCAGTTTTGCCGTCAGCAGTTTCTTTCCGCTGATGGCGCAACGTCGCTGGAAGCCGGATCGCATTATTGGCGTGGTGCCAACGCTGTTTTGCGCGCCGGGAATGCGCCTGCTGGCGAAACTCTCTGGTGCGCGTACC…
65	chromosome	GDP-mannose mannosyl hydrolase [Escherichia coli APEC O1]	3.51925e-113	ATGATGTTTTTACGTCAGGAAGACTTTGCCACGGTAGTGCGCTCCACACCGCTTGTCTCTCTCGACTTTATTGTCGAGAACAGTCGCGGCGAGTTTCTGCTTGGCAAAAGAACCAACCGCCCGGCGCAGGGTTACTGGTTTGTGCCGGGAGGGCGCGTGCAGAAAGACGAAACGCTGGAGGCCGCATTTGAGCGGCTGACAATGGCGGAACTGGGGCTGCGTCTGCCGATAACAGCAGGCCAGTTTTACGGTGTCTGGCAGCACTTTTATGACGATAACTTCTCCGGCACGGATTTCACCACTCACTATGTGGTGCTCGGTTTTCGCTTCAGAGTAGCGGAAGAAGAGCTGTTACTGCCGGATGAGCAGCATGACGATTACCGCTGGCTGACGCCGGAC…
66	chromosome	bifunctional GDP-fucose synthetase: GDP-4-dehydro-6-deoxy-D-mannose epimerase/ GDP-4-dehydro-6-L-deoxygalactose reductase [Escherichia coli str. K-12 substr. MG1655]	0	ATGAGTAAACAACGAGTTTTTATTGCTGGTCATCGCGGGATGGTCGGTTCTGCCATCAGGCGGCAGCTCGAACAGCGCGGTGATGTGGAACTGGTATTACGCACCCGCGACGAGCTGAACCTGCTGGACAGCCGCGCCGTGCATGATTTCTTTGCCAGCGAACGTATTGACCAGGTCTATCTGGCGGCGGCGAAAGTGGGCGGCATTGTTGCCAACAACACCTATCCGGCGGATTTCATCTACCAGAACATGATGATTGAGAGCAACATCATTCACGCCGCGCATCAGAACGACGTGAACAAACTGCTGTTTCTCGGATCGTCCTGCATCTACCCGAAACTGGCAAAACAGCCGATGGCAGAAAGCGAGTTGTTGCAGGGCACGCTGGAGCCGACTAAC…
67	chromosome	putative glycosyl transferase [Escherichia coli str. K-12 substr. MG1655]	7.70876e-179	ATGTTGCTTAGCATAATCACTGTCGCGTTTCGTAACCTCGAAGGGATAGTCAAAACACATGCCTCGCTGGCGCATCTGGCGCAGGTGGAAGATATCAGCTTCGAATGGATTGTTGTCGATGGCGGTTCCAACGACGGCACCCGTGAGTATCTGGAAAATCTCAATGGTATCTTTAACCTACGCTTTGTCAGCGAGCCAGATAACGGTATCTACGACGCCATGAACAAAGGCATTGCGATGGCACAAGGCAAGTTCGCGTTGTTTCTCAATTCGGGCGATATTTTTCATCAGAATGCCGCAAATTTTGTCCGTAAGTTAAAAATGCAAAAAGATAACGTGATGATCACCGGCGATGCGCTGCTGGATTTTGGCGACGGGCATAAAATTAAACGTAGCGCC…
68	chromosome	colanic acid biosynthesis glycosyl transferase WcaC [Escherichia coli MS 182-1]	0	ATGAATATTCTGCAATTTAATGTGCGACTGGCGGAAGGCGGGGCAGCAGGTGTGGCGTTAGATCTCCACCAGCGTGCGCTGCAACAGGGGCTGGCGTCACATTTTGTCTACGGCTACGGCAAAGGCGGCAAAGAGAGCGTCAGCCATCAGAACTATCCGCAGGTCATCAAACATACGCCGCGGATGACCGCGATGGCGAACATTGCCCTGTTTCGTCTGTTTAATCGCGATCTGTTTGGCAATTTCAATGAGTTATATCGCACCATTACTCGTACACCGGGTCCGGTGGTCCTGCATTTTCATGTGCTGCACAGCTATTGGCTAAATCTTAAGAGCGTGGTGCGCTTTTGCGAAAAGGTGAAAAACCACAAACCGGATGTCACTCTGGTCTGGACGCTG…
69	chromosome	putative colanic acid biosynthesis acetyltransferase WcaB [Escherichia coli TA271]	1.00835e-113	ATGCTGGAAGATCTGCGCGCCAACAGCTGGAGTTTACGCCCGTGCTGCATGGTTCTTGCCTATCGCGTTGCTCATTTTTGTTCGGTGTGGCGCAAAAAGAACGTCCTCAACAATCTGTGGGCGGCCCCGCTGCTGGTGCTGTATCGCATTATCACCGAATGCTTTTTCGGTTATGAAATCCAGGCCGCCGCAACCATTGGCCGCCGCTTTACTATCCATCACGGTTACGCCGTAGTGATCAATAAAAACGTAGTAGCGGGGGATGATTTTACCATTCGCCACGGCGTCACTATCGGCAATCGTGGTGCCGAAAACATGGCATGTCCACACATTGGCAACGGCGTCGAACTCGGTGCCAACGTTATTATTCTTGGTGATATCACGATTGGTAACAACGTC…
70	chromosome	glycosyl transferase [Escherichia coli O157:H7 str. EDL933]	0	ATGAAAGACAATCCGCTGATTTCAATCTATATGCCGACCTGGAACCGCCAACAACTGGCGATTCGGGCGATAAAATCGGTCCTGCGCCAGGACTACAGCAACTGGGAGATGATCATCGTGGATGATTGCTCCACCTCCTGGGAACAACTGCAACAGTACGTCACTGCCCTCAACGATCCGCGTATCACCTACATTCACAACGACATTAACAGCGGGGCGTGCGCGGTACGTAACCAGGCGATTATGCTGGCGCAAGGGGAATACATTACCGGGATCGATGACGATGATGAATGGACGCCCAACCGCCTGAGCGTCTTCCTCGCCCATAAACAGCAACTGGTCACTCACGCCTTTTTGTACGCTAACGACTACGTTTGCCAGGGCGAAGTCTATTCCCAA…
71	chromosome	tyrosine-protein kinase wzc [Escherichia coli P0304799.3]	0	ATGACAGAAAAAGTAAAACAACATGCCGCTCCGGTAACGGGCAGTGATGAAATCGATATTGGTCGCCTGGTCGGCACCGTCATTGAAGCGCGCTGGTGGGTGATTGGCATCACCGCCGTATTTGCCGTCTGTGCCGTGGTTTACACCTTCTTCGCCACGCCGATTTATAGTGCCGACGCACTGGTACAAATCGAGCAAAACAGCGGCAATTCGTTAGTGCAGGACATTGGTTCGGCATTAGCCAACAAACCGCCTGCATCGGACGCCGAGATCCAGTTGATTCGTTCGCGTCTGGTGCTTGGTAAAACGGTGGACGATCTCGACCTCGATATTGCGGTGAGCAAAAACACGTTCCCGATTTTCGGTGCGGGCTGGGATCGTTTGATGGGACGTCAGAAC…
72	chromosome	bactoprenol-linked glucose translocase [Escherichia coli H494]	8.83534e-64	ATGTTAAAGCTATTTGCAAAGTACACCTCGATTGGTGTGCTGAACACACTTATACACTGGGTGGTTTTTGGTGTATGTATCTATGCCGCGCATACCAATCAGGCTCTGGCAAACTTCGCAGGTTTTGTTGTGGCTGTGAGTTTTAGCTTCTTCGCGAATGCAAAATTCACATTCAAAGCATCGACTACAACGATGCGCTACATGTTATATGTCGGGTTCATGGGAACACTGAGTGCAACTATTGGATGGGCTGCTGATAGATGTTCACTTCCTCCAATTGTCACTCTCGTCACCTTCTCCGCCATCAGCCTGGTGTGCGGTTTCGTCTATTCAAAGTTCATTGTCTTTAGGGATGCGAAATGA
73	chromosome	FAD-dependent oxidoreductase [Escherichia coli]	0	ATGGAAGACGACTGCGACATTATTATTATTGGTGCCGGTATTGCAGGCACCGCTTGCGCGTTACGCTGCGCGCGAGCGGGTTTATCCGTTTTGTTACTGGAACGCGCTGAAATCCCCGGCAGCAAAAATCTTTCCGGCGGGCGGTTATATACCCATGCACTCGCGGAACTCCTCCCGCAATTTCACCTGACCGCGCCTCTTGAACGACGCATCACTCACGAAAGCCTTTCCCTGTTAACGCCGGATGGTGCAACGACGTTTTCCAGCTTACAGCCCGGCGGTGAATCCTGGAGTGTATTACGTGCACGGTTCGATCCGTGGCTGGTTGCCGAAGCCGAAAAAGAAGGTGTCGAATGCATCCCCGGTGCGACGGTGGATGCGCTGTATGAAGAAAACGGC…
74	chromosome	ferredoxin [Escherichia coli E24377A]	1.13585e-59	ATGTCTGTAGCCCATAATCTCTGGCGCGTTGCTGATGCGCCGCACATTGTTCCGGCTGACTCCGTTGAGCGTCAGATGGTACAACGGTTGATTAACGCCTGTCCGGCAGGTCTTTTTTCGCTCACACCGGAAGGTGACTTACGCGTTGATTATCACGGCTGCCTGGAGTGTGGCACCTGCCGTTTGCTGTGCGACGAATCCACACTACAACAGTGGCGCTATCCGCCTTCCGGATTCGGCATCACCTACCGCTTTGGATAA
75	chromosome	putative antiterminator regulatory protein [Escherichia coli str. K-12 substr. MG1655]	3.66544e-131	ATGCCCCTCTTACACCTGCTCCGCCAGAATCCGGTGATTGCTGCCGTTAAAGATAATGCCAGCCTGCAACTGGCTATCGACTCTGAATGCCAGTTTATTTCCGTGTTGTACGGCAATATCTGCACCATCAGTAATATCGTTAAAAAGATTAAGAACGCCGGGAAATATGCTTTTATTCATGTTGATTTGCTGGAAGGCGCGTCAAATAAAGAAGTCGTTATTCAGTTTTTGAAACTGGTGACCGAGGCGGACGGCATTATCAGTACCAAAGCCTCAATGTTGAAAGCGGCAAGAGCGGAAGGTTTTTTCTGTATTCATCGCCTGTTTATTGTTGATTCAATTTCGTTTCACAACATTGATAAGCAAGTTGCGCAATCGAATCCGGATTGTATTGAGATC…
76	chromosome	putative flavoprotein [Escherichia coli str. K-12 substr. MG1655]	0	ATGAATATCGCAATTGTGACAATAAATCAGGAGAATGCCGCAATAGCAAGCTGGCTGGCGGCGCAGGATTTCAGCGGTTGTACCCTGGCGCACTGGCAGATTGAACCTCAGCCTGTAGTGGCGGAACAGGTGCTGGATGCGTTGGTGGAACAGTGGCAGCGAACGCCTGCGGACGTTGTTCTCTTTCCGCCGGGAACGTTTGGCGATGAACTGTCGACCCGGCTGGCCTGGCGTTTACATGGTGCAAGCATCTGCCAGGTGACTTCGTTAGATATTCCAACCGTAAGCGTGCGCAAATCCCACTGGGGAAATGCGCTAACGGCGACGCTGCAAACAGAAAAACGCCCGCTATGCCTTTCCCTGGCGCGTCAGGCGGGAGCAGCGAAAAACGCCACGTTG…
77	chromosome	electron transfer flavoprotein [Escherichia coli E24377A]	7.12397e-171	ATGAACATTCTGTTAGCGTTTAAAGCCGAACCGGATGCCGGAATGCTGGCGGAAAAAGAGTGGCAGGCGGCGGCTCAGGGTAAAAGCGGACCGGATATTTCGCTACTGCGAAGTTTACTCGGTGCTGATGAACAGGCCGCTGCCGCGCTGCTGTTGGCGCAGAGAAAAAACGGTACGCCGATGTCTTTAACCGCGTTGAGCATGGGGGATGAACGGGCATTGCACTGGCTGCGCTATCTCATGGCTCTTGGGTTTGAGGAAGCTGTATTGCTGGAGACGGCGGCAGATCTGCGCTTTGCGCCGGAATTTGTCGCTCGCCATATTGCCGAATGGCAGCATCAGAATCCGCTGGATCTGATAATTACCGGCTGCCAAAGCAGCGAAGGGCAGAATGGGCAA…
78	chromosome	inner membrane metabolite transporter ygcS [Escherichia coli CHS 77]	0	ATGACGGGGCGTTGCCTTTTCGGCTTCTCAGGCGAGAAGCCGTTCTTATTACCGGACAATGAAGGGGTAAAGATGAACACTTCACCGGTGCGAATGGATGATTTACCGCTTAACCGTTTTCACTGCCGCATTGCTGCGCTCACTTTCGGCGCACACCTGACCGACGGTTATGTTCTCGGCGTCATTGGTTACGCCATTATTCAGCTTACGCCCGCCATGCAACTGACGCCGTTTATGGCGGGAATGATCGGCGGCTCGGCGCTCCTTGGTTTGTTCCTTGGCAGCCTGGTTCTTGGGTGGATCTCCGACCATATTGGTCGGCAAAAAATCTTCACCTTCAGCTTTTTGCTGATTACGCTTGCTTCGTTTTTACAATTTTTTGCCACCACGCCAGAGCAT…
79	chromosome	FAD binding domain-containing protein [Escherichia coli E24377A]	0	ATGTCTTTATCTCGCGCAGCGATTGTCGACCAACTAAAGGAAATTGTTGGTGCAGATCGCGTAATTACCGATGAAACAGTATTAAAGAAGAACAGTATTGACCGTTTTCGTAAATTTCCGGATATTCATGGCATTTATACTTTGCCGATTCCGGCAGCGGTCGTAAAACTCGGTTCCACAGAGCAAGTATCCCGTGTGCTGAATTTTATGAATGCGCACAAAATTAACGGTGTGCCGCGTACCGGCGCTTCCGCCACTGAAGGTGGGCTGGAAACCGTTGTGGAAAACTCGGTGGTACTCGACGGCTCCGCCATGAATCAAATCATTAATATTGATATTGAGAATATGCAGGCGACGGCGCAATGTGGCGTTCCGCTGGAGGTGCTGGAAAATGCGTTG…
80	chromosome	oxidoreductase, short chain dehydrogenase/reductase family [Escherichia coli 101-1]	0	ATGTCAATCGAATCTCTCAATGCGTTCTCAATGGATTTTTTCTCACTGAAAGGTAAAACCGCAATTGTTACCGGTGGGAATAGCGGTTTAGGCCAGGCATTTGCCATGGCGTTGGCCAAAGCTGGCGCAAATATCTTTATTCCTAGTTTCGTCAAAGATAACGGCGAAACAAAGGAAATGATTGAAAAACAGGGTGTTGAGGTGGACTTCATGCAGGTGGATATCACCGCAGAAGGCGCGCCGCAGAAGATTATCGCTGCTTGCTGTGAGCGTTTCGGTACAGTTGATATTCTGGTAAACAATGCCGGTATTTGTAAGCTGAATAAGGTGCTGGACTTCGGTCGTGCCGACTGGGATCCGATGATTGATGTGAACCTGACCGCCGCATTCGAGTTAAGC…
81	chromosome	transporter, major facilitator family protein [Escherichia coli MS 182-1]	0	ATGCAACACAACTCATATCGCCGTTGGATAACCCTCGCGATAATTAGTTTTAGCGGCGGCGTTAGTTTTGACCTGGCTTATTTACGTTATATTTATCAAATTCCCATGGCGAAATTTATGGGATTCAGCAATACCGAGATAGGTTTAATAATGAGTACCTTTGGTATTGCGGCTATTATTCTTTATGCCCCCAGCGGCGTTATTGCCGATAAATTTTCACACCGCAAAATGATTACTTCCGCGATGATCATTACCGGATTACTGGGTCTGTTAATGGCAACGTATCCACCGCTGTGGGTAATGCTCTGTATTCAGGTCGCCTTTGCGATAACGACGATTTTAATGCTGTGGTCGGTGTCGATTAAAGCCGCCTCGTTGCTGGGCGATCATAGTGAGCAA…
82	chromosome	carbohydrate kinase, FGGY family protein [Escherichia coli E24377A]	0	ATGTCGAAAAAATACATCATAGGGATTGATGGCGGAAGTCAGAGCACAAAAGTGGTGATGTACGATCTGGAAGGTAATGTGGTTTGCGAAGGTAAAGGCTTATTACAGCCGATGCACACGCCTTATGCCGATACTGCAGAACATCCTGACGACGATTTATGGGCATCATTATGTTTTGCAGGTCACGATTTGATGAGCCAGTTTGCCGGGAATAAAGAAGATATTGTTGGCATCGGCCTGGGCTCCATCCGTTGCTGCCGTGCGTTATTGAAAGCCGACGGCACGCCAGCTGCGCCGTTGATTAGCTGGCAGGATGCACGCGTTACACGCCCTTACGAACATACGAATCCTGACGTGGCGTATGTCACCTCTTTTTCGGGTTATCTGACGCATCGCTTA…
83	chromosome	transposase DDE domain protein [Escherichia coli 3431]	0	ATGCACATTGGACAGGCCCTTGATTTGGTATCCCGTTACGATTCTCTGCGTAACCCACTGACTTCTCTGGGGGATTACCTCGACCCCGAACTCATCTCTCGTTGCCTTGCCGAATCAGGTACTGTAACGCTACGCAAGCGCCGTCTTCCCCTCGAAATGATGGTCTGGTGTATTGTTGGCATGGCGCTTGAGCGTAAAGAACCTCTTCACCAGATTGTGAATCGCCTGGACATCATGCTGCCGGGCAATCGCCCCTTCGTTGCCCCCAGTGCCGTTATTCAGGCCCGCCAGCGCCTGGGAAGTGAGGCTGTCCGCCGCGTGTTCACGAAAACAGCGCAGCTCTGGCATAACGCCACGCCGCATCCGCAATGGTGCGGCCTGACCCTGCTGGCCATCGAT…
84	chromosome	H+ symporter permease [Escherichia coli 2-052-05_S3_C2]	0	ATGGGAAACACATCAATACAAACGCAGAGTTACCGTGCGGTAGATAAAGATGCAGGGCAAAGCAGAAGTTACATTATTCCATTCGCGCTGCTGTGCTCACTGTTTTTTCTTTGGGCGGTAGCCAATAACCTTAACGACATTTTATTACCTCAATTCCAGCAGGCTTTTACGCTGACAAATTTCCAGGCTGGCCTGATCCAATCGGCCTTTTACTTTGGTTATTTCATTATCCCAATCCCTGCTGGGATATTGATGAAAAAACTCAGTTATAAAGCAGGGATTATTACCGGATTATTTTTATATGCCTTGGGCGCTGCATTATTCTGGCCCGCTGCAGAAATAATGAACTACACCTTATTTTTAGTTGGCCTATTTATTATTGCAGCCGGATTAGGTTGT…
85	chromosome	type VI secretion protein [Escherichia coli KO11FL]	5.99676e-110	ATGGCCGACAGTTTCCAGAATGAAGTTCCCGCCGCTCGTGTAAATATCAAGCTTGACCTGCATACAGGCAATGCTAAAAAGAAAGTTGAACTCCCCCTCAAGCTTCTTGCTGTTGGCGATTACAGTAACGGAAAAGAGCAACGTCCGCTGTCCGAACGGGACAAGATTGATATCAATAAAAACAACTTCAACAGTGTCATGGCTGAGTTTTCGCCTGCGGTTAATTTAACAGTAGAAGACACACTAAGCGGAAGCGGTAATGAGCAAAATATCGCGCTTGAATTTAAAAGCCTGAAAGATTTTGAACCCGAACAGGTAGCAAAAAATATCCCACAGCTTCGTGTATTACTCGCTATGCGCAATTTATTACGTGACCTGAAATCCAATCTGTTAGATAAC…
86	chromosome	EvpB/family type VI secretion protein [Escherichia coli H494]	0	ATGTCTGTACAACAAGAACATGCCACCTCTGAAACTGCAACACTGACCACCACTGAGTCCGGCGGCGTTTATCAGTCCCTGTTTGATAAAATTAATTTAACCCCGGTGTCTTCCATTCAGGAAATAGATTTATGGCAAAACAGCGAAACACTGGCGGATGCCTCACCCGATGAGCGCGTGACAGCGGCGATTCACGTTCTACTTTCCTGTCTGGCGAAATCAGGCGAGAACGTGGTCAAGCTCGACAAGAGCCTGCTGGATTTTCATATCGACGATTTGGATCAGAAAATCAGTAAACAGCTTGATGCGGTCATGCACCATCCTGAATTCCAGAAAGTCGAGTCGCTGTGGCGCGGCACATGGTTCGTCGTACAGCGCACTGATTTTCGCAAAAATGTC…
87	chromosome	ATPase family associated with various cellular activities (AAA) [Escherichia coli MS 78-1]	0	ATGACGTTGCGTCAGGAAGGGACAGACAGCACTGAACTGCAACAGCAACTGCGAACACATCAGGGCTTTGCACCGCTGCTGGCGCTGGATGTGGACGCCCGCGCCGTCGCCACGGTGGTGGCGGACTGGACCGGCATCCCGCTCTCTTCCCTGCTCAGGGACGAACAGAGCGACCTGCTCAGTATGGAACAAAGCCTTGAAAACCGCGTTGTCGGACAAAGCCCGGCGCTCTGCGCCATCGCACAGCGGCTGCGGGCGGCTAAAACCGGCCTCACGCCGGAGAATGGCCCACAGGGGGTATTCCTGCTGACCGGCCCCAGCGGCACCGGTAAAACCGAAACTGCGCTCACACTGGCCGACACCCTGTTTGGCGGTGAAAAATCCCTTATCACCATCAAC…
88	chromosome	hypothetical protein HMPREF9548_01410 [Escherichia coli MS 182-1]	9.71915e-43	ATGGGTATTCAGAATTTCGATCATTCACACCACAAGCTCAAAATTCGCGGCCTGCAAAGTCCGGTGGATGTGCTGACCTTCGAAGGTCGCGAACAACTGAGTACCCCGTTCCGCTACGACATTCAGTTTACCAGTACCGATAAAGCCATCACGCCGGAGTTGGTGCTGATGCAGGACGGCGCATTCAGCCTGACGGCACCGCCGGTATCTTAA
89	chromosome	ImpA-related N-terminal domain-containing protein [Escherichia coli E24377A]	0	ATGGCAAGTAACGCGAATTTTATCAGCCAGTTCGTCATGGGCGGCGATCCCTGTACTTATAAGGAATCCGGTGAACTACAGGCTGAAATGAGTAAACTGACTCACCCGGCCCGACCTGATGTGGACTGGCGTCGGGTGGAAAAACTCAGCCTCGCGCTGTTCCGGCAAAATGGCGTGGAATTACAGACGCAGGTCTGTTACGTACTGGCGATAACCAGACGGCAGGGGCTGGCAGGGATGGCAGACGGACTCGGTTCACTGGACATACTGCTCCAGCGCTGGGCTGACTTCTGGCCGGTACAGGTACATTCCAGAATATCACTGCTCAGTTGGGTCACAGAAAAAATGCAGCAGGCACTGAGAACGCTGGATATTCAGTATCAGGATCTGCCGCAGATT…
90	chromosome	hypothetical protein HMPREF9548_01408 [Escherichia coli MS 182-1]	1.01241e-128	GTGTACAAAAAAGAGAGGAACAGGCCATTCGAAACGCGTGAAGAGGTTCTGGCATATCATAAGCGGGAAAAAATACCCTGTCTGGAGTGTGGCAAGTTGCTCATTTTTTTACCGCGCCATATCTGGTTTGTGCATGGAATACGCGCTGACGAATATCGTGTAAAATGGAACATACCGAAGCACATCGCACTGGCAGGGATTTCATATCTGGAGAAACAAAGTGAATATATGAAGGCGAGAATAGCAAAGGGAAAGCTGGATCCCGCAGAACAAATAGCCATGATGAGAATAAAGGGAAGGCAACTAAAGTCAGATCCTGACTGGCGTAATCGCTCCGGTTCTATATTGAAGAAACAATATGCCCGACGAGATATCCTTAAAAACAGGGTATGGGAAAGA…
91	chromosome	phage integrase family protein [Escherichia coli 1-250-04_S1_C3]	0	ATGCTCATGCTGGTACATCCCAATAGTTCCCGTTACTGGCGTCTCCGTTATCGTATTTTGGGTAAGGAGAAGACTCTTGCACTTGGTGTGTATCCAGAAGTTTCTCTCTCCGAAGCTCGTGCAAAACGGGATGAGGCCCGAAAACTAATTTCGGCGGGGATTGACCCTTGCGAACAGAAAAGAGCTAAAAAAGTAGTCCCTGATTTACAGCTCTCTTTTGAACATATTGCACGACGCTGGCATGCCAGTAATAAACAATGGACACAATCACACAGCGATAAAGTACTCAAAAGCCTCGAGACGCATGTTTTCCCTTTTATCGGCAACCGGGATATCACAAAACTCAACACTCCGGACCTGCTTATCCCAGTTCGCGCTGCAGAGGCTAAACAGATTTAT…
92	chromosome	hypothetical protein HMPREF9536_04115 [Escherichia coli MS 84-1]	4.34507e-116	GTGACGCTCAATACTTCTCAGGTCAGTTACTATATTACTCAGCGTAAGAAAGGTATAACCCAGCATATCTCGGCCATGAAAGCGGGTATCTCAGTCCGTTCTGGTCGTCGGATCGAAAAAGGCCAGAGGGCAAAAAATAGTGTTCGGCACTGGAGCACACGCAAAGATCCTCTGGAAGCAGTGTGGGACAGCATGCTTGTTCCTCTGTTGAAAGAGAGGCCTGTTCTGACACCAACAACTCTGCTGGAGATGCTACAGGATAAATATCCCGGCCAGTATCCCAACAGCTTTCGAAGAACAATGCAACGGCGGGGGCGCGAATGGAAATTACAGTCTGGTGCAGAGCAGGAGGTCATGTTCCGCCAGTGGCATCAGCCCGGTCTGCGAGGCCTGTTGGAC…
93	chromosome	phosphoglycerate transport system transcriptional regulatory proteinpgtA [Escherichia coli H299]	0	ATGCTAAGTAGTGAATATTCGATTCTGCTGATTGATGATGATGCTGACGTGCTGGACGCCTACACACAGTTACTTGAACAGTCGGGCTATCGTGTTTTTGCCTGTAACAATCCTTTTGAGGCGCAGGCGTGGATACAACCAGACTGGCCAGGCATTGTGCTAAGTGATGTGTGTATGCCTGGCTGCTCTGGTATCGATTTGATGATGTTATTCCACCAGGATGATCAACAGCTCCCCATTCTGCTTATCACCGGGCACGGCGATGTGCCAATGGCAGTTGATGCGGTGAAAAAAGGCGCGTGGGATTTTTTGCAAAAACCGGTCGATCCCGGCAAATTGCTTTCTCTGGTTGAAGAGGCACTACGCCAGCGTCAATCAATCATTGCGCGTCGTCAGTAT…
94	chromosome	regulatory protein [Escherichia coli 536]	0	ATGAAAAACATAACGCTGTGGCAGCGTTTAAGACAGGTCAGTATCAGTACCAGCTTACGTTGCGCATTTCTGATGGGGGCACTACTGACCCTGATTGTCAGTAGTGTCAGTCTGTATTCATGGCACGAACAAAGCTCACAAATTCGTTACTCGCTGGATGAGTATTTTCCCCGTATTCACTCTGCTTTCCTTATTGAAGGGAACCTGAATCTGGTGGTAGACCAGCTAAATGAATTTTTGCAGGCTCCCAACACCACGGTGCGATTGCAACTTCGTACCCAGATTATTCAGCATCTCGACACCATAGAACGGCTTAGTCGGGGACTGTCATCCCGGGAACGCCAACAACTGACGGTCATTTTGCGGGACAGTCGATCACTGTTATCCGAGTTGGATCGT…
95	chromosome	phosphoglycerate transport regulatory protein pgtC [Escherichia coli KTE184]	0	ATGATCCGTACGCTTAACCGCACCAGTGCCTCACTGGAACAGTTGCTTTATACGGCCAACGTAGAAAACGTCGATCTGATCCTGACCTCATCACCAATGCTGCTCCAGCACCTTCAGGAGCACCAGAAACTGGCCCCGTTTGATGATGCACCCGCAGAAAGCCAAAACCTGGTGCCGGAGTCGATCCGTGCAACCTCCGTTGCAGTAGCAATATCAGGTTTTGGTCTGCTTATTAATCGTCCTGCGCTTTCTGTAAAACACCTTCCTGCCCCTGCTGACTGGGACGATCTTGCTTTGCCGATCTATCAGGACGCTTTATTGATGAGTAGTCCGTCGCGTTCAGATACTAACCATTTAATGGTTGAGTCATTACTACAGCAAAAAGGCTGGGTGAAAGGA…
96	chromosome	putative glycerol-3-phosphate transporter [Escherichia coli MS 182-1]	0	ATGTTATCAATATTTAAAACGGGGCAAGCGGCGGATAGTGTTCCGGCGGAGAAAATTCAGGTGACATATCGTCGCTATCGTATGCAGGCGTTACTTAGTGTATTTCTGGGGTATCTTGCATACTATATCGTGCGTAATAATTTCACCTTATCGACGCCTTATCTTAAAGAGCAATTAGATCTCAGCGCCACACAAATTGGCGTACTGAGTAGCTGTATGCTTATCGCCTATGGTATCAGCAAAGGAGTGATGAGTAGCCTTGCCGATAAAGCCTGTCCGAAAGTCTTTATGGCGTGTGGGCTGGTGTTATGTGCCATCGTTAACGTTGGCCTGGGATTCAGCACCGCATTCTGGATTTTTGCGGTATTGGTTATTCTGAATGGTCTTTTCCAGGGAATG…
97	chromosome	hypothetical protein HMPREF9549_04500 [Escherichia coli MS 185-1]	2.44009e-21	ATGGCAGATGGCGCCCGTTACGATCTGAAGGGGCTGCCGTGCGGGGAAGTGACACTACAGGAACAGAAAGAGGCAGAGGCCCGGCTAATGGTGCTGAATGACCGACAAAAAGCCAGAAAACCTCGTTGA
98	chromosome	hypothetical protein ECABU_c49150 [Escherichia coli ABU 83972]	1.01241e-128	GTGCAAATAACCGAAGCATTAATTTCAGAGCCGGGAGACATCCGGCGTTTTATTCAGCAGGCGGTGGACCACTGGCCGCATTTGCTGGCATTTTACTTCACACTCCATTCGGCAGAAGGAAATATCAACGGGCAACAGATTCATGCATTCTGTACTTCCTTTTACCGACAGGTGCACGAACGTATTACTGAGCGTAATCACACGGCCAGTCCATCCTCGCCGGTGGTATTACGCTGGTTGCGGGAACAACATGGAGGAGCAACAATACGATGCCTGTTGCTGTTCAGCCAGGAGCTTTTCTGCCATCCGCGAGCCAGTGTGACAGTTGATGAAGAATGTTCGCAAGTGGTGGATTTACTGCAACAGAGCTGGCAGGTGATAAGTGCTGGCGGACAATGC…
99	chromosome	hypothetical protein EC55989_4846 [Escherichia coli 55989]	3.02618e-27	ATGAAACGTGTTGCAATGTCGGCGCTGGTATTGCGGAAATCAGCCCTGTCCCTGGTGCTGGCGACATTACCGTTCATCTTCCTGCTGACCCTCTCCGGTCAGCCAGCAGATTGTAGCTCTTTCCTGACTGATTCGTCATTCCATTCACATTGTTTATAA
100	chromosome	phage regulatory protein [Escherichia coli 55989]	2.80575e-51	ATGTTGACCTCAATGACAGGCCACGACTGCGTGTTGCTGCGTGCCGACGATCCCCTGATCGACATGAACTACATCACCAGTTTCACCGGTATGACAGATAAATGGTTTTACAAGCTGATCAGTGAAGGCCATTTCCCGAAACCCATCAAGCTGGGCCGCAGCAGCCGCTGGTACAAAAGTGAAGTGGAGCAGTGGATGCAGCAGCGAATTGAGGAATCACGAGGAGCAGCAGCATGA
101	chromosome	hypothetical protein HMPREF9548_02225 [Escherichia coli MS 182-1]	8.26391e-135	ATGAATGCTATTCCTTATTTCGACTATAGCCTGGCACCCTTCTGGCCATCTTATCAGAACAAAGTCATCGGCGTCCTTGAGCGTGCGCTGCGTGAGCAGTCCGGCTCACGGATACGGCGGATCCTGCTTCGTCTGCCGTGGGAACATGACAACGCCTTCAACAGCAGACAGACCTGGTTTGGTATGGATTTTATCGAAACCGTCAGTGCGCTGATGAATGCGAAACCCGGACGCGACCTTTGCTGGCTCCTGACCCGTCATCCGGAAAAGCCGGAATACCACGTGGTGCTGTGCGTCAGACAGGAGTATTTCGACGGCCCCGAACTGGACCGGCTGATTCTGGATGCCTGGAGCAACGTACTGGGCTTCGCGTCACCGGGGGAAGCGGCACCGTACCAG…
102	chromosome	hypothetical protein UTI89_C4954 [Escherichia coli UTI89]	3.03267e-145	ATGCCTAAATCTTACACACCAAACTGGTTTTTTACCGCTTTACTTGACAATCACATCAATCAAATGATGGCACGCTATTCCTGCCTGCGGGCCTTACGCATGGATTTCTTCTACAGGAAAGATACGCCTGATTTCTTACAACCTGATCATCGCTGGCTTGAATTGCAGTTGCGTATGCTGCTGGAGCAGGTGGAACAATTTGAAAATATCGTTGGTTTCTTCTGGGTGATTGAATGGACGGCTGATCATGGTTTTCATGCGCATGTCGTTTTCTGGATCGATCGTCAGAGGGTTAAAAAAATATATCCCTTTGCGGAGCGGATAGCGGAATGCTGGCAGGCAATTACGTATAACTGTGGTTCGGCGCACCGCTGTACATATCAGCCGCATTATGCATAC…
103	chromosome	hypothetical protein HMPREF9346_03890 [Escherichia coli MS 119-7]	0	ATGAATCAACCAATACACAATGCTTACTGGTTATCCCGTTTTGACAGCCTTCTCGACAGTGCCCTGGCGCAGCACCGTGCCGTCTCGTTAATCCGGGTGGATTTACGTTTCCCTGAGTATATGCCTGTCACCATCATGGATCCCGATCCGGATTCAGCGGTGATTTCTCGTTTTTTTGCATCCCTGAAAGCCAAAATTCAGGCTTACCAGCGGAAAAAAAGATGTGCCAATCAGCGTGTGCATGCAACCAGCCTGCGTTATTTCTGGTGCCGGGAGTTCGGCAAGATGTATGGCAGGAAACATTATCACGTGATATTACTGCTCAACAAAGATACCTGGTGCTCGCTCGGGGATTTCAGCGAACCGTCTTCGCTGGCGACGATGATCCAGGAGGCATGG…
104	chromosome	GTP-binding protein [Escherichia coli 55989]	0	ATGTCATTCAGCCATTCTTCCCTCTCCGCACAAGTGAAATCACATCTGACGTTTCTTCCTGAAGAAATTCGCCAGAAAATCCTTGAACATCTCCACAGTGTTATTCATTACGAGCCCGTGATTGGCATTATGGGTAAATCCGGAACAGGCAAAAGCAGTCTGTGTAATGCCATTTTTCAGTCCCGTATCTGCGCCACACATCCTCTGAACGGCTGCACCCGCCAGGCTCATCGTCTTACCCTGCAGTTCGGTGAACGCAGAATGACGCTGGTCGATCTGCCCGGCATTGGTGAAACACCGCAGCATGATCAGGAATACCGGACACTTTATCGTCAGCTGCTACCGGAACTGGATCTGATTATCTGGATCCTGCGGGCTGATGAACGTGCGTATGCTGCT…
105	chromosome	hypothetical protein WIC_04840 [Escherichia coli KTE112]	5.06019e-25	ATGCAGCAGAAAAAATATTCTTTTAATTATCTGATTTTTAAGCATGATTTCATAAAAAGAAGAATGCTCGTTAATCCAGCGACACATCCTGTCGGCGTGAGTGTGTCAGAACAGACGCTCCCACAGTGTGATCAGTAG
106	chromosome	hypothetical protein ERDG_04267 [Escherichia coli E482]	2.07171e-160	ATGTCTGATAATCGTTCCCGGCATGATCGCCTGGCGGTTCGCTTATCACTCATTATCAGCCGACTGATGGCCGGAGAATCTCTGTCACTAAAAACACTGTCAGATGAATTTGGCGTTACAGAACGTACTTTACAGCGCGATTTTCATCAGCGTCTGGTTCACCTGGATTTAGAGTACAGAAATGGCAGGTACAGCCTCAGACGACAGAGCAGCCCAGGTGCGATCCCTGAAATGCTTTCTTTTATACAGAATACCGGGATCGCACGGATACTTCCGCTCCGGAACGGACGACTGATAACCTGTCTTACCGACAACCAGGAGCCCTCTCCCTGCCTTATCTGGCTACCGGCGCCGAATATCACTGCAACGTTCCCCGAGTGTTTCTCGCAACTCATCCTG…
107	chromosome	hypothetical protein G777_00465 [Escherichia coli HVH 115 (4-4465989)]	1.48502e-157	ATGAATACCAGAGCTCTTTTTCCCCTGCTGTTCACTGTGGCATCATTCTCCGCCTCCGCCGGCAACTGGGCTGTCAAAAACGGCTGGTGTCAGACCATGACGGAAGATGGTCAGGCGCTGGTAATGCTGAAAAATGGCACGATTGGTATTACCAGCCTGATGCAGGGATGCCCGAATGGCGTACAGACGCTCCTGGGCAGCCGTATCAGTATTAACGGTAACCTGATCCCCACATCACAAATGTGTAATCAGCAGACGGGATTCAGGGCTGTTGAGGTGGAAATCGGACAGGCGCCGGAAATGGTCAAAAAAGCCGTTCACTCCATAGCAGAGCGTGATGTGTCCGTTTTACAGGCATTTGGTGTACGAATGGAATTCACCCGCGGTGATATGCTGAAG…
108	chromosome	hypothetical protein EC042_3220 [Escherichia coli 042]	3.00648e-50	ATGTCGGACTGTCACCCTGTTTTATTGCCCGAAGGCCCTTTCTCACGCAAACAGGCAATGGCTGCCACAACAGCTTACCGCAATGTGCTTATTGAAGATGACCATGGAACGCATTTCCTGCTGGTTATCCGCAATGCCGAAGGGCAGCTACGCTGGCGGTGCTGGAATTTTGAGTCTGACGCCGGAAAACAGCTAAATTCGTACCTCGCCAGTGAGGGAATTCTCAGGCAATAA
109	chromosome	hypothetical protein EC042_3220 [Escherichia coli 042]	3.00648e-50	ATGATGTCAGATACCACACTCTCCCACCCGGAGGTGGTCAGCGGGCATACGGACGTTACCTATTCCACCTCAGTCTGCCACGTTCTGGCTGTACGAAAAAGTATACTGCTGCAAATCGACACACTTATCCGGCAACTGGCTGAAATCTCAGTTCTGACGGAAAGCATTGGAGGTAAAACCGGCCTGAACTGGTCGAGAAAGCAGGGTTTTCGCTGCGGTTGTTGGCTGATTGAGTAA
110	chromosome	capsule polysaccharide modification protein [Escherichia coli 2762100]	0	ATGAAAAATAATGCTCTGAGCATTTTATTATCTGGTAAAAAATATCTGCTATTGCAGGGACCGATGGGACCTTTCTTCAATGATATTGCCGAGTGGTTAGAGTCATTAGGTCGTAACGCTGTGAATGTTGTATTCAATGGAGGGGATCGTTTTTACTGCCGTCATCGACACTATCTGGCTTATTACCAAACGCCGAAAGAATTTCCTGGTTGGTTACGAGATATCCACCGGCAATTTGACTTTGATACCATTCTCTGTTTTGGTGACTGCCGTCCATTGCACAAAGAAGCAAAACGTTGGGCGAAGTCTAAAGGGATCCGCTTTCTGGCATTTGAAGAAGGATATTTACGTCCGCAATTTATTACTGTTGAAGAGGACGGTGTAAACGCGTATTCATCG…
111	chromosome	general secretion pathway protein [Escherichia coli]	2.56087e-122	GTGTTACGCGATAAATTTATTCACTATTTTCAGCAATGGCGTGAACGCCAGTTAAGCCGTGGCGAACACTGGCTGACACAACACCTGGCGGGGCGTTCTCCGCGTGAAAAGGGCATGTTACTGGCAGCGGTGGTGTTCCTGTTTAGCGTCGGATATTACGTCCTCATCTGGCAGCCGTTGAGCGAACGGATAGAACAACAGGAGACGATGTTGCAGCAGCTCGTGGCGATGAACGCGCGACTGAAGAGCGCCGCGCCGGATATTATTGCGGCGCGAAAATCCGCCACAACAACGCCTGCGCAGGTATCGCGGGTCATCAGCGACAGTGCTTCCGCGCACTCGGTGGTCATTAAGCGGATAGCCGAGCGCGGGGAGAATATCCGGGTCTGGATAGATCCT…
112	chromosome	general secretion pathway protein GspL [Escherichia coli]	0	GTGAGTTCCATGCTTGAGATTTATTTCCCGCTTTGCGCCGCTGATCCCATCCGTTGGCAGCGCCGTACACCCGACGTGGAGCACGGCATCTGGCCTGACGTCGCCGACGAATATCTCCAGCAATGGCTGCAAACAGACACAATTCGACTCTATATTCCCGGCGAATGGATCAGCGTCTGGCAGGTTGAACTGCCTGATGTGCCTCGCAAGCAGATACCGACGATTCTGCCCGCCTTGCTGGAAGAAGAGCTGAACCAGGATATCGATGAACTGCATTTCGCCCCGTTGAAAATCGACCAGCAACTGGCAACCGTAGCTGTGATTCACCAGCAGCATATGCGCAACATTGCGCAGTGGTTGCAGGCAAACGGCATCACCCGCGCTACCGTCGCGTCGGAC…
113	chromosome	putative binding protein ygiS [Escherichia sp. 1_1_43]	0	ATGTATACGCGAAATTTATTATGGCTGGTCAGCCTGGTAAGTGCGGCTCCTCTCTACGCTGCTGACGTTCCCGCCAACACACCGCTCGCCCCGCAACAAGTCTTTCGTTACAACAATCATAGCGACCCAGGTACGCTCGACCCGCAAAAGGTGGAGGAGAATACTGCCGCGCAGATTGTGCTGGATCTGTTTGAAGGTCTGGTATGGATGGACGGTGAAGGCCAGGTGCAGCCCGCTCAGGCTGAACGCTGGGAGATACTGGACGGCGGCAAGCGCTATATTTTCCATCTGCGTAGCGGTTTGCAGTGGTCCGACGGTCAGCCTCTGACGGCAGAGGATTTTGTCCTCGGCTGGCAGCGCGCGGTTGACCCGAAAACGGCAAGCCCTTTTGCTGGCTAT…
114	chromosome	antitoxin for MqsR toxin; transcriptional repressor [Escherichia coli str. K-12 substr. MG1655]	2.32362e-89	ATGAAATGTCCGGTTTGCCACCAGGGAGAAATGGTTTCTGGCATTAAAGATATTCCATACACCTTCCGTGGACGAAAAACAGTATTGAAAGGTATCCACGGTTTATATTGTGTCCATTGCGAAGAGAGCATCATGAATAAAGAAGAGTCAGATGCTTTCATGGCGCAAGTAAAGGCATTTCGGGCTTCGGTGAATGCCGAAACAGTGGCACCTGAATTTATAGTGAAGGTTCGAAAAAAGCTCTCTCTTACCCAAAAAGAGGCAAGCGAAATTTTTGGGGGAGGTGTAAATGCGTTTTCGCGTTACGAAAAAGGCAATGCCCAACCTCATCCTTCCACAATCAAACTTTTACGTGTTCTGGATAAGCATCCAGAACTATTGAATGAAATCCGTTAA
115	chromosome	GCU-specific mRNA interferase toxin of the MqsR-MqsA toxin-antitoxin system; biofilm/motility regulator; anti-repressor [Escherichia coli str. K-12 substr. MG1655]	3.03547e-63	ATGGAAAAACGCACACCACATACACGTTTGAGTCAGGTTAAAAAACTTGTCAATGCCGGGCAAGTTCGTACAACACGTAGTGCCCTGTTAAATGCAGATGAGTTAGGTTTGGATTTTGATGGTATGTGTAATGTTATCATTGGATTATCAGAGAGCGACTTTTATAAAAGCATGACCACCTACTCTGATCATACTATCTGGCAGGATGTTTACAGACCCAGGCTTGTTACAGGCCAGGTTTATCTTAAAATTACGGTAATTCATGACGTACTGATCGTCTCGTTTAAGGAGAAGTAA
116	chromosome	fimbrial protein, partial [Escherichia coli O26:H11 str. CFSAN001629]	6.87867e-46	ATGAAAAGAGCGCCTCTTATAACAGGACTTTTGTTGATATCCACATCCTGCGCTTATGCCTCCTCAGGAGGGTGTGGAGCTGACAGCACTAGCGGTGCGACAAATTACAGCAGTGTGGTTGATGATGTTACGGTGAACCAGACAGATAACGTGACAGGACGGGAGTTTACCTCTGCCACGCTAAGTAGCACTAACTGGCAATACGCCTGTACCTGCTCTGCGGGTAAGGCAGTTAAACTTGTCTATATGGTCAGCCCTGTACTTACCACCACTGGTAGACTGGCCCCCTGA
117	chromosome	fimbrial protein, partial [Escherichia coli O26:H11 str. CFSAN001629]	6.87867e-46	ATGATTGATGTCTTAGGACCGGAGAAACGCAGACGGCGTACTACACAGGAAAAGATCGCTATTGTTCAGCAGAGTTTTGAACCGGGAATGACGGTCTCCCTTGTTGCCCGGCAACACGGTGTGGCAGCCAGCCAGTTATTTCTCTGGCGCAAGCAATACCAGGAGGGAAGTCTTACTGCTGTGGCCGCAGGAGAGCAGGTCGTTCCTGCCTCTGAACTTGCTGCTGCCATGAAGCAGATTAAAGAACTCCAGCGCCTGCTCGGCAAAAAAACGATGGAAAATGAACTCCTTAAAGAAGCCGTTGAATACGGGCGTGCAAAAAAGTGGATAGCGCACGCGCCCTTATTGCCCGGGGATGGGGAGTAA
118	chromosome	putative alkaline phosphatase I [Escherichia coli SE11]	0	ATGACAGTATTCAACAAATTTGCTAGAAGTTTTAAATCTCATTGGTTGTTGTATCTTTGTGTTATTGTTTTTGGTATTACGAACTTAGTCGCCTCTTCCGGCGCGCATATGGTTCAGCGATTGCTGTTCTTCGTCCTGACCATCCTGGTTGTAAAACGTATATCATCCCTTCCGCTTCGCCTGCTTGTTGCCGCACCATTTGTGTTACTGACTGCGGCAGACATGAGTATTAGCCTCTATTCATGGTGTACCTTTGGTACAACTTTCAATGATGGATTTGCGATTAGTGTGCTCCAGAGTGATCCGGATGAAGTTGTCAAAATGCTGGGGATGTATATCCCTTATCTATGTGCCTTTGCTTTTTTATCCCTTCTTTTTTTGGCAGTAATAATAAAATAT…
119	chromosome	GntR family regulatory protein [Escherichia coli O103:H2 str. 12009]	1.08014e-171	ATGAAATCATTAAGTAAGTCGTCACAAATACCGCTCTATCAACAAGTGGTGGAGTGGATAAGAGAAAGTATTTATACCGGAGATCTGGTGGAAGACGATCGCATTCCTTCGGAATACCAGATTATGGATATGCTGGAAGTGAGTCGGGGAACCGTTAAAAAAGCGGTCGCCCAACTGGTAAAAGAAGGCGTGTTAATACAGGTCCAGGGTAAGGGAACATTTGTCAAAAAAGAGAACGTGGCATATCCGTTAGGTGAAGGATTATTGTCATTCGCGGAATCGCTGGAAAGCCAGAAAATACATTTTACCACTGAAGTTATTACGTCACGGATTGAATCGGCTAATCGTTATGTGGCAGAGAAATTAAGAATAACGCCCGGTCAGGATATTCTTTACCTT…
120	chromosome	phosphotransferase system enzyme subunit [Escherichia coli O157:H7 str. EDL933]	1.43897e-108	ATGCAAGGCATACATTTTCAGGAAAATTATATTCAACGACTTCCGGCAGGGTTAAGCGTTGAACAGATCATCCGTCAGTTAGCGCAACCGTTGGTTGCCGCCGAGCTGGTCGTCCCTGATTTTGCCGATCACGTACTGAAACGTGAGGCGACGTACCCAACGGGGCTGCCTACCGAACCACCGTGCGTCGCTATTCCGCACACGGACCATAAACATGTCAGGCACAATGCAATTGCCGTCGGCATCCTGCCGGAACCGGTAGAGTTTGCCGATATGGGCGGCGATCCTGACCCCGTACCTGTCAGGGTGATTTTTTTGCTCGCCTTAAGCGAAAGTAATAAACAATTAAATGCCCTGGGCTGGATTATGGAAATGATTCAGGATACGCCCTTTATGCAA…
121	chromosome	PTS system transporter subunit IIB [Shigella dysenteriae Sd197]	1.21968e-57	ATGAGTCAAACCATTTTATTTGTCTGCGCCACGGGTATTGCCACATCCACGGCGGTAACAGAAAAAGTCATGGAATATTGTAAAGAGCACGGTCTTAACGTCAATTATTCCCAAACCAACGTTGCCTCTTTACCTGGAAATACTGATGGCGTAGCACTGGTAGTCTCAACGACTAAAGTGCCTTATGAACTCGACGTCCCGGTAGTTAACGGCTTGCCGATTATTACCGGTATTGGCGAAGAGAAAGTACTGGCGCAAATTGTTTCGATCCTTAAAAATTAA
122	chromosome	PTS system transporter subunit IIB [Shigella dysenteriae Sd197]	1.21968e-57	ATGAACGATATCGCGCATACCCTCTATAATATTGTGCAATATATATTGGGATTTGGCCCGACGGTAATGTTGCCGTTGGTGTTATTTATTCTTGCTCTCTGTTTTAAAGTAAAACCCGCTAAAGCCTTACGTTCGTCATTAACAGTCGGCATTGGTTTTGTCGGTATTTATGCCATTTTCGATATTCTGACCAGCAATGTCGGGCCAGCGGCCCAGGCGATGGTTGAACGCACCGGAATTAATTTACCGGTGGTAGATTTAGGCTGGCCGCCGCTTTCCGCTATTACATGGGGTTCGCCAATTGCCCCGTTTGTTATCCCCCTGACCATTCTGATTAACGTGGCGATGCTGGCGTTAAATAAAACCCGTACCGTTGACGTAGATATGTGGAACTACTGG…
123	chromosome	carbohydrate kinase [Escherichia coli]	0	ATGCCTGATAACAGCGCAGCTATCGTTATCGATATTGGCACCACCAATTGCAAAGTCACCTGCTTTTCCTGCCTGGACGCAACGACGTTGGGCGCGCATAAATTCGTGACGGCAAAGCAGATCTCCCCACAGGGCGATGTCGATTTCGATATCGACGCCCTCTGGCAGGAGGTCCGCCAGGCGATAGCGCAACTGAACGCCGCTTCGCCGCTGCCAGTCAGACGGATCAGCATTGCCAGTTTTGGCGAATCAGGCGTGTTCCTTGACGAGCATGGCGAGATCCTGACGCCAATGCTGGCATGGTATGACCGTCGCGGTGAAGAGTATCTGGCAACGCTTAGCGAGGCAGACAGTGCAGCACTTTATGACATCTGCGGTCTACCACTACACAGCAATTAC…
124	chromosome	HPr family phosphocarrier protein [Escherichia coli O157:H7 str. EC4115]	1.17461e-45	ATGTTGAATAAAACCGTGGAGGTCAGAAACAGTACTGGCCTGCATGCACGTCCGGCGGCCTGTCTGGCGAAAGCCGCCAAAAAATATAGCTGTAAAGTGACGCTGCACTATGAGGGTAATGATATTAATGCCACCAGCATGATGAATATTATGCGCGCCGGAATAAAAGGCGGAAAAACGGTGGAAATACGCTGCGACGGTGATGATGAAAACGAGGCCATACAGACTCTCACCGACTTATTTCGCGACCGCTTCGGTGAAGCTGAATAA
125	chromosome	O-antigen polymerase [Escherichia coli E24377A]	0	ATGTCGTTTTGTTGGAATGAAATTAATTCTGGTATAAAGTCTTTAATTCTCATATTATGTATTTTTTCTTTAATGACTTTGTCTTTATGGGATGATGTTGCAACAAAGTTTCTTCATGCAGCTGGAATTATATCTGCATTGTATTTTCTTGCGACACCAAAAAAAACAATAACTAATAATCCTACTTTGTTAATTTTCATCTCATTATGTCTTTTGGGTATCGTAAATATCATCTGGTATTCACATTATAAAGTTTCAGGCTCTGTTTATACCAATGCATATCGTGGCCCAATGGAAACTGGAAAAATTGCCTTGTGTAGCGCTTTTATTTTCTTAGTTCTTTTTGCTAAAAATGAGATGAGAACAAAAATAAAATTTGGGAAACTAATTCTGTTCGCA…
126	chromosome	glycosyl transferase family protein [Escherichia coli E24377A]	0	ATGAGCAATGATTACCCTTTAGTATCCATAATAATACCGACGTATAATTCATCTGATTACATTACTGAAACTCTAACGAAATTAGAAAAACAAACTTACCCAAATTTTGAAATTGTTATTGTTAATGATGGTTCTAAAGATAACACATCAAACGTTTTGAGAGAGTATGGGTTAACCCACTCTCGATTAATTATTATCAATAAAGAAAATGGCGGTGTTTCGTCTGCCAGGAATACAGGTATCCGCAAGGCGCAAGGACAGTTTATATGTTTTATGGATGATGATGATGAGATAGATCCTAACTATCTGCTGAAGATGTATACCAGACAACATGAGACGGGAGGGGATGCGATTTATTGTGGGCTTTATGGCCATTATATAAAAGATGGTGTTACTTAC…
127	chromosome	glycosyltransferase, family 8 [Escherichia coli MS 182-1]	0	ATGGATTTATTAGCTGAGAGTATTACTGAAGTCGCTGTCTCTGGGGAAATTGCTAACACCGATCGTGTGTTAAATATCGCTTACGGTATTGACCGTAACTTTTTATTTGGTGCGGCAGTATCTATGCAATCAGTTGTTATGCATAACCCGGACCTTGCGGTTAAGTTTCATCTCTTTACCGACTACATTGATGAAGATTATCTACAACGTGTTAATGCTTTTACCAGCAAAAATGCTAACGTTGAAGTAATAATTTATAAAGTCTCCAATGCCTTTATTGATATCTTCCCCAGCCTGAAACAGTGGTCTTATGCAACATTCTTCCGTTTAGTTGCGTTCCAGTATTTGAGTGAAACTATTGAAAATCTGTTATATATCGATGCTGATGTCATCTGTAAA…
128	chromosome	lipopolysaccharide core biosynthesis protein [Escherichia coli E24377A]	1.11703e-152	ATGATTACAAGTATACGTTATCGCGGCTTCTCATTTTATTACAAAGATAATGATAATAAATATAAAGAAATCTTTGATGAAATACTGGCCTATAATTTTAAAACAGTAAAAGTATTACGTAATATTGATGATACCAAAGTATCTTTGATTGATACGAAATATGGTCGCTATGTTTTTAAAGTCTTTGCTCCGAAAACGAAAAGGAATGAACGTTTTTTAAAATCTTTTGTAAAAGGTGACTACTATCAGAATTTGATCGTTGAAACCGATCGTGTCAGAAGTGCAGGTCTTACTTTTCCTAATGATTTTTATTTTCTGGCTGAGCGTAAAATTTTCAACTATGCTAGTGTTTTTATCATGCTTATCGAGTATGTCGAGGGCGTAGAGCTCAATGATATG…
129	chromosome	lipopolysaccharide 1,2-glucosyltransferase [Shigella boydii Sb227]	0	ATGAATGAATTTATAAAAGAACGGTTTTCGTATTTAGCAGATAATAAAAAAGAAAACGCCCCAGAGCTAAATGTTTCCTACGGTATCGATAAGAATTTTTTGTATGGTGCTGGCGTTTCAATTTCTTCCGTTTTGATTAATAATTCAGATATTAATTTTGTCTTTCATGTTTTCACTGATTATGTGGATGATGATTATTTAAAGTCATTTAATGAAACAGCAAAACAATTTAATACCTCAATTATTGTATATTTAATTGACCCCAAATACTTTGCTGATCTGCCGACGTCACAGTTTTGGTCGTACGCGACATACTTCAGGGTATTGTCTTTTGAATATCTGAGTGAAAGTATTTCCACACTGCTGTATCTGGATGCCGATGTTGTTTGTAAAGGAAGC…
130	chromosome	glycosyl transferase 8 family protein, partial [Escherichia coli 180200]	0	ATGAGTGCCCACTATTTTAATCCACAAGAGATGATCAATAAGACAATCATCTTCGATGAAAGGCCAGCGGCGTCAGTGGCATCATCATTCCATGTTGCTTATGGCATTGATAAAAACTTTCTTTTTGGTTGTGGTGTTTCAATCACGTCAGTTTTGTTACATAACAACGACGTGAGTTTTGTTTTCCACGTTTTTATTGATGATATCCCTGAAGCCGATATCCAGCGTTTAGCCCAATTGGCGAAAAGCTATCGTACCTGTATCCAGATCCATCTAGTAAATTGTGAACGGCTTAAGGCATTACCGACGACCAAAAATTGGTCTATTGCCATGTATTTCCGTTTTGTAATTGCAGATTACTTTATTGATCAACAAGATAAGATCCTTTACCTGGATGCT…
131	chromosome	ybl210 [Escherichia coli BL21(DE3)]	0	ATGAATAAAATAAAGAATTACCGGTGGCATATGATTGCCCTCGTATGCTTTATCACTGTAATCAATTATCTGGACAGAACGGCATTAGGTATTGCGGCTCCAACGATTATGGAGACAACCGGAATAACTAAAGAGCAATATTCATGGATTGTCAGTGCATTCCAGTTGGCCTATACATTAGGGCAACCGGTAATGGGCTTCTTTATTGATACCGTGGGTCTGAAGTTAAGTTTTGCGATATGTGCCGCAATTTGGGGCCTGGCGACAATGGGCCATGCACTCACCGGAACGTGGTCTGGTCTGGCATTTATGCGCGCCCTGATGGGTTTCAGCGAAGCGTCGGCAATTCCGGCGGGTGTAAAAACCGCATCAACATGGTTCCCGGCAAAAGAGCGTGGC…
132	chromosome	hypothetical protein HMPREF9548_00648 [Escherichia coli MS 182-1]	1.43845e-178	GTGGATATCTGGGGACAAACATCCCTGCCCGGTTGTTTTGCCGTGGGGGAAGTTGCTGGCACACACGGCGTCACTCGCCCTGGTGGTGCGGCATTGAATGCCGGGCAGGTTTTTGCTGTTCGTCTGGCACGTTTTATTGGTTGCACGCAAAAACGTAATATTGATGGAGATATAGCACAGCTGGTAGCTCAGGCACTGGCTTCTATAAGAGAGATCATTACTCAGGCGCACGATAACGGGACCGGGATGCCGTTGTCGGTTGTGAGAGAAAAAATTCAGGCACGAATGTCTGACCATGCGGGATTTATTTGCCATGCCGATAAAGTCCGACGCGCCACTCGTGATGCCCTGCTATTGAACGAATTTGTCCAACGGCATGGATTGGCTATCAAACATGTG…
133	chromosome	oxidoreductase [Escherichia coli HVH 115 (4-4465997)]	0	ATGAGTCAGCTTGATGACACCATCCTTGATGCGCTGACGCACGTTACTTTCCCAAAGGGTTTTGCACAGGCAGAGCCCGCATGGGTTGTCACGGTAGACGGTGTTGATTACCCACTCTGGCAAACAGATGCCCTGGTAGTCGGCAGTGGTGCAGCCGGGCTGCGTGCAGCTGTGGAACTTAAACGCCGCCAGCAAAATGTGCTGATCGCCACCGCCGGGTTATATATGGGGACGTCGGCATGTTCTGGTTCCGATAAACAGACACTGTTTACCGCCGCTACCGCGGGCAACGGCGACAACTTCACCAAACTGGCAGAGGCACTGGCGAGCGGTGGGGCGATGGATCACGACACCGCTTATGTCGAAGCGGTAGGTTCTCTGCACACTCTTGGCGGGTTG…
134	chromosome	fused acetyl-CoA:acetoacetyl-CoA transferase: alpha subunit/beta subunit [Escherichia coli ETEC H10407]	0	ATGCGTAAGATAACAACCGCCGAGGCACTGGCGGCGCAAATTCAGGACGGTGCGACTATTGCTATTAGCGGTAACGGCGGCGGTATGGTAGAAGCCGACCATATTCTGGCTGCTATTGAAGCGCGTTTCCTGCAAACCGGACACCCTCGCGACCTGACGCTAATCCACTCGCTGGGTATTGGCGATCGCGACTGCAAAGGCACTAATCGTTTTGCGCACGCAGAGATGCTCAAACGCATTATTGCCGGGCACTTTACCTGGTCGCCCAAAATGCAGGCGCTGGTAAAAAATAACACGATTGAAGCCTACTGCTTTCCTGGTGGCGTGATTCAGGCACTGCTACGGGAGATCGGCGCCGGACGTCCGGGGCTTTTTACCCACGTTGGGCTGGGATCGTTT…
135	chromosome	enoyl-CoA hydratase/isomerase [Escherichia coli ATCC 8739]	0	ATGAGTGACCAACCCGTTCTGTTCAGCAGAGCGGCGGCTTCTTGCCGCCTGACATTGAACCGTGAAGATAAATGTCATGCTATTAATGAAGAAATGATCGAATCTCTCGACCATTATTTAAATGAAATTGAAAACGACACCACATTACGATTAGTCGAATTAACGGCAACCGGCGATAAATTCTTTTGTGCGGGTGGCGATATTAAATCGTGGTCGGCCTATTCGCCATTAGATATGGGCAGAAAATGGATTAAACGCGGTAATGACGTTTTTAATCGCCTGCGAAACTTACCCCAATTAACCGTTGCGAATCTCAACGGTCATACCATCGGCGGTGGTATTGAACTGGCCTTGTGCTGCGATATTCGTATTGCCCGCCCCGGCGCGAAATTCTCTAAC…
136	chromosome	hypothetical protein ECS88_4797 [Escherichia coli S88]	0	ATGAGAGATCTGTTACAACGCCCGGATTTATTCAGTATCAATACCGCGACACTGGGCTATAAAACGCCGCTACCCGCCATTATTGATGCCTGCGCCGCACGCGGTATTGGCGCAATTGCCCCCTGGCGCAGGGAGTTGCAGGGTGAAGATCTCCAGCAAATCGCCCGCCAGCTTGCCGCCAGTAACATGAGCGTTTCCGGTTTGTGCCGTAGCACTTACTACACCGCGCCGACACTGGCGGAACGCAAACTGGCGATTGATGATAACCGCCGGGCGCTGGACGACGCAGCGGTCCTTAACGCCGCCTGTTATATGCAGGTGGTTGGCGGGTTACCGCAGGGAACAAAAGATTTGTACGAAGCGCGGGAACAAGTAAAACAAGGGATTCGCCAGTTGCTG…
137	chromosome	3-ketoacyl-ACP reductase [Escherichia coli ATCC 8739]	3.43902e-178	ATGAAATCCACTCGTCCTGTTGCCGTGATTACCGGAGCCGCTCGTGGTATTGGAAAGGGCTGTGCGCTGGAGCTTGCTCGTGGCGGATTTAACCTGCTGATTAACGATCTTCCCGATGCCGACAGCGTAGAAAAACTGCATATCACACAACAAGAATGTATAGCTGAAGGCGTGGAAGTGATTTGCTTCCCTGCCGATGTCGGCGATCTCTCCTTGCATGAAGAGATGCTCGACGCGGCGCAAAACCTGTGGGGACGTCTGGACTGCCTGCTCAACAACGCAGGCATTTCAGTGAAAAAACGCGGTGACCTCCTCGACCTCGAACCAGACAGCTTCGATCAAAACATTGCCATTAACACCCGCGCGCCGTTCTTCCTTGCTCAGGCATTCAGTAAGCGC…
138	chromosome	ybl216 [Escherichia coli BL21(DE3)]	7.62594e-155	ATGTATCTTGATACCAGCAACGTACAGAGCCTGAAGGAAAAGCTGCTGTTATGCGCGGTTAATGAATTTGCCGAATATGGTTATGAAGGGGCCAGGGTCGATAATATTGTTAAGGCTGCGGGGTGTAGTAAACAGACGGTTTATCATCACTTTGGTAATAAAGAAAATTTATTTATTGAAGTACTGGAATATACCTGGAACGATATTCGACAAAAAGAAAAGGCCCTTGATTTCTCAGATCTTCCGCCACAAAAAGCCATTGAGAAAATTATTGATTTTACATGGGATTATTATATTACTAATCCCTGGTTTTTAAAAATTGTGCATAGTGAAAATCAAAGTAAAGGTGTGCATTATGCAAAATCACAGCGTCTCTTAGAAATTAACCATGCGCACTTG…
139	chromosome	opacity-associated A N-terminal motif family protein [Escherichia coli 8-415-05_S1_C1]	5.96459e-124	ATGCCCGGGCGCTTTGAACTAAAACCAACCCTGGAGAAAGTCTGGCACGCGCCGGACAATTTTCGCTTCATGGACCCGCTGCCGCCGATGCATCGTCGGGGGATCATTATTGCCGCCATTATATTGGTGGTCGGATTTCTGCTTCCATCTGATGATACGCCCAACGCGCCGGTGGTGACGCGTGAAGCGCAGTTAGATATTCAGTCGCAATCACAACCGCCGACAGAAGAACAGCTGCGGGCGCAATTAGTCACACCACAAAATGATCCTGATCAGGTGGCTCCGGTCGCTCCAGAACCTATACAGGAAGGCCAGCCAGAAGAACAGCCGCAAACTACCCAAACACAACCATTCCAGCCAGATAGCGGAATTGATAATCAATGGCGCTCTTACCGTGTC…
140	chromosome	DNA polymerase III subunit chi [Escherichia coli O157:H7 str. EDL933]	1.33455e-101	ATGAAAAACGCGACGTTCTACCTTCTGGACAATGACACCACCGTCGATGGCTTAAGCGCCGTTGAGCAACTGGTGTGTGAAATTGCCGCAGAACGTTGGCGCAGCGGTAAGCGCGTGCTCATCGCCTGTGAAGATGAAAAGCAGGCTTACCGGCTGGATGAAGCCCTGTGGGCGCGTCCGGCAGAAAGCTTTGTTCCGCATAATTTAGCGGGAGAAGGACCGCGCGGCGGTGCGCCGGTGGAGATCGCCTGGCCGCAAAAACGCAGCAGCAGCCCGCGCGATATATTGATTAGTCTGCGAACAAGCTTTGCAGATTTTGCCACCGCTTTCACAGAAGTGGTAGACTTCGTTCCTTATGAAGATTCTCTGAAACAACTGGCGCGCGAACGCTATAAAGCC…
141	chromosome	phage integrase family site specific recombinase [Escherichia coli SMS-3-5]	0	ATGGCATTAACAGATATCAAAGTCAGAGCAGCCAAGCCAACGGATAAGCAATATAAGCTGACTGATGGTGGCGGTATGCATCTGCTTGTCCATCCAAATGGTTCTAAGTACTGGCGTTTGCAGTACCGTTATGAGGGAAAGCAAAAAATGCTGGCACTTGGGGTTTATCCTGAAATCACACTAGCGGATGCCAGAGTACGTCGTGACGAGGCGCGTAAGCTGCTTGCGAATGGCGTCGATCCGGGAGACAAAAAGAAAAATGATAAGGTTGAACAGAGTAAAGCACGAACCTTTAAAGAAGTCGCGATTGAGTGGCATGGCACCAATAAAAAGTGGTCTGAAGATCACGCCCATCGTGTGCTAAAAAGTCTGGAAGATAATCTTTTTGCAGCGCTTGGT…
142	chromosome	IS1 transposase [Escherichia coli P12b]	3.19785e-43	ATGACGGATGGCTGGCCGCTGTATGAATCACGCCTGAAGGGAAAGCTGCACGTTATCAGCAAGCGTTACACTCAGCGCATTGAGCGACATAATCTGAATCTGAGACAACATCTGGCAAGGCTGGGACGGAAGTTACTGTCGTTCTCAAAATCGGTGGAGTTGCATGACAAGGTCATCGGGCATTATCTGAACATAAAACACTATCAGTAA
143	chromosome	putative transposase-related protein [Escherichia coli ABU 83972]	2.13982e-44	GTGACTCACAAGACAAAACAGTTTCAACCAGTAAAAAAACGTAAACAGCATTCGCCTGAATTTCTCAGTGAAGCCCTGAAACTTGCTGAACGCATCGGTGTTGCTGCCGCAGCCCGTGAACTCAGCCTGTATGAATCACAGCTCTATGCGTGGCGCAGCAAACTGCAGCAACAAATGAGTTCGTCAGAGCGTGAAAGTGAACTGGCCGCTGAAAATGCCCGCCTGAAGCGGCAACTGGCGGAGCAGGCAGAGGAACTGGCTATCCTCCAAAAGGCCGCGACATACTTTGCGAATCGTCTGAAATGA
144	chromosome	hypothetical protein HMPREF9535_01112 [Escherichia coli MS 78-1]	3.97697e-51	ATGGTTGCCTCCGGAGCAGTTTGCGGTGATGCCTTTCCCGGGAATGGATTGCCAGTGCGGGGACTGTGGAGCTTAATTCCGGTGTTGGTGGCCTTTCCGTTGATTTTATGCCAACAGCCCCCTGTGACTGACAGACTGCCTCGTCATTCCATTCGTATCTCCAGTAACAGGGGGTTGTATTGTATTTTATTGTGCCGGTTCAGGTGTGCGTTTCCCGGCGCGTCTGCACCGGCTTAA
145	chromosome	hypothetical protein [Escherichia coli]	5.47036e-109	ATGCGAATTCTGAACTGTTATATGGCGAATGACAGCAAAGGCCATTTTGTTACGGCGAAAGAAGCTGCGAAGCACAACCGACAGGACGTTTTGTGCTGTGTGTCCTGTGGATGCCCGTTAACACTTCAGCGGGACAATGACGGACAACCACCGTGGTTTGAACATGACCAGATGACTGTCGCTGAAAAAATCCTGCTGCGATGTACCTGGCTTGACCCGGCGGAGAAAGAGGCCCGTCGTTTGCATCTGCAGGGCATGACGGTTCCGGATTATACGGTGAAGGTGAGAAAGTGGTTTTGTGTGATGTGTGACGAAAATTATGAGGGGGAAAAGTGCTGCCCACGCTGCGGTACCGGGGTATACAGCAGGGCGTGGGGGCGGCAGGAGGTGCCGTCGGAA…
146	chromosome	hypothetical protein, partial [Escherichia coli]	2.37567e-23	ATGGTGATACGCAAAAAGAAGTGCAGGGATTGTGGAAACGCGATTACTCATAATACAGTGTGTTGCCCGTATTGTGGTTCTGTCGACCCCTTCGGCTACTACCGGAATACAGACCGTATCGTTACCATACTGCTGGCGCTGATTATTGTGGTCCTGCTGACTACTGTCAGCGTCAGTGTGTGTATACTGTGTAGCTGGTGA
147	chromosome	transposase [Escherichia coli UMEA 3122-1]	6.25115e-179	ATGATGGAACTGCAACATCAACGACTGATGGTGCTCGCCGGGCAGTTGCAACTGGAAAGCCTTATAAGCGCAGCGCCTGCGCTGTCACAACAGGCAGTAGACCAGGAATGGAGTTATATGGACTTCCTGGAGCATCTGCTTCATGAAGAAAAACTGGCACGTCATCAACGTAAACAGGCGATGTATACCCGAATGGCAGCCTTCCCGGCGGTGAAAACGTTCGAAGAGTATGACTTCACATTCGCCACCGGAGCACCGCAGAAGCAACTCCAGTCGTTACGCTCACTCAGCTTCATAGAACGTAATGAAAATATCGTATTACTGGGGCCATCAGGTGTGGGGAAAACCCATCTGGCAATAGCGATGGGCTATGAAGCAGTCCGTGCAGGTATCAAAGTT…
148	chromosome	putative transposase [Yersinia pestis CO92]	0	ATGGTCACTTTTGAGACAGTTATGGAAATTAAAATCCTGCACAAGCAGGGAATGAGTAGCCGGGCGATTGCCAGAGAACTGGGGATCTCCCGCAATACGGTTAAACGTTATTTGCAGGCAAAATCTGAGCCGCCAAAATATACGCCGCGACCTGCTGTTGCTTCACTCCTGGATGAATACCGGGATTATATTCGTCAACGCATCGCCGATGCTCATCCTTACAAAATCCCGGCAACGGTAATCGCTCGAGAGATCAGAGACCAGGGATATCGTGGCGGAATGACCATTCTCAGGGCATTCATTCGTTCTCTCTCGGTTCCTCAGGAGCAGGAGCCTGCCGTTCGGTTCGAAACTGAACCCGGACGACAGATGCAGGTTGACTGGGGCACTATGCGTAAT…
149	chromosome	hypothetical protein HMPREF9548_04483 [Escherichia coli MS 182-1]	0	ATGGACACAATAATATCGCCCGATTATTACTATGTTCTTACCGTTGCTGGTCAGTCTAATGCTATGGCGTATGGCGAAGGACTGCCATTACCGGACAGGGAAGATGCGCCTCATCCCAGAATTAAACAATTAGCAAGATTTGCGCATACGCATCCCGGAGGCCCGTCATGTCACTTTAACGACATTATTCCACTGACTCACTGCCCACACGATGTTCAGGATATGCAGGGTTATCACCATCCTCTGGCAACGAATCATCAAACACAGTACGGCACCGTTGGCCAGGCACTGCATATTGCACGGAAATTACTGCCCTCTATTCCTGATAATGCAGGGGTTCTCATCGTTCCATGTTGTCGTGGCGGCTCGGCTTTTATCGCGGGCAGCGAAGGGACATAT…
150	chromosome	kelch repeat-containing protein [Escherichia coli HS]	0	ATGAATAAAACAATAACGGCGCTTGCTATCATGATGGCTTCATTTGCCGCAAACGCGTCTGTATTACCTGAAACTCCTGTGCCATTTAAAAGTGGTACCGGAGCAATTGATAACGACACTGTCTACATTGGTTTAGGTAGCGCAGGTACGGCATGGTACAAGCTGGATACACAGGCCAAAGATAAAAAATGGACAGCGTTAGCTGCATTCCCTGGTGGACCAAGAGATCAAGCAACCTCGGCATTTATTGATGGCAATCTGTATGTGTTTGGCGGCATTGGCAAAAATAGCAAGGGCTTGACTCAGGTATTTAATGACGTACACAAATACAACCCCAAAACCAATAGTTGGGTTAAATTGATGTCGCATGCACCGATGGGCATGGCGGGTCATGTGACT…
151	chromosome	hypothetical protein ECs5270 [Escherichia coli O157:H7 str. Sakai]	0	ATGAAAAAGGCTAAAATACTTTCTGGCGTATTATTACTGTGCTTTTCGTCCCCATTAATTTCTCAGGCTGCGACACTGGACGTACGTGGTGGATATCGTAGTGGAAGCCACGCCTATGAGACTCGACTCAAAGTCAGTGAGGGATGGCAAAATGGATGGTGGGCAAGCATGGAAAGTAATACCTGGAATACCATTCATGATAATAAAAAGGAAAATGCCGCACTCAATGATGTTCAGGTTGAAGTTAATTACGCGATTAAACTTGATGATCAATGGACGGTGCGCCCGGGAATGTTAACGCATTTTAGCAGCAACGGCACACGCTACGGACCCTACGTAAAACTGTCCTGGGACGCGACAAAAGATCTTAATTTTGGCATTCGCTATCGTTACGACTGG…
152	chromosome	tyrosine recombinase [Escherichia coli O157:H7 str. EDL933]	1.12975e-146	ATGAAGAATAAGGCTGATAACAAAAAAAGGAACTTCCTGACCCATAGTGAAATCGAATCACTCCTTAAAGCAGCAAATACCGGGCCTCATGCAGCACGTAATTATTGTCTGACTTTGCTTTGTTTTATTCATGGTTTCCGGGCGAGTGAAATTTGTCGATTGAGGATTTCGGATATTGATCTTAAGGCAAAGTGTATATATATCCATCGATTAAAAAAAGGCTTTTCAACAACGCACCCGCTATTGAACAAAGAAGTTCAGGCTTTAAAAAACTGGTTGAGTATCCGTACTTCGTACCCGCATGCTGAGAGCGAGTGGGTATTTTTATCTCGTAAGGGAAATCCGCTTTCTCGGCAACAGTTTTACCATATTATCTCGACTTCCGGTGGTAATGCCGGG…
153	chromosome	tyrosine recombinase/inversion of on/off regulator of fimA [Escherichia coli str. K-12 substr. MG1655]	2.03056e-141	GTGAGTAAACGTCGTTATCTTACCGGTAAAGAAGTTCAGGCCATGATGCAGGCGGTTTGTTACGGGGCAACGGGAGCCAGAGATTATTGTCTTATTCTGTTGGCATATCGGCATGGGATGCGTATTAGTGAACTGCTTGATCTGCATTATCAGGACCTTGACCTTAATGAAGGTAGAATAAATATTCGCCGACTGAAGAACGGATTTTCTACCGTTCACCCGTTACGTTTTGATGAGCGTGAAGCCGTGGAACGATGGACCCAGGAACGTGCTAACTGGAAAGGCGCTGACCGGACTGACGCTATATTTATTTCTCGCCGCGGGAGTCGGCTTTCTCGCCAGCAGGCCTATCGCATTATTCGCGATGCCGGTATTGAAGCTGGAACCGTAACGCAGACT…
154	chromosome	type-1 fimbrial major subunit FimA [Escherichia coli SE11]	2.50153e-95	ATGAAAATTAAAACTCTGGCAATCGTTGTTCTGTCGGCTCTGTCCCTCAGTTCCGCAGCGGCTCTGGCCGATACTACGACGGTAAATGGTGGGACCGTTCACTTTAAAGGGGAAGTTGTTAACGCCGCTTGCGCAGTTGATGCAGGCTCTGTTGATCAAACCGTTCAGTTGGGCCAGGTTCGTACCGCTAGCCTGAAGCAGGCTGGAGCAACCAGCTCTGCCGTTGGTTTTAACATTCAGCTGAATGATTGCGATACCACTGTTGCCACAAAAGCCGCTGTTGCCTTCTTAGGTACGGCAATTGATGCTACGCATACTGATGTACTGGCTCTGCAGAGTTCAGCTGCGGGTAGCGCAACAAACGTTGGTGTGCAGATCCTGGACAGAACGGGTGCTGCG…
155	chromosome	putative fimbrial subunit protein [Escherichia coli W]	1.15552e-116	ATGTTTGCTCTGGCCGGAAATAAATGGAATACCACGCTGCCCGGCGGAAATATGCAATTTCAGGGCGTCATTATTGCGGAAACTTGCCGGATTGAAGCCGGTGATAAACAAATGACGGTCAATATGGGGCAAATCAGCAGTAACCGGTTTCATGCGGTAGGGGAAGATAGCGCACCGGTGCCTTTTGTTATTCATTTACGGGAATGTAGCACGGTGGTGAGCGAACGTGTAGGTGTGGCGTTTCACGGTGTCGCGGATGGTAAAAATCCGGATGTGCTTTCCGTGGGAGAGGGGCCAGGGATAGCCACCAATATTGGCGTAGCGTTGTTTGATGATGAAGGAAACCTCGTACCGATTAATCGTCCTCCAGCAAACTGGAAACGGCTTTACTCAGGCTCT…
156	chromosome	Pili assembly chaperone, N-terminal protein, partial [Escherichia coli KO11FL]	1.62438e-167	GTGAGTAATAAAAACGTCAATGTAAGGAAATCGCAGGAAATAACATTCTGCTTGCTGGCAGGTATCCTGATGTTCATGGCAATGATGGTTGCCGGACGCGCTGAAGCGGGAGTGGCCTTAGGTGCGACTCGCGTAATTTATCCGGCAGGGCAAAAACAAGTGCAACTTGCCGTGACAAATAATGATGAAAATAGTACCTATTTAATTCAATCATGGGTGGAAAATGCCGATGGTGTAAAGGATGGTCGTTTTATCGTGACGCCTCCTCTGTTTGCGATGAAGGGAAAAAGAGAGAATACCTTGCGTATTCTTGATGCAACTAATAACCAATTGCCACAGGATCGGGAAAGTTTATTCTGGATGAATGTTAAAGCGATTCCGTCAATGGATAAATCAAAA…
157	chromosome	fimbrial protein [Escherichia coli]	0	ATGTCATATCTGAATTTAAGACTTTACCAGCGAAACACACAATGCTTGCATATTCGTAAGCATCGTTTGGCTGGTTTTTTTGTCCGGCTCGTTGTTGCCTGTGCTTTTGCCGCACAGGCACCTTTGTCATCTGCCGAACTCTATTTTAACCCGCGTTTTTTAGCGGATGATCCCCAGGCTGTGGCTGATTTATCGCGTTTTGAAAATGGGCAAGAATTACCGCCAGGGACGTATCGTGTCGATATCTATTTGAATAATGGTTATATGGCAACGCGTGATGTCACATTTAATACGGGCGACAGTGAACAAGGGATTGTTCCCTGCCTGACACGCGCGCAGCTTGCCAGTATGGGGCTGAATACGGCTTCTGTCTCCGGTATGAATCTGCTGGCGGATGAT…
158	chromosome	fimbrial morphology protein [Shigella boydii Sb227]	1.03355e-120	ATGAGAAACAAACCTTTTTATCTTCTGTGCGCTTTTTTGTGGCTGGCGGTAAGTCGCGTTTTGGCTGCGGATAGCACGATTACTATCCGCGGCTATGTCAGAGATAACGGCTGTAGTGTGGCCGCTGAATCAACCAATTTTACTGTTGATCTGATGGAAAACGCGGCGAAGCAATTTAACAACATTGGCGCAACGACTCCTGTCGTTCCATTTCGTATTTTGCTGTCACCCTGTGGTAACGCCGTTTCTGCCGTAAAGGTTGGGTTTACCGGCGTTGCAGATAGCCACAATGCCAACCTGCTTGCACTTGAAAATACGGTATCAGCGGCTTCGGGACTGGGAATACAGCTTCTGAATGAGCAGCAAAATCAGATACCCCTTAATGCTCCATCGTCCGCG…
159	chromosome	minor fimbrial subunit [Escherichia coli B088]	1.91973e-99	ATGAAATGGCGCAAACGTGGGTATTTATTGGCGGCAATATTGGCGCTCGCAAGTGCGACGATACAGGCAGCCGATGTCACCATCACGGTGAACGGTAAGGTCGTCGCCAAACCGTGCACGGTTTCCACCACCAATGCCACGGTTGATCTCGGCGATCTTTATTCTTTCAGTCTGATGTCTGCCGGGGCGGCATCGGCCTGGCATGATGTTGCGCTTGAGTTGACTAATTGTCCGGTGGGAACGTCGAGGGTCACTGCCAGCTTCAGCGGGGCAGCCGACAGTACCGGATATTATAAAAACCAGGGGACCGCGCAAAACATCCAGTTAGAGCTACAGGATGACAGTGGCAACACATTGAATACTGGCGCAACCAAAACAGTTCAGGTGGATGATTCCTCA…
160	chromosome	Qin prophage; cold shock protein [Escherichia coli str. K-12 substr. MG1655]	2.23e-41	TTGTCCCGTAAAATGACAGGAATTGTCAAAACCTTTGACGGCAAAAGCGGCAAGGGTCTTATCACCCCATCCGATGGTCGTATCGATGTCCAGCTTCATGTTTCAGCGCTCAATCTCCGCGATGCAGAAGAAATTACCACCGGATTACGCGTGGAATTTTGCCGGATAAATGGTCTGCGTGGCCCTTCAGCTGCCAATGTTTACCTTTCATGA
161	chromosome	cold shock-like protein cspB [Escherichia coli CFT073]	1.2869e-43	ATGTCAAATAAAATGACTGGTTTAGTAAAATGGTTTAACGCTGATAAAGGTTTTGGCTTTATTTCTCCTGTTGATGGTAGTAAAGATGTGTTTGTGCATTTTTCTGCGATTCAGAATGATAATTTTCGAACCTTATTTGAAGGTCAAAAGGTTACCTTCTCTGTAGAGAGTGGTGCTAAAGGTCCTGCAGCAGCAAATGTCATAATTACTGATTAA
162	chromosome	lysis protein S [Escherichia coli 3003]	1.11187e-40	ATGGATAAGTTAACAACAGGTATCGCCTATGGCACATCGGCTGGTAATGCTGGTTTCTGGGCATTGCAGTTACTCGATAAAGTAACTCCGTCACAGTGGGCTGCAATCGGTGTGCTGGGTAGTCTGGTTTTTGGCCTGCTGACGTATCTGACAAACCTTTATTTCAAGATTAAAGAAGACAGGCGTAAGGTTGCGAGAAGAGAGTAA
163	chromosome	hypothetical protein BY04_18680 [Escherichia coli O156:H25 str. 2011C-3602]	1.95998e-124	ATGACACAAGACTATGAACTGGTTGTGAAAGGAGTCCGCAATTTTGAGAATAAAGTGGCGGTAACTGTAGCCTTACGGGACAAAAAACGCTTTGACGGTGAAATTTTTGACCTGGACATCTCGCTGGACCGTGTTGAAGGTGCCGCGCTTGAGTTTTATGAGGCAGCAGCGAGAAGGAGCATCAGACAGGTCTTCCTGGATGTTGCTGCCGGGTTATGTGAAGGGGATGAGCTGTCGCCGGAAAAGCGCCCCGTAATTTTAGAGGCGCAGAATGTGTGGATAACCTACAAAGGAAAGCTACCGGGAAGAATTACTGGTTCTCTGAAGACGCCACCGACGGCATTGCGGTCAGAAAAAGATGATATTGAATCGCCCATTGAAAAACTGGAGGGCAGCGTC…
164	chromosome	hypothetical protein HMPREF0986_02597 [Escherichia coli 4_1_47FAA]	8.52517e-52	ATGGATTACACAAATCTACCAAAACAAACTTTTGCTGATTTAATCGCACTCAGGCAAGCAGTCGTAGCTCTAATCAACTTGTTGCCGGAGAAGGAAAAGGAATTAGTTAAAGCGCTTCTTAACAGAACTGCCGCCGATTTTTCATCATATCCACTGACAGATGACCTTGCGGACCTTCCTGAATTAATTGCAGCGTCCGCCATTAAGCTTACTGAAGAGATTTACCCTCCTCAAAAATCTTCACAAAATTCCTGCGAGTAA
165	chromosome	lysozyme [Escherichia coli]	1.76896e-112	ATGAACGTAAAAATCAGATACAGCCTGTCGGCTGCTGTTCTGGCACTGATTGCCGCCAGTGCTCCTGCCCCTGACATTCTCGATCAGTTTCTGGATGAAAAAGAGGGGAATCACACCACTGCATACCGAGATGGCTCCGGCATATGGACCATCTGTCGGGGAGCAACGATGGTGGACGGTAAACCTGTTATTCCGGGAATGAAACTGTCGAAGGAAAAATGCGCCCAGGTTAACTCCATTGAGCGGGATAAGGCGCTGGCATGGGTGGAGCGCAATATAAAAGTTCCACTGACCGAGCCACAGAAAGCCGGTATCGCGTCATTCTGTCCCTATAACATTGGCCCTGGTAAGTGTTTTCCGTCGACGTTTTATAAGCGGCTTAATGCCGGTGATCGTAAA…
166	chromosome	hypothetical protein, partial [Escherichia coli]	3.01847e-24	ATGAAAGATTTAACACTCAAATTTGCAGACAGGGCCGACTTTTCGGCCTTTATGGAGAGCATTGGCTATTATGATGACGAGTTGATGCAGGATGATATTCTTATTGACGTGATAGGTAACGTGTACAAAGAAACCGGTGCGTGA
167	chromosome	phage tail protein [Escherichia coli]	0	ATGGCAGCAGTAAAAATCTCAGGTGTGCTGAAAGATGGTGCGGGAAAACCAATACAGAACTGCACTATTCAACTGAAGGCAAAGCGTAACAGCACCACGGTACTGGTGAACACGGTGGCCTCTGAAAATCCGGATGAAGCCGGGCGTTACAGCATGGATGTTGAGTATGGCCAGTACAGCGTCACCCTGCTGGTTGAAGGTTTTCCGCCTTCACATGCCGGGACCATTACCGTCTATGAAGGTTCCAGACCAGGTACGCTGAATGATTTTCTCGGTGCCATGACGGAAGATGATGTCATGCCGGAGGCATTGCGTCGTTTTGAGGAAATGGTGGAAGAAGCGGCACGCAACGCTGAAGCCGCCTCTCAGAGCGCAGCGGCGGCAAAGAAATCCGAAACT…
168	chromosome	hypothetical protein ESCG_03437 [Escherichia sp. 1_1_43]	6.51796e-60	ATGAAAGATTTAACACTCAAATTTGAAGACAGGGCCGACTTTTCGGCCTTTATGGAGAGTATTGGCTATTATGATGACGAGTCGATGCAGGATGATATTCTTATCGACGTGATAGGTAACGTGTACAAAGAAACCGGAGAACTGACTGAAGATGGCGAACCGGTATGTGTTAAGGAAGACGGATATTTTGTAAACGTGCGCATCATTAATGATGCAAAAAAATCGTCAATATTCGATGAATACGCGGTTGTTGTTGAACATCAACTTCGTGGCTGGATGTGA
169	chromosome	hypothetical protein ECUMN_0634 [Escherichia coli UMN026]	3.0426e-140	ATGGCTACATCGACAGTAATTCCGGGAGACATCACCACGCTGAAGGGAGATGTCAGTAAAGCGAAGGAAGATATTTCCTCAATTAACAGTAAAGTATCAACGCTTCAGACTGATATGACCAGTGCAAAGCAGGATATCAGCTCCAGATACACAAAAACTGAAGTTGATAATAAGCTGAAAAACAAAGTGGAAGTGAACGATCTGGAAAGTGGTCGTTATGGCGGAGATTTTTATCCACTGACAGGTCGTGAAGCGTTTTATTTATGGAATTTGGCCACGACTACAGCGGCGGCAAACCTTTATCTTAATCCTGACCCTGCAATTTCGTCTGTACTGCGGTCAACATCGTCTATCCGCTATAAGCATTCAGTAGAGACGATAGATTCAGAGCACGCCGAT…
170	chromosome	hypothetical protein A1WQ_01239 [Escherichia coli KTE103]	4.90311e-69	ATGGATATAACACCTTTTCTTCATGCGCTTTGTGCTGTGGCTGCGCAGGTACTGATTGGTCTTTTTACCGGAAACTGGGTTTACGGGGCGATAGCCGGTTGTACGTTCTTCATTGCGCGTGAACACACCCAGGCAGAATATCGCTGGATTGAAATGTTCGGGCATGGCAAGCGAATGAATATGCCGTGGTGGGGCGGTTTTGATCCGCGCGCGTGGGATGTGGCAAGCCTGATGGATTTTGCTGTGCCGGTGGTGGCGTGTCTGCTGGTCTGGCTGTTGGTTAATCGTGGGTGA
171	plasmid	predicted surface exclusion protein TraS [Escherichia coli O111:H- str. 11128]	4.85008e-113	ATGATCACTCACTATGATATAAAAATGGAGATGCAAAAACTAAAGGAGGTACTCTCTGTAGAGGGTGTTAATATCCCATCATTATTACAAGTCATAAAGCCGGGAACTTATGTGTTTTTATGGGTTTTATTATGGCCAACTTTTCTGCGTTTAGTATCGGTTAAAAGTGATGTCAGGGATGTTGGCTTTGATATATGTGCTAGTGGAATGATGGGGTTCCTGCTTTTTGTGGCTATTACAAATGGAATGATGTTATACCTTGCGATTCCTGATAGTTTCAGAAAGGATTCAAAAATAATAAATTTTATGTATTCTAAGAGTAAGACATATATTTTGTTGTTTTTGATTGTTTTTTCTATGGTTTCGTTTATGCATTCTATCTTATATGTTTTTGCACTA…
172	plasmid	TraG [Escherichia coli]	0	GTGAATGAAGTTTATGTGATTGCCGGTGGTGAGTGGTTGCGGAATAACCTGAACGCCATTGCCGCCTTTATGGGAACCAGGACGTGGGATTCCATTGAAAAAATTGCGCTCACATTGTCTGTTCTCGCGGTGGCCGTGATGTGGGTACAGCGGCACAACGTGATGGATTTGCTGGGCTGGGTGGCCGTGTTTGTGCTTATCAGCCTGCTGGTTAATGTCCGCACATCGGTGCAGGTTATTGATAACAGTGACCTGGTCAAAGTTCACCGGGTGGATAATGTGCCGGTCGGACTGGCGATGCCACTTTCACTGACGACCCGTATCGGGCATGCAATGGTGGCCAGTTACGAGATGATCTTCACGCAACCGGACAGCGTCACCTACAGCAAAACGGGGATG…
173	plasmid	conjugal transfer pilus assembly protein TraH [Salmonella enterica subsp. enterica serovar Poona str. ATCC BAA-1673]	0	ATGCCACGCATTAAACCTCTTCTGGTTCTTTGTGCTGCTTTACTGACGGTCACACCCGCAGCGTCAGCGGATGTGAACAGCGACATGAATCAGTTCTTTAACAAGCTGGGCTTCGCCTCCAATACCACACAGCCGGGCGTCTGGCAGGGGCAGGCCGCCGGTTATGCTTACGGTGGCTCCCTGTATGCCCGTACTCAGGTCAAAAATGTTCAGCTGATTTCCATGACGCTGCCGGATATCAATGCCGGATGTGGCGGCATCGACGCCTATCTCGGCTCGTTCAGTTTTATTAATGGCGAGCAGCTGCAGCGTTTTGTTAAGCAGATTATGAGCAATGCTGCCGGTTACTTTTTTGACCTTGCCCTGCAGACAACGGTGCCGGAAATCAAAACCGCAAAA…
174	plasmid	type IV secretion-like conjugative transfer system protein TrbJ [Escherichia coli 53638]	3.43824e-53	GTGCGAAATAAGCAGGTGGTGTTACTCATTGCCGGAATATCCGGCATCGCGACGGGAATAATCGTCAGCCTGAATATCCCCTTTATCCATCAGGGGCTTTTTTATCCCGCCAGCCCTGTAGAAATTGTCGTTTCGCTGTGCCTTACCTTTTCTGTTTCTGTTGTGTTTTTTGTGGGGGCAATTGTGGGATGGATTTCGGTGTCTGAAATATATTACAGCCGCAGGACTGGACGGAAATATCGGGATATTCCTGCTGAAATGTCGTATGCGCCGGGAGAACAAATTAAGGGAGGGCAAGAATGA
175	plasmid	type-F conjugative transfer system pilin assembly thiol-disulfide isomerase TrbB [Escherichia coli 1-392-07_S3_C3]	3.66487e-109	ATGTCTCTCATTAAATCACTGTTGTTCACCCTGTTGCTGGCAGCCGCTGCCGTGCAGGCCTCCACCCGGGATGAAATTGAACGACTCTGGAATCCGCAGGGCATGGCCGCGCAGCCTGCACAACCGGCAGCAGGCACGTCAGCCAGGACAGAAAAGCCGGCTCCCCGCTGGTTCCGCCTCAGCAACGGCAGGCAGGTTAACCTGGCCGACTGGAAGGTGGTGCTGTTTATGCAGGGGCATTGCCCTTACTGTCACCAGTTTGACCCGGTACTGAAACAGCTGGCACAGCAGTACGGCTTTTCCGTTTTTCCCTACACCCTGGATGGTCAGGGGGATACCGCCTTTCCGGAAGCATTACCGGTGCCACCGGACGTGATGCAGACCTTCTTCCCGAATATC…
176	plasmid	type IV secretion-like conjugative transfer system protein TrbE [Escherichia coli SMS-3-5]	1.97393e-52	ATGAAAGTCATATTCACGTCGAACCGTTTTATTGATTTTCTTATCCGGCTTTTGATTACAGCGATTGTCATTTCCCCGGTAATTATCTGGTCGTGGGATACGGTAAAAGAAACCACTGCAGGTGAGATACTTGCTGCTGCTTTCGTTATTTTTTACTCCGGTGTGCTCCTGTTTATTCTGTATTTTTGTTTTTCTGCCCTGACTGACCTGCAGAAACCTGATGAAAGAAAAAGTGATGAAAGGAATGAAGATGAATAA
177	plasmid	conjugal transfer mating pair stabilization protein TraN [Salmonella enterica subsp. enterica serovar Kentucky str. CVM29188]	0	ATGAAACGTATTTTACCTCTGATACTGGCTCTGGTTGCCGGCATGGCACAGGCTGACAGCAACAGTGATTACCGGGCCGGTTCTGATTTTGCTCACCAGATCAAAGGGCAGGGAAGCAGCAGTATTCAGGGCTTTAAGCCACAGGAGAGTATCCCCGGCTATAACGCGAATCCGGACGAGACAAAATACTACGGTGGCGTGACTGCCGGCGGGGATGGCGGCCTGAAAAATGACGGCACCACGGAATGGGCGACCGGTGAAACCGGAAAAACCATCACAGAGTCATTCATGAACAAGCCGAAAGACATTCTTTCACCGGATGCACCGTTTATCCAGACCGGCAGGGATGTGGTGAACCGGGCTGACAGCATTGTGGGAAACACCGGGCAGCAGTGCAGT…
178	plasmid	type-F conjugative transfer system pilin assembly protein TrbC [Escherichia coli H252]	2.10946e-136	ATGAAGCTGAGTATGAAATCTCTGGCAGCACTGCTGATGATGCTGAACGGGGCGGTTATGGCGTCAGAAAACGTGAACACTCCTGAAAACCGCCAGTTCCTGAAGCAGCAGGAAAATTTAAGCAGACAACTGCGTGAAAAACCTGACCATCAGCTGAAAGCCTGGGCGGAGAAGCAGGTGCTGGAAAACCCCCTTCAGCGTTCAGATAACCATTTCCTGGATGAGCTGGTTCGTAAACAGCAGGCTTCGCAGGACGGGAAACCCCGGCAGGGTGCTCTGTATTTTGTGTCGTTTTCCATTCCCGAAGAGGGGCTGAAACGAATGCTGGGCGAAACCCGGCACTACGGTATACCCGCCACACTGCGGGGCATGGTGAACAATGACCTGAAGACCACCGCT…
179	plasmid	conjugal transfer pilus assembly protein TraU [Escherichia coli]	0	ATGAAGCGAAGCCTGTGGCTGCTGATGTTATTCCTTCTCGCCGGTCATGTCCCTGCAGCGTCTGCGGATTCTGCCTGTGAGGGGCGTTTTGTAAACCCGATCACGGATATCTGCTGGAGCTGTATTTTCCCGCTCTCGCTGGGCAGTATCAAAGTCAGTCAGGGTAAGGTCCCCGACACGGCGAACCCGTCGATGCCCATTCAGATTTGTCCGGCACCGCCGCCGCTGTTCAGGCGTATCGGGCTGGCCATTGGTTACTGGGAGCCGATGGCGCTGACGGACGTCACCCGATCACCGGGATGCATGGTTAACCTGGGCTTCAGCCTGCCGGCTTTTGGTAAAACGGCACAGGGAACGGCGAAAAAGGATGAGAAGCAGGTGAACGGGGCGTTCTATCAC…
180	plasmid	traW [Escherichia coli K-12]	6.28307e-149	ATGAGATGCCGGGGGCTGATTGCCCTGCTGATATGGGGGCAGAGTGTGGCCGCCGCCGATCTTGGTACCTGGGGCGATCTGTGGCCGGTAAAGGAGCCGGACATGCTGACGGTGATCATGCAGCGCCTGACGGCACTGGAGCAGTCCGGTGAGATGGGCCGGAAAATGGATGCCTTTAAGGAGCGGGTGATCCGCAACAGTCTGCGGCCCCCTGCCGTGCCCGGTATCGGACGCACGGAGAAATACGGCAGCCGGTTGTTTGACCCGTCCGTCAGACTGGCTGCGGATATCCGGGATAACGAAGGGCGGGTGTTTGCCCGTCAGGGTGAAGTGATGAATCCGCTGCAGTATGTTCCTTTTAACCAGACGCTGTATTTCATCAATGGCGATGATCCGGCG…
181	plasmid	hypothetical protein UTI89_P118 [Escherichia coli UTI89]	4.69913e-85	ATGACCACAACGCAAAAAACGACTGACGTTACAGCCCCCCGACGCAGCCACTGGTGGTGGACGGTGCCGGGATGCCTGGCAATGGTGTTACTGAACGCAGCCATCAGTTACGGCATTGTCAGACTGAACGCACCGGTGACTGCCGCCTTCAACATGAAACAGACCGTGGATGCGTTTTTTGACAGCGCCAGTCAGAAACAACTGTCAGAAGCACAGTCAAAAGCCCTTTCAGCGCGTTTTAACACGGCACTGGAAGCCAGCCTGCAGGCATGGCAGCAGAAACACCACGCGGTCATTCTGGTGTCGCCTGCCGTGGTACAGGGGGCTCCGGATATCACCCGGGAAATCCAGCAGGATATCGCCCGGCGAATGAGGGCGGAGCCATGA
182	plasmid	conjugal transfer ATP-binding protein TraC [Escherichia coli S88]	0	GTGAATAACCCACTTGAGGCCGTCACTCAGGCGGTTAACTCCCTCGTCACAGCACTGAAACTGCCTGACGAATCCGCAAAGGCCAATGAAGTTCTGGGCGAAATGAGCTTCCCGCAGTTCAGCCGTCTGCTGCCGTACCGTGATTACAACCAGGAATCCGGTCTGTTCATGAATGACACCACGATGGGCTTTATGCTGGAAGCCATTCCCATCAATGGGGCGAATGAGTCCATTGTGGAGGCCCTCGATCACATGCTGCGCACCAAACTGCCGCGCGGTATTCCGTTGTGTATCCATCTGATGTCCAGTCAGCTGGTTGGTGACAGGATTGAATACGGGCTGCGTGAGTTCTCCTGGTCAGGTGAACAGGCTGAACGGTTTAACGCCATTACCCGGGCC…
183	plasmid	hypothetical protein ESQG_04313 [Escherichia coli H494]	1.3943e-16	ATGCATAAGTCAGTCGCAGAACATAGTGATTTAATTCCGGATGAACATGAGTGGATATTCAGAAAACAGAAATCTTTGTATATGCGCCGGGAAATGGCGCGTTAA
184	plasmid	type IV conjugative transfer system protein TraV [Escherichia coli MS 146-1]	5.52008e-101	ATGAAACAGATTTCTTTCTTTATTCCTCTGCTGGGGACCTTATTACTTTCCGGCTGTGCCGGAACCAGTACGGAATTTGAGTGTAACGCCACCACATCCGATACCTGTATGACGATGGAGCAGGCCAATGAGAAGGCCAAAAAACTGGAGCGGTCCTCAGAAGCAAAGCCGGTTGCGGCATCACTGCCGCGCCTGGCTGAAGGGAACTTCCGGACAATGCCGGTGCAGACCGTCACCGCGACCACTCCGTCCGGCAGCAGACCTGCGGTGACAGCACATCCGGAGCAGAAACTGCTGGCACCTCGCCCGCTGTTTACCGCTGCCCGGGAAGTGAAAACGGTTGTTCCGGTCAGTTCAGTTACGCCGGTAACACCTCCTCGTCCGCTAAGAACGGGTGAG…
185	plasmid	trbG [Escherichia coli K-12]	1.05683e-53	ATGAATAAGCTGGTTTCTGATGGCAGCGTCAAAAAAATAAATTATCCGGTGCTGTATGAGTCCGGAATAACACCTCCGTTATGTGAAGTCAGTGCACCAGAACCTGATGCGGGTGGGAAACGCATTGTGGCATATGTTTATAAATCATCACGGAGTACGGTTTTTGAAAATCCTGACATTGTAAAAACCTGTACGGTCAGGGATTTGAAGAAGGATTTTGTGAACTGCGATGAGAAAGGTGAGGGACAATGA
186	plasmid	conjugal transfer protein TrbD [Escherichia coli]	4.78138e-38	ATGAACATGCGTAATATTAATGTTATTACAGCCCTCTCTGTGCCGGGTAAAACCGTGTCAGATGATTTTATGCATGCTGTTCTCAGTAACTGCGCCACAAGAATCGTACTTCCTGCACCGGAGAAATTCGGTTCTGAGTCATTGCCGGACAATTTTAATATGACTGCTGTCGGTGTGATGAAGAATTCAGAAATATAA
187	plasmid	conjugal transfer protein TraP [Salmonella enterica subsp. enterica serovar Kentucky str. CVM29188]	2.87007e-140	ATGGCAAATAATATGTCGTCCCGTCAGGCGTGCCATGCCGCCCGGTATGTTGTCGCCCGGGTTCTGCGAGGACTGTTCTGGTGTCTGAAGTACACCGTCATTCTGCCACTGGCCACAATGGCCCTGATGACTCTGTTTGTTTTATGGAAGGACAACACCACGCCGGGGAAATTACTGGTTAAGGAGATTAACTTCGTAAGACAAACAGCACCTGCCGGACAGTTCCCGGTCAGTGAATGCTGGTTTTCTTCCTCTGATTCTTCAGGCAGATCAGAAATACAGGGTATCTGCCATTACCGCGCGGCTGATGCTGCAGATTATGTCAGGGAGACTGACCGGTCACTGATGCAACTGGTCACCGCATTATGGGCAACACTGGCACTGATGTATGTCTCGCTG…
188	plasmid	Mobile element protein [Escherichia coli]	0	ATGAGTCAACCAAATCTGCAATGCATGGGTATTGATGTTGCCAAACTATCGCTGGACATCGCCACCACCGACACGATTGAGCCATTCACTGTGGGTAACGATGAGGATGGTTTCGCTGTTATCACAGATAAACTGAAGCACACCAAAATTAACCTGATTCTCATGGAAGCTACCGGTGGCCTTGAAGCAGCCATTGCCTGTAAGCTTCAGTCAGAAGGATACGATGTGGTTGTGATCAACCCACGACAGGCTAGGGATTTTGCCCGTTCAATGGGATATCTGGCTAAAACAGATAAACTTGACGCCGCCATGCTAGCACAACTGGCCCTGGTCATTGATCGCCATCCGGACCGCAGTCGTTATATACGGCATCTGCCAGATGAGGCACGAGCAGTACTT…
189	plasmid	hypothetical protein ETN48_p0164 [Escherichia coli]	9.72153e-43	ATGAGTAGTGCAAAAATTCTTAACGCTTACTTCGAGGCTTCTGAAGAAGATCGAAAGGAGTTCCTACGGGTTCTTAGTCATTTTTATAAGGATAACCGAAGAGTACCTCTGCAAGAGGGCATGGAGAGCTTTGCCGTCAATGAAAGCATCCGTAAATCGCAGTCAATTAACTTTGCCCCTATGCAAGGTGGGTGTCCACTCTGCGGCAAGTAA
190	plasmid	conserved hypothetical protein [Salmonella enterica subsp. enterica serovar Kentucky]	1.24042e-136	ATGGATGAAGAGAAAACTCGTGCTGAAGTGGCACACATAGAATTTATTTCATATGGTACGTCTCGAATTTTTGATAGGCGTATGAGATCCTTAGACTGGAAGCGTAAGGTTGTCACCTTCCTTGGGGTCTTTGTTCCACTGATGATAGGTTGTGCAGTTTTATCATTCGGACTTGAAGCTCCATTTCTGCCGCTTTGCATCACAATTGCCGGTGTGGCAAGTATCATGCAATTGGGGTTCTCGCTGTGGTCTTTGGTTTCCGGATGGGATCGCTCATATAGTGATTGCATGGCTTCCGTTAAGGAAAATACAGCCATTTATAACCTAGCTGGTAGTGTTCGCAAGAAAATAGGTAAGCTTGACGAAGCCAAATTGGAAATTTTGATAGACGATTTGACG…
191	plasmid	hypothetical protein SeKA_D0098 [Salmonella enterica subsp. enterica serovar Kentucky str. CVM29188]	1.74874e-74	ATGGCGGGGAAAATCCCCGCCTTTTTCCTGCCGGTCCCCGGACAGAGCACAAAGGAAGTCGCCGCCGGCTCCGCTTTACCCGGCCATGCGGAGCATGGCCTTGTGGGGGTTCAGTTATGTGGACGTCGAGTCGTGTGCGGGCTGTGCCGTGCCTCCATCTTAGCCGGGCTGGCGTTGATGCAAGCAACTGTCTTAATGGGAGGCGGTTATCTGAAAAAAGTACGGGATAATATTATGGAATCGCCCATCTCAAGCAAAAAACTGACTCGCTTCGATACTACGCTGACAGGCTGTTTTGAGCGAGATATCTCTCGTGTCGGGCATCGACATTTTAAATGA
192	plasmid	IutA [Escherichia coli APEC O1]	0	ATGATGATAAGCAAAAAGTATACGCTTTGGGCTCTCAACCCACTGCTTCTTACCATGATGGCGCCAGCAGTCGCTCAACAAACCGATGATGAAACGTTCGTGGTGTCTGCCAACCGCAGCAATCGCACCGTAGCGGAGATGGCGCAAACCACCTGGGTTATCGAAAACGCCGAACTGGAACAGCAGATTCAGGGCGGCAAAGAGCTTAAAGACGCACTGGCTCAGCTGATCCCTGGCCTTGACGTCAGCAGCCGGAGCCGCACCAACTACGGTATGAATGTGCGTGGCCGCCCGCTGGTCGTGCTGGTTGACGGCGTGCGTCTCAACTCTTCACGTACCGACAGCCGACAACTGGACTCTATAGATCCTTTTAATATCGACCATATTGAAGTGATCTCC…
193	plasmid	L-lysine 6-monooxigenase IucD [Escherichia coli S88]	0	ATGAAAAAAAGTGTCGATTTTATTGGTGTAGGGACAGGGCCATTTAATCTCAGCATTGCTGCGTTGTCACATCAGATCGAAGAACTGGACTGTCTCTTCTTTGATGAACATCCTCATTTTTCCTGGCATCCGGGTATGCTGGTACCGGATTGTCATATGCAGACCGTCTTTCTGAAAGATCTGGTCAGTGCTGTTGCACCTACAAATCCCTACAGTTTTGTTAACTATCTGGTGAAGCACAAAAAGTTCTATCGCTTCCTTACAAGCAGACTACGTACAGTATCCCGTGAAGAGTTTTCTGACTACCTCCGCTGGGCTGCTGAAGATATGAATAACCTGTATTTCAGTCATACCGTTGAAAACATTGATTTCGATAAAAAACGTCGATTGTTTCTGGTG…
194	plasmid	IucC [Escherichia coli]	0	ATGAATCACAAAGACTGGGATTTGGTCAACCGCCGCCTGGTGGCAAAAATGTTGTCTGAGCTGGAGTATGAGCAGGTTTTCCACGCGGAATCTCAGGGCGATGACCGCTACTGCATTAACCTGCCGGGAGCACAATGGCGCTTCATCGCTGAACGTGGTATCTGGGGCTGGCTCTGGATTGATGCTCAAACTCTGCGCTGCGCGGACGAGCCAGTACTGGCTCAGACGCTGCTGATGCAGCTAAAGCAGGTACTGTCAATGAGCGATGCAACCGTTGCTGAGCATATGCAGGATTTGTATGCCACGCTGCTGGGCGACCTGCAACTACTGAAAGCCCGTCGCGGGCTGAGCGCCAGTGACCTGATTAATCTTAATGCCGACCGCCTGCAATGCCTGCTG…
195	plasmid	IucB [Escherichia coli APEC O1]	0	ATGTCTGGGGCAAACATTGTTCACAGCGGATATGGACTGCGCTGTGAAAAACTCGACAAGCCTCTGAATCTTGGCTGGGGGCTGGACAATAGCGCGGTGTTGCACTGGCCCGGGGAGCTGCCAACAGGGTGGCTGTGCGACGCGCTGGATCAGATATTTATCGCCGCACCACAACTTTCAGCAGTGGTTCTTCCCTGGTCCGAATGGTGTGAGGAGCCACAGGCGCTGACGCTTTTCGGACAGGTACAAAGCGACATTATCCATCGTTCCGCTTTCTGGCAGTTACCGTTATGGCTGAGTTCTCCGGCAAACCGGGCCTCCGGTGAAATGGTTTTTGATGCAGAGCGTGAGATTTATTTCCCGCAGCGCCCCCCCCGTCCGCAGGGTGAAGTTTATCGT…
196	plasmid	Aerobactin siderophore biosynthesis protein IucA [Escherichia coli S88]	0	ATGATCCTGCCCTCTGAAAAATCCGCCACAGATGTGGCTGCGCAGTGCTTCCTGAATGCCTTGATTCGTGAAACCAAAGACTGGCAACTGGCGGAATACCCGCCAGACGAATTGATTATCCCGCTGGACGAACAGAAGTCGCTCCATTTCAGAGTGGCTTATTTCTCCCCAACCCAGCATCACCGCTTTGCATTTCCTGCTCATCTGGTCACGGCATCAGGCAGTTATCCTGTCGACTTTACCACTCTCTCCCGGCTTATTATTGATAAGCTCCGGCATCAACTTTTTCTGCCAGTTCCCCTCTGCGAAACTTTCCACCAACGCGTGCTGGAAAGCTACGCCCATACGCAACAGACAATTGATGCCCGCCATGACTGGGCCATCCTGCGTGAAAAAGCG…
197	plasmid	transporter, major facilitator family protein [Escherichia coli MS 84-1]	0	ATGTCATCTAAGATCGAAGATACGCCCCAAAAAACCCTGTCCTGCTGGCCACTGGCGTTCAGTGCCGGTCTTCTCGGTATCGGACAGAACGGTCTGCTGGTTGTACTCCCTGTTCTGGTCATACAGACAAATCTGAGTCTGTCTGTATGGGCTGCCCTGCTGATGCTGGGCTCAATGCTGTTTCTGCCATCTTCCCCATGGTGGGGAAAGCAAATTTCCCTTACTGGCAGTAAGACTGTGGTGCTGTGGGCTCTGGGAGGATATGGCGTAAGCTTTACCCTGCTTGGGCTGGGAAGCGTGCTGATGGCTACCGGTGCCGTAACAACAGCGGTGGGGTTGGGAATATTAATCATCGCCCGGATCGTCTACGGTCTGACCGTGTCAGCAATGGTGCCAGCC…
198	plasmid	hypothetical protein APECO1_O1CoBM174 [Escherichia coli APEC O1]	1.36309e-73	ATGATTAAATCACTTTTTGCCGTCATTATCGGCGGTTCTGTTGGATGTACTCTGCGCTGGTTACTGTCCACACGCTTTAACAGTCTTTTTCCAAATCTACCTCCAGGTACACTGGTGGTGAACCTCCTTGCCGGGTTAATTATTGGTACTGCGTTGGCGTACTTTTTACGACAACCACACCTTGATCCTTTTTGGAAATTAATGATAACAACGGGACTTTGTGGAGGTCTGAGTACTTTCTCTACATTTTCTGTTGAAGTATTCGCATTACTCCAGGCGGGAAATTATATATGGGCTTTGACGTCTGTACTTGTTCACGTCATTGGCTCCCTCATCATGACAGCTTTAGGCTTTTTTATCATAACCATACTTTTCGCATGA
199	plasmid	hypothetical protein HMPREF9536_03616 [Escherichia coli MS 84-1]	5.46215e-40	ATGAAAGCTCACGTTTTTGTTATTTCTATGCTTACTGGCATTGTCGTCACCTATGCCGTGTTACTTCTTGGTTGCTTGTTCATCGATAAAACGCTCCCCACTGTAGATGTTGTCATTCTGTCACTTGTCGTGGGGGCTTCTGCTCAGCAATTGTCGAGGGTATTAATGTCAATAAATAGAACCTTCCCTTATCTTGCATGTAGTCAAAGGATATAA
200	plasmid	enolase, C- TIM barrel domain [Salmonella enterica subsp. enterica serovar Kentucky str. CVM29188]	4.07778e-99	TTGATCTTCCTGCCCTTAACGGTAGCTGAAGATGACTGGGCTGGATGGAAAATCCTGCATGGTGCATTGGGAGAGCAGATAGAATTGGTTGGCGACGATCTGTTTGTGACCAACGTAAAGTATATTCAGCGCGGCATTGACGAAAACCTTGCCAATTCAGCATTGATTAAACTCAACCAGATTGGTTCCCTGAGTGAAACCTTTGATGCGGTACAACTTTGCCATGACAACAACTGGGGCACCTTTATCTCACACCGCAGTGGTGAGACAGTGGACAGCTTTATCGCCGATATGACAGTTGCAATGCGCGCAGGTCATCTCAAAACGGGAGCTCCATGCCGGGGTGAGCGTATTGAAAAATATAACCAGCTTATGAGAATTGAGGATGAACTGGGTTCA…
201	plasmid	SitD [Escherichia coli]	1.45256e-169	ATGATGGCATTATTACTGGAGCCACTGCAGTTCACCTTTATGAGTCACGCACTGCTGATTTCACTGGTAGTTTCCATACCCTGTGCGCTGCTGTCGGTCTTTCTGGTCCTGAAAAGTTGGGCACTGATGGGTGACGCGATGAGTCATGCGGTTTTTCCTGGCATCGTGCTTGCCTGGATTCTGGGGTTACCTCTGGCTACAGGGGCATTCGTCGCCGGAGTATTCTGTGCGGTGGCGACGGGATACCTGAAAGACAACAGCCGAATCAAGCAAGATACAGTGATGGGGATTGTTTTTTCTGGCATGTTTGCCGCAGGTCTGATCTTGTATATTGCAGTCAAACCAGACGTACATCTTGATCATATTCTTTTCGGCGACATGCTCGGGATAACCATCGGC…
202	plasmid	SitC [Escherichia coli APEC O1]	6.80668e-168	ATGAACGTGCTACTGGAACCCTTCAGCTATGAATATATGCTCAATGCGATGTGGGTCTCGGCGATGGTCGGCGGTCTCTGCGCTTTCCTGTCATGCTATCTGATGCTAAAAGGCTGGTCGCTGATTGGCGATGCGCTGTCGCACTCTATTGTCCCGGGTGTTGCGGGGGCATATATGCTGGGGCTTCCGTTTTCTCTGGGAGCCTTCTTTTCCGGCGGACTGGCAGCGGGCAGCATGCTGTTTCTTAACCAACTCACTCGCTTAAAAGAAGATGCCATCATCGGCCTGATCTTCTCGTCCTTTTTTGGCCTGGGGCTGTTTATGGTGTCATTGAACCCGACATCCGTGAACATTCAGACCATCGTCCTGGGCAATATTCTGGCAATCGATCCGGCGGAT…
203	plasmid	manganese/iron transport system ATP-binding protein [Escherichia coli HVH 46 (4-2758776)]	0	ATGATGCAATCTGCAGGCATTGTCGTTAATGATGTTACTGTCACCTGGCGTAACGGGCACACAGCACTGCGCGATGCATCCTTCACAGTACCAGGCGGATCTATTGCCGCTCTGGTTGGGGTAAACGGTTCCGGAAAATCGACGTTGTTTAAAGCGATTATGGGATTTGTGCGTCTGACCAGCGGGAAGATATCTGTTCTGGGTATTCCCACACGACAGGCGCTACAGAAAAACCTGGTTGCCTACGTCCCTCAGTCAGAAGAGGTTGACTGGTCATTTCCTGTACTGGTGGAAGATGTGGTGATGATGGGCCGCTATGGGCATATGGGTATGTTGCGTATCGCCAAAAAGAGGGATCGTCAGATTGTCACCGATGCGCTGGAACGTGTCGATATGGTG…
204	plasmid	iron transporter, periplasmic-binding protein SitA [Escherichia coli KTE5]	0	ATGCTCTCAATAAAAAAAGTAACCATGCTCTTGGGGTGCCTAGTCCTCACCTGCTCGATAGCATTTCAGGCGAGTGCAGCTGAAAAATTCAAGGTCATTACAACTTTTACCATCATCGCAGATATGGCCAAAAACGTGGCTGGAGATGCTGCAGAAGTCTCATCCATAACCAAGCCTGGTGCAGAAATTCATGAGTATCAGCCTACCCCTGGCGATATTAAACGTGCGCAGGGGGCACAACTGATTCTCGCCAATGGTATGAATCTGGAATTGTGGTTCCAACGCTTTTACCAGCATCTCAATGGGGTTCCAGAAGTAATTGTCTCTTCGGGTGTGACGCCAGTAGGGATCACCGAAGGGCCCTATGAGGGCAAACCTAACCCCCATGCCTGGATGTCG…
205	plasmid	hypothetical protein p165897_107 [Escherichia coli]	0	TTGTCAATTAAAAATATAAAGCGCATTATTACGGCCTGGAAACCATCTACATTCGAAACGTACAAAAAAACTTTTGAAAAATACGGTGGTAGTGTAAACATGCATCCGGATGTTGTTTCATACTTTATGATACATCATGACTGGAAGTTTGATTTTTTTCACTATGAAAAAGATGGTGATATCAAAGGCTCATATTTTCTGTGCAATGGAAAACAAATTGGGATAATGGCAAGAAGGTCTTATCCTCTTTCATCTGATGAGGTATTAATTCCTTTTTCCCCACATGCAAGATGTTTTTTTCCGGATAAAACTAATAAATTATCAATTATAAATAAACAAAATATTATCAATGCAACATGGAAAATAGCCAGAAAAAAACAAAATTGTATTATAAAGGAA…
206	plasmid	HlyF [Escherichia coli]	0	ATGAAATTATTATTACTTACAGGTGCAACAGGATTTCTTGGTGGCGCGGTCCTGGATAAGCTGCTGGATAACTGTAATAATATAAATTTGCTACTTTTAGTACGAGCACCTACTCCACAAGCGGGACTGGAAAGAATTAAAGAAAATATGCGTAAATTTAATGTTTGTGAGGAAAGGTTGCATGCATTAACTAATGATAACATCTTGCCTGGGGATCTAAATAATCCGGAAGCCTTTCTCATGGATCCTCGTCTTGATGAAGTCACTCATGTTATAAACTGTGCGGCTATAGCTTCTTTTGGTAATAATCCTTTTATATGGAATGTGAATGTTACAGGTACACTTGCTTTTGCAAGAAGAATGGCAAAAGTGGCAGGACTGAAACGCTTCCTTCATGTT…
207	plasmid	outer membrane protease [Escherichia coli]	0	ATGTACTTAAAGATTCTTGCTACTGCACTCTCAGCTCCTGTAGCGTTTGCTGCACTGGCTTCTGATACTGGGCTTTCTTTTACACCGGAGAAAATCAGTACGGAGATTGATTTTGGCACTTTAAGTGGCAAGGCCAAAGAACGGGTTTATCTGCCTGAAGAAAAAGGGCGCAAAGCCAGCCAGCTGGACTGGAAATACAGTAATGCGCCAATTGTCAAGGGGGCATTTAACTGGGATCTGTTACCCAGAGTATCTGTCGGTGCCTCAGGGTGGACAACATTAGCTGGTCGTGGAGGCAATATGGTGGACAGGGACTGGCTGGATACGAGCAATCCCGGAACCTGGACTGATGAGAGTAAACATCCGAATACCCGTCTAAATTTTGCTAATGAATTCGAC…
208	plasmid	hypothetical protein SeKA_D0137 [Salmonella enterica subsp. enterica serovar Kentucky str. CVM29188]	8.87759e-28	ATGGCCAAATCCTGCGATTATGAAGCAATCAGGGTCTTTATTAGCGTTAATGTCGGCAAATATACCAATAACGCCATTACAGTTAATTATTCAGATAGCGTTTGTGCGACAAGACATTACCATTCGACGAAAATAAACTCAGGTGGTTGA
209	plasmid	hypothetical protein WCE_01281 [Escherichia coli KTE5]	3.72082e-16	ATGAACGATTTACGCACTCCCCTCCATTACACTAATAAACACCACCGACTTGGTATTTATAAATTTTCTAATAAAAGCATCATTTTCACTGAAACAAAATAA
210	plasmid	transposase [Escherichia coli]	2.6536e-46	ATGACTAAAAATACTCGTTTTTCCCCCGAAGTCCGTCAGAGGGCGATTCGTATGGTTCTGGAAAGTCAGGGCGAATATGACTCACAGTGGGCGGCAATTTGTTCCATTGCCCCAAAGATTGGCTGTACACCGGAGACTCTGCGTGTCTGGGTACGCCAGCATGAGCGGGATACCGGAGGCGGTGATGGCGGGCTCACCACCGCTGAACGTCAGCGTCTGAAAGAGCTGGAACGTGAAAATCGTGAACTGCGCCGCAGTAACGATATCCTTCGCCAGGCTTCCGCTTATTTTGCGAAGGCGGAGTTCGACCGCCTCTGGAAAAAATGA
211	plasmid	hypothetical protein pVM01_p023 [Escherichia coli]	0	ATGCCACTGCTGGATAAGCTGCGTGAGCAGTACGGGGTCGGACCGCTATGCAGCGAACTGCATATTGCCCCGTCAACGTATTACCACTGTCAGCAACAGCGACATCATCCGGATAAACGCAGTGCCCGTGCGCAGCGCGATGACTGGCTGAAGAAAGAGATACAGCGCGTATACGATGAAAATCACAAGGTATACGGTGTGCGTAAAGTCTGGCGTCAGTTGTTACGGGAAGGTATCAGAGTGGCCAGATGCACTGTGGCACGTCTCATGGCGGTTATGGGACTTGCCGGTGTTCTCCGTGGTAAAAAGGTCCGTACGACCATCAGCCGGAAAGCCGTTGTCGCAGGCGACCGCGTAAACCGTCAGTTCGTGGCAGAACGTCCTGACCAGTTGTGGGTG…
212	plasmid	efflux transporter, RND family, MFP subunit [Escherichia coli H494]	0	ATGAAATATATTTCTCACCGCGCCATCATTTGTACCTTGACACTGTTGATCATTATTATCACCGTTTTGTTCACCTTTCTGAGAAGCTCTGATGTGCCAGAATATATTACTGCCCCGGTGCGCAAAGGCGATATAGAAAATTCTGTTCTGGCGACAGGCCGTATTGATGCAATTGAACGGGTAAACGTAGGGGCACAGGTATCAGGGCAATTAAAATCACTGAAAGTGAAACAGGGCGACCATGTGACTAAAGGGCAGTTGATTGCCGAAATTGACGACCTACCTCAGTGTAACGATTTGCGTAATGCCGAAGCTGCACTCAACGAAGTGAAAGCAGAACTTCAATCCAAGCAGGCGCTCCTGAAACAGGCTGAACTGCGTTTTAAACGCCAGCTCCGG…
213	plasmid	macrolide export ATP-binding/permease protein MacB 2 [Salmonella enterica subsp. enterica serovar Kentucky str. CVM29188]	0	GTGAAAAAACTTATTGAGTTAAAAGGGGTTAGCCGAACTTATGGCAACGGAGATCAAACGCGGACCGTCCTGAAAAATGTCGATTTGACAATCGTTGCTGGAGAAATGGTGGCAATCATTGGAGTCTCTGGCTCAGGCAAATCAACCTTAATGAACATAATGGGTTGCCTTGACGTACCCAATAGAGGTGATTACTACATCGACGGACAAAATGCCGCCTGTCTTTCACCCGATGAGCTGGCTAGAGTGCGCCGGGAACACATTGGCTTTATATTCCAGCGCTACCATTTGATACCTGATCTTAGCGCACTTGGTAACGTGGAGATCCCGGCCATTTACGCCAACAGCGAACGCGACAGCCGTCGGCAACGTGCAACGGCGTTGCTGGGCAGACTGGGA…
214	plasmid	efflux transporter, outer membrane factor lipoprotein, NodT family [Escherichia coli MS 84-1]	0	GTGCTGAAAAGTGACTATCGCGCTCCCGAAGTGAACTATCCCATCAACTGGACCAAGGGCGATGTGGACGGAAATACATCCCCGTTTGACTGGGAAGAATTTAACGATCCTAATCTCGATAACTGGCTTCACCTGGTGATGACAAGTAATAACGACATAGCTATAGCTGCACTGCGGATACATCGGGCGCAGCTGGATGCGGAAAGAACAGGTATCACCAATACTCCTGCACTAAAGGCGGCACTGAGTATGGACGGAAAAAAACAGCTGAATAACTCGTCCGGCTGGGCAAAAAGCGGTTCTGCCAGCCTTGGCACCAGCTATGAGCTGGATCTCTGGGGAAAAATTGCCCGTCAGCGTGATGTTGCTGAGTGGGCAGTCCATGCCAGTGAAGAAGAT…
215	plasmid	hypothetical protein APECO1_O1CoBM156 [Escherichia coli APEC O1]	0	ATGGCAATTATTAATATTTATTCTAAGAGACAAAGAAAAATTCGTGGCGAAGTAAATGACGTATATCAATATAACAATATTCCACATGCACTCAGGGTGCAAATAATTAAAATAATAACTGATTCTATCGGCTTCCCCTCTTCTAATGAACGCTACACATCGTATAGAAATGAAGCTGACAAAGTATATGCATATATCCATGAGATACTTTCTAAGGAATATGGTGTTTTTTCTTTGAAGGAATTTGCAAAGAATGACTTTGACGCTCTTGTCGACTTTTTCCTTAAAGAGAGAAATACAGAGAAATGCCTAGATTTCATAGAAATATGCTTCCAGATACTAGTGAGCCACGTTGCGAAAAACCATTATGAATTCAAAGACATAACAAGTCAAAGTCCT…
216	plasmid	hypothetical protein APECO1_O1CoBM154 [Escherichia coli APEC O1]	7.0969e-87	ATGCTCTATCTGATTGAGGACAACGAGTACAGTCGAAGAGCCATCGGCAAGTATATTGATGTCTGGCATTATCCTGACGGACATAAGGAGCTGCGACTAAATGGCGTGCTGCTGCCCTACTCCACCTATGACCGGCTTTCTGAGGTTGATCCCGTCGCCATTGTAGATAACAAGAGACTTGGCCATGTGTTGGATGTTGCCCGTCAGGTCCAGAGAAAACGGGACAATAATCGCTCACAATCGTTACCTTGTTCTGGTGATGAGCCTTCCCGCAGACGGCACGCCCCTAGCATCAACAAATCTCAGCGCTCACTGAACGAAGATGACCTACTTGAAGCCATGATAAAGCTTCAGGGAAGCTCTGAGGCCATCTTTGGTAAAAGGTGA
217	plasmid	hypothetical protein APECO1_O1CoBM153 [Escherichia coli APEC O1]	0	ATGGCTATAAATGACGCCGGAATGTTCACCGTGAAAGAAATCAATCGCCTCAAAATCCTTCAGGATGTCATCGATCGCAATATCCGTCCTGGACAGGCTGCCGAAATGCTGGGCATCACGCCACGTCATTGCAGCCGTCTGCTCAAACGTTATCGCCAGTATGGGCCGCTTGGCATGAACAACCAGAGTCGTGGCCGCACTGGTAACCGTCTGTTGCCAGCGTCACTGACAGATCAGGCACTCAGTATAATCCGGGAGCACTACCGTGATTTTGGCCCCACGCTAGCGCGGGAAAAGCTGGAGGAAGTTCACGGTCTGGTCCTTGGAAAGGAAACCATCCGACGTCTCATGATAAAGGCCGGACTCTGGATTCCCCGCAGACAACGCGCACCGAAAATT…
218	plasmid	hypothetical protein O2ColV47 [Escherichia coli]	0	ATGGAAACAACATCTGTCATCATTCTCAATGGCTTCCTCGGCGCAGGGAAAACCACTCTGCTGAAAAACCTGCTCATACAGGCACACGAAAAACAGCTTTCAGTCTCTGTCATAGTCAATGACATGAGCGAACTGGATGTGGACGGCGTGCTGATCGCCAACACAGATATTGTAGATGCAAAAGACAATAATTTCGTAAGTATCACCGCAGACAGCATCAGCAGCCCCGCAGGCCTCAAAAAGATGGATCTCGCAATTAACCACCTGCTTGATCACAACAAGCCGGATGTGATGCTGATTGAAACCTCCGGAAGCAGTCATCCGCTTCCTCTGGTCAAATACCTGCGTCGCCATTCACGTGTACGCCTGAAGGCGTTTTTAACACTCGTTGATACTGTC…
219	plasmid	hypothetical protein pVM01_p035 [Escherichia coli]	5.68328e-63	ATGAAAAAAATGTTATTTTCTGCCGCTCTGGCAATGCTTATTACAGGATGTGCTCAACAAACGTTTACTGTTGGAAACAAACCGACAGCAGTAACACCAAAGGAAACCATCACTCATCATTTCTTCGTTTCGGGAATTGGACAAGAGAAAACTGTTGATGCAGCCAAAATTTGTGGCGGTGCAGAAAATGTTGTTAAAACAGAAACTCAGCAAACATTCGTAAATGGATTGCTCGGTTTTATCACTTTTGGCATCTATACTCCGCTGGAAGCCCGGGTATATTGCTCACAATAG
220	plasmid	hypothetical protein, partial [Escherichia coli]	1.1275e-44	ATGGCTGATATAGCAACAATGAGAATGAAGGCTCTGCACTTCTGGGATAAACACGGTATTTCTGCAGCTTCTGAAGCCTTTGGCGTATCCTGCCGCACGCTTTACTGGTGGCGTCAGTTACTGATCAAGGGAGGACCTGAGGGGCTAATCCCGCACAGTAAGGCACCTCTGGTGCGACGAAAAAAGCACTGGCATCCCGATCACCTCTGGTGCGACGAAAAAAGCACTGGCATCCCGATGTGCTGA
221	plasmid	hypothetical protein APECO1_O1CoBM143 [Escherichia coli APEC O1]	2.66261e-133	ATGGACGCCATTGAGCTCAGAATGGGTGAAATGCGTCGCTATATCATTACCATGATCGACGAACACAGCGATTATGTACTGGCGCTGGCTGTGCCGTCGCTCAACAGTGATATCGTCAATCACTTTTTCAGCCGTGCAGCCCGGCTGTTCCCTGTCGGTATCAGCCAGATCATCACAGATAACGGGAAAGAGTTCCTGGGAAGCTTTGACAAAACGCTGCAGGAAGCCGCCATCAAACACCTCTGGACCTATCCCTACACGCCAAAAATGAACGCTATCTGTGAACGTTTTAACCGGGCATTAAGAGAGCAATTCATTGAATTTAATGAAATTTTACTCTTTGAGGATCTGGCGTTGTTTAACCTGAAACTGGCGGAATATCTGGCGCTGTATAACAGC…
222	plasmid	IroB [Escherichia coli]	0	ATGCGTATTTTGTTTGTAGGCCCGCCTCTCTATGGGCTGTTGTATCCTGTGCTGTCTCTGGCGCAGGCATTTCGCGTTAACGGTCATGAAGTGCTGATCGCCAGTGGAGGACAATTCGCACAAAAAGCGGCAGAGGCCGGGTTGGTGGTGTTTGACGCCGCACCCGGTCTGGATTCCGAAGCTGGTTACCGCCACCATGAGGCACAGCGGAAAAAAAGTAATATCGGAACCCAAATGGGCAACTTCTCATTCTTCAGCGAAGAAATGGCCGACCATCTGGTGGAGTTTGCCGGACACTGGCGGCCTGACCTCATCATCTACCCTCCGCTCGGAGTCATCGGGCCGCTGATTGCCGCCAAATATGATATACCGGTCGTGATGCAAACCGTAGGCTTCGGC…
223	plasmid	IroC, ATP binding cassette (ABC) transporter homolog [Escherichia coli S88]	0	ATGCCTGCGAATCACACTCCCACACCGGCTCAGTCATGGATAGTTCGCCTAGCGCGCGTGTGCTGGGAACGTAAGAAACTTAGTGTCATCGTGGTGGTAGCGTCAGTATCGACTATTTTGCTGGCTGCGCTGACGCCACTGCTGACAAGACAGGCTGTGAATGACGCACTGGCGGGCAATCCGGCCCGCCTGCCGTGGCTGGCCTGCGGGTTACTGTTGATCGCTTTTTTTGATTTCATCGGTAACTATGTGCGCCGTGGTTATGCCGGGATGCTCTCACTCTGGGTGCAGCATACCCTCAGAGGACGGGTATTCGACAGTATTCAGAAACTTGACGGCGCAGGCCAGGATGCGCTGCGCACCGGGCAGGTGATTTCACGGACCAACAGCGATCTGCAG…
224	plasmid	IroD protein [Escherichia coli UTI89]	0	ATGCTGAACATGCAACAACATCTCTCTGCTATCGCCAGCCTGCGCAACCAACTGGCAGCGGGCCACATTGCTAACCTTACTGACTTCTGGCGCGAAGCTGAGTCGCTGAATGTTCCTCTTGTGACGCCAGTCGAAGGAGCGGAAGATGAGCGAGAAGTGACCTTTCTGTGGCGCGCCCGACATCCTCTGCAGGGCGTTTATCTGCGTCTGAACCGGGTGACGGATAAAGAGCACGTAGAAAAAGGAATGATGAGCGCCCTTCCCGAAACGGATATCTGGACACTGACACTGCGTTTACCCGCAAGTTACTGCGGCTCCTATTCGCTGCTGGAAATCCCCCCCGGCACTACGGCTGAGACGATTGCACTGTCCGGAGGCCGTTTTGCCACCCTTGCCGGA…
225	plasmid	IroE protein [Escherichia coli UTI89]	0	ATGTATGCCCGCGAGTATCGCTCAACACGCCCGCATAAAGCGATTTTCTTTCATCTTTCTTGCCTCACCCTTATCTGTAGTGCGCAAGTTTATGCGAAGCCGGATATGCGGCCACTGGGGCCGAATATAGCCGATAAAGGCTCCGTGTTTTACCATTTCAGCGTCACCTCTTTCGACTCTGTCGATGGCACACGCCATTATCGGGTATGGACGGCCGTGCCGAATACAACCGCACCGGCATCGGGTTACCCGATTTTATATATGCTTGACGGTAACGCAGTTATGGATCGCCTGGATGACGAACTGCTCAAACAATTGTCAGAAAAAACACCGCCAGTGATCGTGGCTGTCGGGTATCAGACCAACCTCCCTTTCGATCTCAACAGCAGGGCTTACGAC…
226	plasmid	outer membrane receptor protein [Escherichia coli FAP1]	0	ATGAGAATTAACAAAATCCTCTGGTCGCTAACTGTGCTCCTGGTTGGGTTGAATAGCCAGGTATCAGTAGCCAAATCCTCCGACGATGATAATGACGAGACTCTGGTGGTGGAAGCCACCGCTGAGCAGGTATTAAAACAGCAGCCGGGCGTGTCGGTTATTACCAGCGAGGATATTAAAAAGACCCCTCCGGTAAACGACCTTTCAGATATTATTCGTAAAATGCCTGGCGTCAATCTTACCGGCAATAGCGCCTCGGGCACACGCGGTAACAACCGCCAGATCGATATTCGTGGTATGGGGCCGGAAAACACCTTAATTTTAATTGATGGTGTACCGGTGACGTCACGTAACTCCGTGCGTTATAGCTGGCGTGGAGAGCGTGATACCCGCGGTGAC…
227	plasmid	phospho-2-dehydro-3-deoxyheptonate aldolase [Escherichia coli S88]	0	ATGCAGTCAGCTAGTAAATTAATCTACCGCGGGAAGTTGCTTGGCAGTTTACCCACTGTGGGCGAGATTCATAAAGAAATCGCAGTATCGGAAGAAACCGTAACATGGATCTCTCTGCAACGAGATATTATAGCGAATATTTTGCTGGGAAAAGATCCTCGCTTACTTGTGATTGTTGGTCCATGCTCAATCCATGACGTTCAGGCCGCAGTTGATTATGCGAAGCGATTGTTCGTATTACAGAATAAGTACTTATCGAAAATGTACATTGTAATGCGCACTTATTTTGAGAAACCTCGAACCCGTAAAGGCTGGAAGGGAATAATGCACGATCCTGATCTAAATGGAAGTTATGATGTTGAGAAAGGGATACGATATGCTCGCCAGTGTTTGTCTTCA…
228	plasmid	microcin H47 secretion protein MchE [Salmonella enterica subsp. enterica serovar Kentucky str. CVM29188]	0	TTGTTTCGCCAGGATGCTTTAGAAAACAGAAAAATGAAGTGGCAGGGACGGGCAATATTACTTCCCGGAATACCACTGTGGTTAATCATGCTGGGAAGCATTGTGTTTATTACGGCATTTCTGATGTTCATTATTGTTGGTACCTATAGCCGCCGTGTTAATGTCAGTGGTGAGGTCACAACCTGGCCAAGAGCTGTCAATATATATTCAGGTGTACAGGGATTTGTTGTCAGGCAGTTTGTTCATGAAGGGCAGTTGATAAAAAAAGGGGATCCTGTTTATCTGATTGACATCAGTAAAAGTACACGCAATGGTATTGTCACTGATAATCATCGCCGGGATATAGAAAACCAGCTGGTTCGTGTGGACAACATTATTTCCCGTCTGGAAGAAAGTAAA…
229	plasmid	colicin V synthesis protein [Escherichia coli]	0	ATGACTAACAGGAATTTCAGACAAATTATAAATCTGCTTGATTTGCGCTGGCAACGTCGTGTTCCGGTTATTCATCAGACGGAGACCGCTGAATGTGGACTGGCCTGCCTAGCAATGATATGCGGTCATTTTGGTAAGAATATTGACCTGATATATCTTCGCCGGAAGTTTAATCTCTCTGCCCGTGGAGCAACCCTTGCAGGAATCAATGGAATAGCGGAGCAACTGGGGATGGCCACCCGGGCTCTTTCACTGGAGTTGGATGAACTTCGAGTCCTCAAAACGCCGTGTATTCTCCACTGGGATTTCAGTCACTTCGTCGTTCTGGTCAGCGTAAAGCGTAACCGTTATGTACTGCATGATCCGGCCAGGGGCATAAGATATATCAGCCGGGAGGAA…
230	plasmid	Colicin V precursor (Microcin V bacteriocin) [Escherichia coli S88]	5.23856e-54	ATGAGAACTCTGACTCTAAATGAATTAGATTCTGTTTCTGGTGGTGCTTCAGGGCGTGATATTGCGATGGCTATAGGAACACTATCCGGGCAATTTGTTGCAGGAGGAATTGGAGCAGCTGCTGGGGGTGTGGCTGGAGGTGCAATATATGACTATGCATCCACTCACAAACCTAATCCTGCAATGTCTCCATCCGGTTTAGGGGGAACAATTAAGCAAAAACCCGAAGGGATACCTTCAGAAGCATGGAACTATGCTGCGGGAAGATTGTGTAATTGGAGTCCAAATAATCTTAGTGATGTTTGTTTATAA
231	plasmid	conserved hypothetical protein [Escherichia coli chi7122]	9.93169e-95	GTGGGTACAAAATCAGATGGTCAGGTTGAAGTGGATGATAACGGCTATGTAATGGGCAGTTCAGAAAAGGGAGCTTATTTCAGAGTTCATGCCAGTAAATCGGAAACAGATCATAATTTGGGACTGCATATACAGCTTGTATTTGAAAATGGTGAAATCAGATATTCAACCCACCATGAAAATCGCCTGCTCCTGATTCTATTTAATGATACGAATACGGAAACAATTGGCTTCGACGCTCTGAAACGCTTGCCTGATCCACCACGGGAGCTTCCATTCTGGTCTGATTCGTTTATTCATCTTCATGACGACTGGTGTGCTCTTATTAAATATGGTCACTCGTCTCCTAAGCTGGCGGACCTGTCATCCGGCCTTCATATACAGGAAATAATTGAGGCA…
232	plasmid	acetyltransferase protein [Escherichia coli ACN001]	2.16788e-43	ATGGATACCATTCTTTTAACCGGGCTGTTTGCTGCATTTTTCACAACGTTTGCGTTCGCTCCCCAGAGCATAAAAACTATCAGGACACGCAATACCGAAGGTATCTCCGTTGTTATGTATATCATGTTCCTGACAGGTGTAATCTCATGGATAGCGTATGGCATTATGCGATCTGATTTTGCCGTACTGATCGCCAATATTGTCACACTGTTTCTGGCTGCACCAGTGCTTGTAATAACACTTATCAACCGCAGGAAAAAACACGTATGA
233	plasmid	conserved hypothetical protein, predicted dehydrogenase [Escherichia coli S88]	3.19108e-50	ATGAATATTGCAATCATCGGCGCGGGTCCTGCCGGCATCATTTCTGCCCGTAATGCGATTAAAGCAGGTCACTCCGTGGTTCTGTTTGAGAAGAATACCCGAATTGGGGGGATCTGGAACCCCTGGAGTGGTGGCGCTTACCGTAATGCCTGTATGCAGAACTCTCGTTATACATTTCATTATACTGGCTTTCCCCCTGGCGATATCGATGAACGAAGTTGGATGCAAATGTCAGATCGTGTGCGCCTGTTAGGGCGCGGCTGGTAA
234	plasmid	Putative acetyltransferase [Escherichia coli S88]	7.95333e-95	ATGAAATTTATGGAATGTGCTGTCCGGGATGTGATTTATGGGACCAATGTCCGTATTGTCAAACCGGTCAACATTTATGAATGTGAACTCAGGGACAACGTGTTTGTCGGCCCCTTCGTTGAGATACAGAAAGGCTGTGTCATTGGTAGTGGAAGCCGGATACAGTCGCACACGTTTATTTGTGAGAACGTAACACTGGGGGAGAACTGCTTCATTGGTCATAACGTGACGTTCGCCAACGATCTGTTTCGTTCAGGAGCACCAGATCCGTCACCGGATAACTGGATCAGCATTACCCTGGGGGATTCGGTTACTGTTGGCAGTGGAGCCATTATTCTGTCTCCGTATATATGCAGCGGAGCTGTTATTGGTGCGGGTTCAGTTGTGGTAAAACCGATT…
235	plasmid	conserved hypothetical protein YdfA [Escherichia coli S88]	3.46693e-56	ATGGATGAAGAAAGGGTGTTTTCACTCAGCTATGAACAACTGACCCGGTTTGCGGAAAAACGCATCCGGGAATGCAATCTGGACAGCCAGGGCGTAACTTATCTCTGCGAGTCAGCCAAAGCCGGAGCTGTGCTGATCTTCTGGCATGAACTGGCCATAAATGGCTATGCCTCAATGAATGCCATAAAGAGACAGGAGATCATTGACGCCGACCATCAGCGCCTCAGAAAGCTCATCTGGCCGGAGGATGACTGGAAATGA
236	plasmid	hypothetical protein, partial [Escherichia coli]	2.38316e-54	ATGCCGGCGGCAGAACAGGACCGCCTCCGGGCAGAACAGCGTGCGGCAGAAGTCGTCGTACTGCCGCTGGTCCCGGCAGCAGGTCTGCCCGCAGATGGCACTTCTGCCACTGATCTGGCGGTGCAGCTGAACGGCATAACGTATCAGGCCTGCCGTGGGGATTTTGTGGTGCATCTCGACGGCAGCACCTGTCTGCAGTTATGGAATAAAGAAGGCAGGGTGGTACGCCGGGAGGGCGATCCGCTGGAAGTGGCGCAGTGGCTGCAGGCCTGTCACGATGCAGGAATGGAGGTTCGCGTACAGATAAATGAAAGTGCCGCTCCGTAA
237	plasmid	colicin transporter [Escherichia coli]	2.17204e-67	ATGAACAGAAAATATTATTTTAATAATATGTGGTGGGGATGGGTGACGGGGGGATATATGCTGTATATGTCATGGGATTATGATTTTAAATACAGATTACTGTTCTGGTGTATTTCTCTCTGCGGAATGGTTTTGTATCCGGTTGCAAAATGGTATATTGAAGATACAGCTCTGAAATTTACCCGGCCTGATTTCTGGAACAGCGGTTTTTTTGCTGATACACCTGGAAAAATGGGATTGCTTGCTGTTTATACGGGTACTGTTTTCATATTATCTCTTCCGTTAAGTCTGATATATATTCTTTCTGTTATTATAAAAAGGCTGTCTGTAAGATAG

## Sheet: B1 genes
gene	putatively encoded on	top blast hit	e value	nucleotide sequence in MS499
1	chromosome	IS621, transposase [Escherichia coli E24377A]	0	ATGGAACATGAACTTCATTATATCGGTATCGACACCGCTAAAGAGAAACTGGATGTCGATGTGTTGCGTCCTGATGGTCGTCATCGCACCAAAAAATTCGCTAACACCACTAAAGGGCACGATGAGCTGGTGAGCTGGCTGAAAGGTCACAAGATTGACCATGCGCATATCTGCATCGAAGCGACCGGCACCTATATGGAACCTGTCGCTGAGTGCCTTTACGATGCTGGCTACATAGTGTCAGTCATTAATCCTGCGCTGGGTAAAGCTTTCGCTCAGAGTGAAGGACTGCGTAACAAGACTGATACCGTGGATGCGCGCATGCTGGCAGAGTTCTGTCGTCAGAAGCGCCCTGCAGCCTGGGAAGCGCCTCACCCGCTTGAACGCGCGTTGCGTGCC…
2	chromosome	hypothetical protein HMPREF9548_02206 [Escherichia coli MS 182-1]	6.06141e-57	GTGCAGTTTACAACTGACCAACGTAAGCCCTGGTATATACAGGCACTGCGTCCCGATGGTTCGCCATTAACCTTTGGCTATGACGTACTGGATCTCCAGGAAAATAATATTGGAGTCGTTGGCCAGGGTAGTCGCCTTTTTATTCGCGTAGATGAAATTCCCACTGGAATAAAAGTTGCTCTCAATGATGAACAGAACTTATTCTGTACTATTACTTTTCAACACGTTATCGATGAAAACAAAACATATATATGCCAGTAA
3	chromosome	hypothetical protein HMPREF9548_02205 [Escherichia coli MS 182-1]	1.68659e-147	GTGGCCGCCTGGCGTTATGCTTCGCAGGATTACAGGACATTCAGCGACCATCTTTACGAAAATGATAAACACTATCATCAGAGTGATTATGATGATTTTTATGATATTGGCAGAAAAAATAGCCTTTCTGCTAATATTATGCAACCTTTATCCAATAATCTGGGAAATGTATCATTAAGTGCGCTTTGGCGGAATTACTGGGGGCGAAGTGGAAATGCTAAAGATTACCAATTCAGTTACTCCAATAACTGGCAACACATTAGTTATACTTTCTCTGCCAGCCAATCTTATGATGAAAATAATAAAGAAGAGGAGCGTTTTAATCTGTTTATCTCCATTCCTTTCTACTGGGGGGATGATATTGCCAAAACACGTCACCAAATTAACTTATCGAATTCG…
4	chromosome	hypothetical protein G777_01609 [Escherichia coli HVH 115 (4-4465989)]	0	TTGCCTAAACCATCTCCAGTCCTTCATCATTTTTTTCAATATACTCATCTGAGAGATGCATATTTTTATAGATGTAAACTCATAGAACATACAGTTCAATTTTATTTTTTTAAACACAAAGGTATCACATTACTTAGATTGGATGTTTTTGATGACAGAACAAGCGAATGTCTTTCTGAAGAGATTAAGATATACCAAGAATGCCATGAAAAATTCGTTAATTTTTTAAAGGCAAACTTCAACCAAGAAATATACCCACAGCTATATACTCCTGAAATATTTTATGAGGCCTGCAGAAATCTCCAGTCATTTTATGATCATCAGGAAACGTCACAAAACGCAAAATACAGTGCAATAGACAAGAAAAAAAGTCATCTTAACCAGGAAATCAAAAAGCTT…
5	chromosome	hypothetical protein HMPREF9548_02203 [Escherichia coli MS 182-1]	3.42068e-43	ATGACAAATGGTATCTCAACTTCGCCACATTGTCTTTATAAATCAAATATAGTAGATGATGTAATAATAAATAAAACAAGACAAAATGAGTTAGTAAAAGTATTTTGCGAGTATAAAACAGAGTTCTTAATTTTGTTTGATGACTTTTTAGAAGCCATAACTTGCCTAAACCATCTCCAGTCCTTCATCATTTTTTTCAATATACTCATCTGA
6	chromosome	putative fimbrial-like adhesin protein [Escherichia coli AI27]	0	ATGAAGAAATTCTTCAGACATTTTCTTTTTTTAATTCTGTGCTTGAGTTGTTATACCGCGAGTGCTGGCACTGATGATAACGTAGGATATATTGTTGGGAATAGTTACGGCGTTGGTCCGTCAGATCAAAAATGGAGAGAAACGGGGCCGAATGGCGATGCTACTGTCATATTCAGATATGCAACAAGTACAAATAATTTAGTTTTCTACAAACCGACGCAGCTTGGACCTACAGGTGTAAAATTACAGTGGAGTCAGTTAGATACCGCTTCTGGTGGTGGTTTTCTTTATTGCAACAGAAGTGATAGCACAAGTGGTAGCGCAATGCGTATTGAAAATGCAATGGTTGACTCAGGTAAAATGTATGGCTCCCATAAATTATTTAATACATCAGTTCCT…
7	chromosome	fimbrial protein [Shigella sonnei Ss046]	3.65613e-137	ATGCATCCCACTCAACGTAAGCTGATGAAGAGAATAATTCTGTTTCTGTCACTACAGTTTCCCATTACCTATCCAGCCATCGCTGGGCAGGATATTGACCTTGTTGCCAATGTAAAAAACAGCACTTGCAAAAGCGGAATCAGTAACCAGGGTAATATTGATCTTGGCGTCGTTGGGGTGGGATATTTTTCAGATAATGTTACTCCTGAAAGCTATCAACCAGGTGGAAAAGAGTTCACTGTCACAGTATCAGACTGTGCATTACAGGGAACTGGCGATGTGCTTAATCAGTTACATATTGATTTTAGAGCCCTTAGCGGTGTCATGGCTGCAGGTTCAAGGCAAATATTTGCCAATGAAGTCGCAACCGGGGCTAAAAATGTCGGTGTCGTTCTCTTT…
8	chromosome	IS621, transposase [Escherichia coli E24377A]	0	ATGGAACATGAACTTCATTATATCGGTATCGACACCGCTAAAGAGAAACTGGATGTCGATGTGTTGCGTCCTGATGGTCGTCATCGCACCAAAAAATTCGCTAACACCACTAAAGGGCACGATGAGCTGGTGAGCTGGCTGAAAGGTCACAAGATTGACCATGCGCATATCTGCATCGAAGCGACCGGCACCTATATGGAACCTGTCGCTGAGTGCCTTTACGATGCTGGCTACATAGTGTCAGTCATTAATCCTGCGCTGGGTAAAGCTTTCGCTCAGAGTGAAGGACTGCGTAACAAGACTGATACCGTGGATGCGCGCATGCTGGCAGAGTTCTGTCGTCAGAAGCGCCCTGCAGCCTGGGAAGCGCCTCACCCGCTTGAACGCGCGTTGCGTGCC…
9	chromosome	hypothetical protein EcE24377A_0225 [Escherichia coli E24377A]	0	ATGGCTGGTTTAAGGAATAACAACAACACACAGAATGCACAGTGGGCTGATTATGTGGGTGACATTCTTCGGGGGGCTCAGCCGATAAACCAGCTAGTACCTCAGCACCCTTATCTTAACGACGTCCCACTCATTGATGAGTTAAGGCATCAGAACACTCATCATGTTATTCTCTTGACACTTGATGTTGCAAAAAAAATACTCAGCCCAATAACATCATTTGATTACATTCATTTTATCACTACACATCCTTCAGGTATAAAAGATACACTCGCCTGGTTAGTTAACGCGAGTAAATTAATGACTGAGTTTGATGACAATGGGAAAATTATATTTAACCTTAATGCCTTAAAGTATACAAAAGCAAGTTACTTTGAAATACTTGGAGAGAAATATATA…
10	chromosome	Hcp-like protein [Shigella sonnei Ss046]	2.20674e-109	ATGGCAAATATAAGTTATTTATCTTTGAGTGGAGAGACACAAGGGCTAATTTCAGCAGGTTGCTCAACGCTTGATTCTGTCGGAAACAAAGCGCAGCCAGAACATAAAGATCAGATCATGGTTTATGCGTTAATGCATTCCATCTCAAGAAGTCAAAATGTCAATCATCATGAATTAATTATCACCAAACCGGTTGATAAATCCTCACCATTGCTGGCAAAAGCACTTAGTGACAATGAAAAAATGGCAATATGTGAATTTATACTCTACCGAACCAGTAAAGCGGGTATTTACCAGCCTTATTATAAAATAAATCTGTCAAAAGCCCGAATATCAAGTATTGATTTTGTCACACCGCATGCTGTCCTGGAAAAAGAACTGGAACCACAGGAGAGAATT…
11	chromosome	impA-related family protein [Escherichia coli P0299438.11]	0	ATGAATAGTAACGTACTGACACAAACTATCGTTACCGGCAGTGACCCGCGCGGGCTGCCGGAATTCAGCGCCATCCGCGAGGAAATAAACAAAGCCAGCCACCCGTCACAGCCTGAGCTGAACTGGAAACTGGTGGAGTCGCTGGCGCTGGCGATTTTTAAAGCCAACGGTGTGGATTTACACACCGCCACCTACTATACGCTTGCCCGGACACGGACACAGGGACTGGCGGGATTCTGCGAAGGTGCGGAACTGCTGGCGGCAATGGTAAGCCACGACTGGGATAAGTTCTGGCCGCAGGGCGGCCCGGCGCGTACTGAAATGCTGGACTGGTTTAACTCCCGAACCGGCAATATTCTGCGTCAGCAAATCTCCTTTGCGGAATCCGACCTACCACTG…
12	chromosome	hypothetical protein G777_01414 [Escherichia coli HVH 115 (4-4465989)]	0	ATGGCAAAAACGCTGCCTGCTCCGCTCAACCGCTGGGTTGGCAGGCTGGCTGACCAGGCCTGGCATGTGGTGATGGTGGAGGCTGTTCATTATATGGAAGTGGACTGGCGCGACAGCGTGGTGAAACCGTTTAACGAGCAACTGGCAAATAACTATCCGTTTAATCCGCGTTCTGCACAGGATGCCTCACTGGATGCCTTCAAACGCTTCTTTAAACCGGATGGCATACTGGATACCTTCTACCAGCAGAACCTGAAGCTGTTTATCGATAATGACCTGAGTCTGGAGGATGGCGATAACAACGTCATTATTCGCGAAGATATTATTGCGCAACTGGAAACTGCGCAGAAAATCCGTGACATCTTCTTCAGCAAACAGAACGGTCTGGGAACATCCTTT…
13	chromosome	hypothetical protein ESQG_01148 [Escherichia coli H494]	0	GTGGTACTGACCCGGCTTGATTTATTACAGGGTTTTGCCGCCCTGTTCCAGTCACTCAACAGACAGGATCGCGATGCGATTCTGGGCGTCACGTTCACCCGCCGCGCCCATGAAAATGATGACTGGCGAACAGAGTTGAATGCTTTCTGGCAGACATGGGTGGATCGAATGAATCTGGCGTTGCCGGATCTGATGGTCGCTCAGACTCACACCCGCGCGTCTTTATTCAGTTTTTCCCGCCAGATGCAGGGAAGCCGTGAACCGCTGGTGTCACTGCTTGAGGGTCTGCTTGATGGCGAAAATATGAACGTGATGCTGCGTGGTGTCTATCTCACCTCTTCGCTTCAGCGTGGGCAGATGGATGATATATTCACCCAGTCTGCCGCCCGCCAGTACCGG…
14	chromosome	type VI secretion protein, VC_A0110 family [Escherichia coli MS 78-1]	0	ATGGAATTTGAAGAACGCTATTTCCGGGAAGAACTCGATTACCTGCGCCAGCTTAGCAAGCTGCTGGCAACGGAAAAACCCCATCTGGCCCGCTTCCTGGCCGAAAAAGATGCGGATCCGGATATTGAACGCCTGCTGGAAGGGGTGGCTTTTCTTACCGGCAATCTCCGCCAGAAAATTGAGGATGAATTCCCAGAACTGACGCACGGGCTTATTAAGATGCTATGGCCTAATTACCTGCGTCCGGTTCCGGCAATGACCCTTATTGAATATACGCCGGATATGGATAAGTCTTCTGTACCGGTGTTAATCCCCCGTAATGAGCAGTTTACAACCAACGCCGGGGAAATCAGAGTTGATGAAGTGCTGCCCTCTGATGCTAAAAAGGAGGAGCCGCCT…
15	chromosome	type VI secretion system lysozyme-related protein [Escherichia coli MS 196-1]	1.96259e-81	ATGATACCGGATCGGGAAAGAACCACAGGTTCTCTTTTTGAGCGTATGGAAGCCTCTTCGGCCAGAAACCGGCAGGGAGGCAGTATTCATTCGCTCAGGCAATCCATTCGCCAGAACCTACGAAACATTCTTAATACCCGGTCCGGTAGTTGCCGGGGTGCGCCTGAGCTGGGCATTGATGAACCGGAAGGGGCTGAAAACTTCCGCGAATCCATGAGTCGGGCCATCGAGCAATGTATAGAACGCTATGAACCCCGGATCTCACACGCTGAAGTGCAGGCAGTGGTTTCATCCGCCTCCAGCCCGCTGGATATGACGTTTCATATTACAGCCTGGGTGACATTTAACGAAACGCATGAGGTGCTTGAATTTGATATGGCACCGAATGGCAGCCAGCAT…
16	chromosome	conserved hypothetical protein [Escherichia coli B7A]	0	ATGTCTTTACAGGAAGAGGAACTCGTTTCCAGTCATGCCGGGCAGCCTGAGCAGGCATCGTCGCTGCTTGATCAAATCATGGCACAGACCCGTATTCAGCCCGGTTCGGAAGGTTATGACGTTGCCCGCCAGGGTGTGACAGCCTTTATTGCCAGCATCCTGCAATCCACTGCATCTGCCGAACCGGTCAATAAACTGGCCGTGGACAGCATGATTGCAGATATTGATGAACGCATCAGCCGCCAGATGGATGTCATCATCCATGCGCCTGCCTTTCAGCAGGTCGAATCGTTCTGGCGCTCACTGAAAACCATGGTGGATCGCGTTGATTTCCGTGAAAACATCAAGGTCAACGTGCTTCATGTCACCAAGCAGGAACTTCTGGAAGACTTTGAGTTT…
17	chromosome	hypothetical protein Z0263 [Escherichia coli O157:H7 str. EDL933]	5.99375e-46	ATGACGGCACACAAAAATATCTCCGGGACATACCACCTCTCTGTTGCAGACATTCTGCAGGTGGTTTACCAGGTATGTTTCAGCCCGTCCGTTGAAATCAACCAGGATGGTGTGGCTGCGCTGATTACAACACTGGATCGCCGTATCAGTGATCTATTGGATGAGATTATCCATTTTTGTGAGTTTCAGCAGAGCGCGTCGCACTGGCAGCGCGTACTTCACTGA
18	chromosome	conserved hypothetical protein [Escherichia coli B7A]	1.20703e-109	ATGAGCAAAAAATTTGAAGGCAGCGTCGCGCCTCGCGAGCGTATTAATATATCGTATGTCCCAAAAACAGATGGCCAGACGGCTGAAGTGGAACTTCCGCTTAACATGCTCGTTGTCGGCGATACCGGAAATACGCAGGAAACATCCCCACTGGATGAACGTCAGGCAGTTTCCATTAACAAGCACAATTTCGGTGCAGTGATGGCTGAAGCAGCCATTGGCCTAAATTTTACTGTCCCCGCCACGCTGAAGGGAAGCACAACAGACGATGAACTGAATGTGGCGCTGAATATCAAATCACTGGATGATTTTTCACCAGATAGCGTGGCCCGGCAGGTTCCGGAAGTGAATAAATTGCTGGAACTGCGTGAAGCACTGACTGCACTGAAGGGGCCGATG…
19	chromosome	hypothetical protein Z0266 [Escherichia coli O157:H7 str. EDL933]	8.58781e-125	ATGCCAACACCGTGTTATATCTCCATCACTGGTCAGACCCAGGGAAATATTACTGCAGGTGCATTTACCGCTGATTCTGTCGGCAACATCTATGTGCAGGGGCACGAAGACGAGATGCTGGTGCAGGAATTCCTGCATAACGTTACTGTCCCGACCGATCCTCAGTCCGGTCAGCCTGCGGGTCAGCGTGCTCACAAGCCTTTCATTTTTACCGTGGCGCTGAACAAAGCGGTTCCGCTGATGTACAACGCACTGGCCTCCGGCGAAATGCTGCCAACCACTGAACTTCACTGGTGGCGTACCTCTGTGGAGGGCAAACAGGAGCATTATTTCACTACCCGCCTGACTGATTCGACGATTGTCGATATGAAACTGCATATGCCGCATTGCCAGGACCCG…
20	chromosome	hypothetical protein ECIAI1_0245 [Escherichia coli IAI1]	0	ATGTCAACCGGATTACGTTTCACGCTGGAAGTGGACGGCCTGCCACCGGATGCTTTTGCGGTGGTCTCCTTTCATCTGAACCAGTCACTCTCTTCGCTTTTTTCCCTCGATCTCTCTCTGGTCAGCCAGCAGTTTCTCTCCCTTGAATTCCAGCAGATCCTCGACAAAATGGCCTACCTGACGATATGGCAGGGCGATGACGTACAGCGCCGGGTGAAAGGTATGGTGACCTGGTTTGAACTGGGGGAGAACGACAAAAACCAGATGCTGTACAGCATGAAGGTGTGCCCACCGCTGTGGCGCACAGGGCTGCGCCAGAACTTCCGTATCTTCCAGAATGAGGACATCGAAAGCATCCTCGGCACGATATTGCAGGAAAACGGGGTGACCGAGTGGAGC…
21	chromosome	type IV secretion protein Rhs, partial [Escherichia coli]	3.69381e-50	ATGGGCGGAAAACCGGCGGCGCGGCAGGGTGATATGACCCGCAAGGGACTGGATATTGTGCAGGGTTCAGCGGGGGTGCTGATAGGTGCGCCGACGGGAGTGGCCTGTTCGGTATGTCCGGGAGGGATTACCTATGCTAACCCGGTGAACCCGCTGCTGGGTGCGAAGGTGCTGCCGGGCGAGACGGACCTTGCGCTGCCCGGCCCGCTGCTGTTTATTCTTTCCCGCGCCTACAGCAGCTAA
22	chromosome	hypothetical protein EcHS_A0245 [Escherichia coli HS]	1.22707e-88	ATGATGAAATATTTGATGGTTTTATTGTCTCTATTTTCTGGTTCGGTACTGGGGATGGGGCGAGTGAATGAATTGTGTGGAATAGATAGCGTGAAAACGATAGAGATAATTAATCTTCCATCGTATGTTACCACGTTAGTTCCGCTTAGCAAGGAAGGTCTTAATGAAATATACAGATATAAAGTGGTGGTGAATGAAATTAGCGATCTTTATGCTGGTAAGATAATTGATTTATTGCAAATGAAGTATTTCAGAAAAGAAAAATATAACAATATAAGATGGGGGGTTAGTATCATTTCGAAAGGTAATAATAAATGTGAAATTTATTTTGATGCTTTTGGTGAATGTGGAAGTGTGAATGGCATTAACGTGTGTTTTGAAAAAAATGAAATGATAGGT…
23	chromosome	hypothetical protein HMPREF9548_02160 [Escherichia coli MS 182-1]	4.36127e-82	ATGTTAGTCGGTGCGGCAGTTGGAGCGGTGGTTATTGGTGGTGGTATAGTAATATACAACAATCGCGAGGCTGTTGGGGATGCGATTGAGAAAAGTATGGAGATGCGGGGTGAAGCCGAATTATTAAATGCACAAAGTCAAATGGAATTCTGGCGAGATCCCTATGGTGCTTTTTCCAGCGTGTTTGGAAATGATGATTCATCAAAAGAGAATCCAAATGTCGGGAAGGATTTGACGGATGAAGAGAAGAACTGTTTGGGCAGTGGCAGTACAGGAGGTTCGGGAGGGTGGGAGCCAGATGAGGATGGCGAAATAAGAAATACCTACAGGTCTATTAAGGATGCTCCTCAGTATCCCAGAGGGTTTAGGAATGTCCAAAATGGCACTACAAGGAATGTT…
24	chromosome	hypothetical protein ESTG_04857 [Escherichia coli B799]	1.29758e-13	ATGAGAATTGATTATAGTATTAGCAATGAACACGCAGAGAAATTTATTAGTCTTTTAGTGTTGGGTGTTTTATATTCTATTGAAAAAAAGCAATATCTATAG
25	chromosome	HicB family protein [Escherichia coli E24377A]	3.07025e-78	ATGAATAAAGCATCGAACATTATCACAATTAAAGGTCAACCAGCCGCAGTGACATTTGAAGCCGATATCAACGCATTTCGCGGCAAGTTCCTCAATGTAAACGGTTATTGTGACTTTGTAGCCACAAGCATTGAGGCATTATATCGTGAGGGCGAAAGCGCGCTGGATGAGTGGATGGCGGATTGTGAAGAGGACGGTATTGCCCCTTTTCGTGAAGAAGAAGAGCAAAAACGCCTGACGCTTCGTGTTCCTCATCACATTGATTCGCGGCTGACCATCGTCGCCAGACAACATTCCATTTCAAAAAACCAGCTCATTGTTGATGTCTTAGAACGTGAGTTTTCAGCCCATATGTAA
26	chromosome	hypothetical protein EcHS_A0257 [Escherichia coli HS]	1.30854e-61	ATGATTAAGGTCAGCGCGCTAGGTTCTCGTCATAGAAAAACATTCGACGATGTAATGACGGAGCCGCCAAAATCTGGAATTAAATGGGATGATGTTGTTGCGCTCATTAAAGCGGTGGGTGGAACAATAAAAAATAACAATGGGTCCAGAAGGAAATTTCAGATTGGAACGACCAAATTCAGTACACATGAGCCACATCCAAAGAATGTGATGGATAAAGGTGCAGTAGCAGGTCTTAAGGAGTGGTTTGTTAACTGTGTAGGGGTAGATTATGAATAA
27	chromosome	outer membrane autotransporter barrel domain-containing protein [Escherichia coli H494]	0	ATGAATAAAATATATCGGCTAAAGTGGAACAGGTCCCGTAACTGTTGGAGCGTCTGCTCGGAGCTGGGGAGCAGAGTAAAAGGAAAAAAGTCCCGGGCTGTTTTAATTAGCGCGATAAGTTTATATTCATCTCTGGTATTCGCCGATGATGTCATCGTAAACCAGGATAAAACTATTGATTTTGGCAAAGAGAACCAGAGCATCGATTACCGTATTACGGTGACTGACAATGCCAATCTGGTAATCAATACGACAGATACTTCCCGTCCGCGTCTGACTCTCGCTTCTGGTGGTGGGTTGGATATTACCGGAGGAAAGGTAACAATCAATGGCCCGCTTAACTTTTTGCTGAAAGGTACGGGGTTCCTGAATGTCTCCAATGCTGGCAGCGAGTTATAT…
28	chromosome	hypothetical protein ECSE_0345 [Escherichia coli SE11]	3.79328e-93	ATGACCATAAAAGAAAAATTCTCACAAAAATATCCCCATGCTTCCTTTTGTACTTTTGGCGATTCAGCAGCGTTGGCCGATCACCTCGCAACGTTGATTGCGACTGGTGTTAAAACAGCTTCCTGTGGTTCGCTGGCGGGATGTATTGAAGACAACGCATTTCCGATGATTGGTGAGTATAAGATTGTAGAAAATAGCCGTGGTGAGCCTGTATGTGTTATCAGAGTGATTGGCCTGCATTTACTGCGCTTTTCTGATGTCACCGTGGAGCTTGCCCGTAAGGAAGGTGAAGGTGACCTCAGTCTTGAATATTGGCGTAATGAACACCGTCGTTTTTTCCAGGCAGAAGGAAGCTATTCACCAGAAATGGACGTTATATTTGAAGAATATGCCCTTATT…
29	chromosome	periplasmic binding protein, substrate ribose [Escherichia coli UTI89]	0	ATGATGAATAAACGTTTTGTTATCAATATGGTGTCTTCGCTGTTATTAGGCGCTGCGCTAATTTCTGCGCCGCTCCAGGCAGCGGAAAAAGTCGTGGTGAATATTTCTAAAGTCGATGGTATGCCGTGGTTTAATCGCATGGGCGAAGGTGTGGTTGAGGCGGGTAAAGCCTTTGGTGTTAATGCCTCACAGGTGGGGCCTTCAAGTACTGATGCTCCGCAACAAGTTAAAATTATTGAGGATTTAATCGCCCGTAAGGTTAATGCAATTACTATCGTGCCAAACGATGCCAACGTGCTGGAACCGGTATTCAAAAAAGCGCGAGATGCCGGAATTGTGGTTCTGACCAACGAATCCCCCGGTCAGCCAAGTGCTAACTGGGATATTGAAATCATTGAT…
30	chromosome	putative sugar ABC transporter ATP-binding protein [Escherichia coli IAI1]	0	ATGGAAACTTTCCTTTCCCTTCGTCATATCAACAAAACGTTTCATGCCACGCGAGCGCTGCGCGATGTTTCTCTCGACTTTATGTCGGGTGAAGTGCACTGCCTTGCCGGGCAAAACGGCTGTGGTAAATCGACGTTGATTAAAATTATGTCCGGTGTTTATCGCCCGGATGAGGGAGCGGAAATTACGCTTGGTGGGAAAAACTGGTCAAAGCTGACACCCGCCGCTTCGGTGGCGCAGGGGATTCAGGTGATTTATCAGGACCTCTCTTTATTTCCTAACCTGAGTGTCTGGGAGAATATCGCCGTGAATCACTATCACCACGGTCTGTTTGTTAACCGCCGTCGTCTGCGTGAGGTGGCGCAGGCGGCAATGACCAGTATTAACGTCACATTGCCA…
31	chromosome	branched-chain amino acid ABC transporter, permease protein [Escherichia coli MS 182-1]	0	ATGGCTGAACTGAAAAAACGCCATGAATTCTGGCTGGCATTACTGATTGTGGTGCTGTTTGTTGGCCTTGCCTGGCGCAGCGACGAGTTTCTGACATTCGGTAATTTGTACGATCTCGCCAATAACTATGCCATGTTGACTATTCTCGCCTGTGGTTTGTTTGTGGTGTTGATTTCCGGTGGAATTGATATTTCGTTTCCAGCAATGACCATCATTGCGCAATACGGCATGGTGCTGTTGCTGCAAAAAATTGGTGGCAACTTCGCTGTCGCGTTTGCACTGGCGGGCTGCATCGGCATTTTACTTGGCTTAATTAACGCCTTACTGGTTAATCGCCTACGGGTGCCTTCTATCATCATCACTATCTCGACGCTGAATATTTTCTATGGCCTGCTGTTA…
32	chromosome	sugar ABC transporter permease [Escherichia coli E24377A]	0	ATGAAAAAATCGTGGCGTAATAACGTTGAGTTTTACTTGATCGGCCTGCTGGTGCTAACTGTTGCCGCGTTCAGCATTACTATGCCGGAGATTTTCTGGTCGATAAGTAATTTCCAGTCCGTCGCTTCGCAAATGCCCGTGCTGGGCATTCTGGCGTTGGCTATGGCGGTGACCATGCTTTGCGGTGGCATTAACTTGTCAATTATAGCCACTGCTAACGCCTGTTCACTGGTGATGGCGTGGGTGGCGACTCAGTATCCACCGGGTATTGCTACGGTTGTCGCTACGTTACTGGCGGGCGCTGGCGCGGCGGTGATAATCGGTTTATGTAACGGCGTATTGATTGCTGGTATTCGAGTGTCGCCAATTCTTGCAACGCTTGGGATGATGACGTTGCTC…
33	chromosome	IS621, transposase [Escherichia coli E24377A]	0	ATGGAACATGAACTTCATTATATCGGTATCGACACCGCTAAAGAGAAACTGGATGTCGATGTGTTGCGTCCTGATGGTCGTCATCGCACCAAAAAATTCGCTAACACCACTAAAGGGCACGATGAGCTGGTGAGCTGGCTGAAAGGTCACAAGATTGACCATGCGCATATCTGCATCGAAGCGACCGGCACCTATATGGAACCTGTCGCTGAGTGCCTTTACGATGCTGGCTACATAGTGTCAGTCATTAATCCTGCGCTGGGTAAAGCTTTCGCTCAGAGTGAAGGACTGCGTAACAAGACTGATACCGTGGATGCGCGCATGCTGGCAGAGTTCTGTCGTCAGAAGCGCCCTGCAGCCTGGGAAGCGCCTCACCCGCTTGAACGCGCGTTGCGTGCC…
34	chromosome	hypothetical protein ESTG_04621 [Escherichia coli B799]	0	ATGGAAATATATGACAGTGAGGACATAAAGGTATACATGTTAACTAAAAGAATATTATTTTCTGTAATGCTGATAGTTTCACCAAGCGTGGTGGCCAGCGAGAAAGCGCATGAATTGTATGACAGCATATACGGTGGTAAACCTGCTCCCGATGTTATAAATACACTGCATAAAATGGCTGAATCGGGAGATATCGACGCGCAGAGCCTGTTAGGCTGGGAATATTATCAGCCTCGTTATGATACCAAACCTGATGTTCAGGAAGCGATTAAATGGTTCGAGTTAGCGGCTAAACAAGGTGACAGAGAAGCTCCGTTAGCGCTGGGGGGTATCTACTACGACGGTGAGCAGGTGCGGGTGGATTATGCCAAAGCGTATGCACTATTTAATCAGGCCGCG…
35	chromosome	acetyltransferase [Shigella sonnei Ss046]	1.56539e-124	ATGGTCGACAAGCATGAAGAGATTACTCTGCCCATAGTCCTCTCCTGTAATTATCAGTCTGATATTACTTATCCTGGGCAAAAACAGTTTGATTGCGGTAACCCTGTTATCGATAAATTTGTACGCGCATCGCTAAAGAAAAGTGTGCGTAATAGCGACTGTGCGGCTAAAGCACTTATTGACAGACAAAGTGGTGAACTGATCGGCATCTGTACTTTTACGGCATATTCGCTGGAAAAACAACGCGTTTCTGGCGTCCTTCAGGGTTCACAACCTTCAGAAATTGGTGTTGTCAGATTAGTCATGTTGGGGGTAGCACGGAAGTATCAAAAGCGGGGCTTTGGTCAGGACCTACTATGTGATTTTTTTGAACATGTAAAAATAATTCACCAGGCATTA…
36	chromosome	phage terminase large subunit (GpA) [Escherichia coli MS 182-1]	0	GTGAATATATCGAACAGTCAGGTTAACAGGCTGCGACATTTTGTCCGCGCCGGGCTTCGCTCACTGTTCAGGCCGGAGCCACAGACTGCCGTTGAATGGGCGGATGCTAATTATTATCTCCCGAAAGAATCCGCATACCAGGAAGGGCGCTGGGAAACACTGCCCTTTCAGCGGGCCATCATGAATGCGATGGGCAGCGACTATATCCGTGAGGTGAATGTAGTGAAGTCTGCCCGTGTCGGTTATTCCAAAATGCTGCTGGGTGTTTATGCCTACTTTATAGAGCATAAGCAACGCAACACACTTATCTGGTTGCCGACGGATGGTGATGCCGAGAACTTTATGAAAACCCACGTTGAGCCGACCATCCGCGATATTCCGTCGCTGCTGGCGCTGGCT…
37	chromosome	head to-tail joining protein W [Escherichia coli MS 182-1]	3.46025e-34	ATGACGCGACAGGAAGAACTTGCCGCTGCCCGTGCGGCACTGCATGACCTGATGACAGGTAAACGGGTGGCAACGGTACAAAAAGACGGACGGCGAGTGGAGTTTACGGCCACTTCCTTGTCTGACCTGAAAAAATACATTGCGGAGCTGGAAGTGCAGACCGGCATGACACAGCGACGCAGGGGACCTGCAGGATTTTATGTATGA
38	chromosome	putative portal protein B [Escherichia coli MS 182-1]	2.19583e-71	ATGAAAACGCCCACCATTCCCACCCTTCTGGGGCCGGACGGCATGATATCGCTGCGTGAATATGCCGGTTATCACGGCGGTGGCAGCGGATTTGGTGGGCAGTTACGGGCGTGGAACCCACCGAGTGAAAGTGTGGATGCAGCCCTGCTGCCCAACTTTACCAGTGGCAATGCCCGTGCAGACGATCTGGTACGCAATAACGGCTATGCCGCCAACGCCATCCAGCTGCATCAGGATCATATCGTCGGGTCTTTTTTCCGGCTCAGTCATCGCCCAAGCTGGCGCTATCTGGGCATCGGGGAGGAAGAAGTGCGACCAACAGCACATCTGAAACGCTTGCAGCGACACCAAAGGCAGTAA
39	chromosome	hypothetical protein SSON_0519 [Shigella sonnei Ss046]	2.44989e-95	ATGCAGTTCACTTTTAATGAAGGCCACATTCAACTGCCGTCTCAATGGCAGGATCAGTCAATGCAGGTCCTGGTGTCCACAGATAACAGTGGCATCAACCTGGTCATTACCCGCGAAGCCGTTCCACAGGGAACCCTGACACCAGAGCTGTACCAGGAAACGCTGGCGCTGTACCAGGGCAAACTTGATGGGTACACCGAACATGCCTGCCGGGAAATCACTCTGGCAGAGGCCCCGGCCTGGCTGCTGGATTATTCCTGGAACGGTCCGGAAGATGAGGGGAATCAGGGGCGGATTAGCCAGATAGCCGTATTCCAGCGGCGTGGAGATACGCTGCTGACCTTCACTTTCAGCACCTCCTTATCCCTGAAGAACAGTCAAAAGACGATGCTGCTGGAG…
40	chromosome	rhs element Vgr family protein [Escherichia coli P0304816.14]	0	ATGTCAACCGGATTACGTTTCACACTGGAAGTGGACGGCCTGCCGCCGGACGCTTTTGCGGTGGTTTCCTTTCATCTGAACCAGTCACTCTCTTCGCTCTTTTCCCTCGATCTCTCCCTGGTCAGCCAGCAGTTTCTCTCCCTTGAATTTGCGCAGGTGCTGGACAAAATGGCCTACCTGACGATATGGCAGGGCGATGAAGTACAGCGCCGGGTGAAAGGCGTGGTGACCTGGTTTGAACTCGGGGAGAACGACAAAAACCAGATGCTGTACAGCATGAAGGTGCACCCGCCGCTGTGGCGTGCCGGTCTGCGCCAGAACTTCCGTATCTTCCAGAACGAGGACATCAAAAGCATCCTCGGCACGATGTTGCAGGAAAACGGGGTGACCGAATGGAGT…
41	chromosome	hypothetical protein [Escherichia coli KO11FL]	1.24485e-17	ATGGAAAATAATAACCGCTTAATGCCTCATATAAGGCGGACAACCCATATCATGAAGTTTGCCCATCGTAATAGTTTTGACTTTCATTTCTTTAATGCCCGCTAG
42	chromosome	hypothetical protein ECIAI1_0678 [Escherichia coli IAI1]	4.61825e-126	ATGAAAAGAGTTTTGTTCTTTTTGCTGATGATGTTTGTTAGTTTTGGTGTTATAGCTGATTGCGAAATACAAGCTAAAGATCATGATTGTTTTACTATTTTCGCTAAGGGTACTATTTTTTCCGCGTTTCCTGTCTTAAATAATAAAGCCATGTGGAGATGGTATCAGAATGAGGACATCGGTGAGTATTATTGGCAAACAGAACTGGGTACATGTAAAAATAATAAATTCACACCAAGCGGGGTGAGACTCTTAATTCGCGTCGGGTCACTACGCCTTAATGAAAATCATGCCATCAAAGGAACGTTGCAGGAGTTGATAAATACAGCAGAAAAAACGGCGTTTCTCGGCGATCGGTTTAGAAGTTATATAAGAGCGGGTATCTATCAAAAAAAGAGC…
43	chromosome	ISEc2, transposase [Escherichia coli E24377A]	1.98134e-54	ATGGAACTTAAAAAATTGATGGAACATATTTCTATTACACCCGATTACAGACAAGCCTGGAAAGTGGTGCATAAATTGTCAGATATTCTACTGTTGACTATTTGTGCCGTTATTTCTGGTGCAGAAGGTTGGGAAGATATAGAGGATTTCGGGGAAACACATCTCGATTTTTTGAAGCAATATGGTGATTTTGAAAATGGTATTCCTGTTCACGATACCATTGCCAGAGTTGTATCCCAGGGAAAGATCACGTAA
44	chromosome	conserved hypothetical protein [Escherichia coli FVEC1412]	7.67179e-122	ATGTTTAAAGGACAAAAAACATTGGCCGCACTGGCCGTATCTCTGCTGTTCACAGCACCTGTTTATGCGGCTGATGAAGGATCCGGTGAAATTCACTTTAAAGGTGAAGTTATTGAAGCACCGTGTGAAATACATCAGGATGATATTGATAAAGAGGTTGAACTCGGTCAGGTGACCACCAGCCACATTAATCAGTCACATCACAGCGATGCCGTTGCTGTCGACCTGCGCTTAGTCAACTGTGATCTGGAAAACTCCAGCAACGGTTCCGGTGGCAAGATTTCTAAAGTTGCAGTCACCTTTGATAGCTCAGCGAAAACCACCGGCGCAGATCCGATTCTCAACAACACCAGCACGGGTGAAGCCACCGGCGTCGGCGTACGTTTAATGAATAAAGAT…
45	chromosome	IS621, transposase [Escherichia coli E24377A]	0	ATGGAACATGAACTTCATTATATCGGTATCGACACCGCTAAAGAGAAACTGGATGTCGATGTGTTGCGTCCTGATGGTCGTCATCGCACCAAAAAATTCGCTAACACCACTAAAGGGCACGATGAGCTGGTGAGCTGGCTGAAAGGTCACAAGATTGACCATGCGCATATCTGCATCGAAGCGACCGGCACCTATATGGAACCTGTCGCTGAGTGCCTTTACGATGCTGGCTACATAGTGTCAGTCATTAATCCTGCGCTGGGTAAAGCTTTCGCTCAGAGTGAAGGACTGCGTAACAAGACTGATACCGTGGATGCGCGCATGCTGGCAGAGTTCTGTCGTCAGAAGCGCCCTGCAGCCTGGGAAGCGCCTCACCCGCTTGAACGCGCGTTGCGTGCC…
46	chromosome	hypothetical protein ECSE_1214 [Escherichia coli SE11]	2.70236e-31	ATGAAACTGAAAAAACTCTCCGGGTTTAGTTTGGGACTTATTGCTCTGGCGGTGGGTAATGCATATGCTGAACAGTTTATTCAGCACGATGAATATAAACATGCTGTGGCAATAAAAGATGGAAAAGTAAAAGATATTGATAATGCGCTAGTTATAACAACGGGTAATGGAAGTTACGGGTATCCGTTGCAGGAGAGGGTAGCAAGTTAA
47	chromosome	autotransporter [Escherichia coli]	0	TTGCAGGGTAAAAACACGATTGTCATAACGGGGGATTACTCAATTGGTTTGCTAAGTCAAACGAGTGGAAACCTGAATACTGACACCATAATAAGAGTCAACTCTGACGGTTCGGTTACCCCCTCTTTTTCTGACGGAGATGATACATTTATTGTTACTGCGGGTAATCACGCAGTCGGCGTTCTTGCGTGTGCATCTCCCGGAAGCGCGCGTGCGTGTGTATCTTCTCTTGATGAAGAAAGTACTACCGATACAGGAAGTAATGAAAATAATGCCATAGCAAAACTGGATATGGCAAAAGGGGAGATCACAACCCACGGAACAGAAAGTTATGCCGCGTACGCTAATGGCACTGTCGTCAAGGCTGGTGACACGCTTGATTATACCAATGCCAGCGTT…
48	chromosome	phenylacetic acid degradation protein MaoC [Escherichia coli B7A]	0	ATGCAGCAGTTAGCCAGTTTCTTATCCGGTACCTGGCAGTCTGGCCGGGGCCGTAGCCGTTTGATTCACCACGCTATTAGCGGCGAGGCGTTATGGGAAGTGACCAGTGAAGGTCTTGATATGGCGGCTGCCCGCCAGTTTGCCATTGAAAAAGGTGCCCCCGCCCTTCGCGCTATGACCTTTATCGAACGTGCGGCGATGCTTAAAGTGGTCGCTAAACATCTGCTGAGTGAAAAAGAGCGTTTCTATGCTCTTTCTGCGCAAACAGGCGCAACGCGGTCAGACAGTTGGGTTGATATTGAAGGTGGCATTGGGACGTTATTTACTTACGCCAGCCTCGGTAGCCGGGAGCTGCCTGACGATACGCTGTGGCCGGAAGATGAATTGATCCCCTTATCG…
49	chromosome	phenylacetate-CoA oxygenase subunit PaaA [Escherichia coli SE11]	0	GTGACCCAAGAAGAACGCTTTGAGCAACGGATAGCCCAGGAAACGGCTATCGAGCCACAGGACTGGATGCCCGATGCTTACCGAAAGACACTGATCCGCCAGATTGGGCAGCATGCGCACTCCGAGATTGTTGGTATGTTGCCTGAAGGTAACTGGATCACTCGCGCACCAACCTTGCGGCGTAAAGCCATTCTGTTGGCCAAAGTGCAGGATGAAGCCGGTCATGGTCTGTATCTCTATAGCGCCGCCGAAACACTGGGCTGCGCCAGAGAAGACATCTACCAAAAAATGCTCGACGGACGGATGAAATATTCCTCCATCTTTAATTATCCGACATTGAGTTGGGCTGATATCGGCGTTATCGGCTGGCTGGTGGATGGCGCAGCGATCGTCAATCAG…
50	chromosome	putative ring 1,2-phenylacetyl-CoA epoxidase subunit [Escherichia coli str. K-12 substr. MG1655]	2.13347e-64	ATGAGTAATGTTTACTGGCCGTTATACGAAGTTTTCGTGCGTGGCAAACAGGGCTTATCACACCGCCATGTTGGCAGTTTACATGCTGCCGATGAGCGGATGGCACTGGAAAATGCCCGTGATGCTTACACCCGTCGTAGCGAAGGATGTTCAATTTGGGTGGTGAAGGCGAGTGAAATTGTTGCCTCGCAACCGGAAGAACGCGGTGAATTTTTTGATCCGGCTGAAAGCAAGGTCTATCGCCATCCAACGTTTTACACCATCCCTGATGGCATTGAGCACATGTGA
51	chromosome	phenylacetic acid degradation protein PaaC [Escherichia coli SE11]	1.26949e-177	ATGAATCAGTTAACGGCTTACACCTTGCGCCTGGGCGATAACTGTCTGGTGCTCTCCCAGCGGTTGGGGGAATGGTGCGGTCACGCACCGGAACTGGAAATCGATCTCGCACTGGCAAACATTGGCCTCGATTTATTAGGTCAGGCACGTAACTTCTTATCGTATGCCGCTGAATTAGCGGGAGAAGGTGATGAAGATACCCTGGCCTTCACCCGAGACGAGCGCCAGTTCAGCAACTTATTGTTGGTTGAACAACCAAACGGCAATTTTGCCGACACCATTGCACGCCAGTATTTCATCGATGCATGGCATGTGGCGCTCTTTACCCGTCTGATGGAAAGCCGTGATCCGCAACTGGCGGCGATTTCTGCCAAAGCAATTAAAGAAGCGCGTTATCAC…
52	chromosome	phenylacetic acid degradation protein PaaC [Escherichia coli SE11]	1.26949e-177	ATGCAACGTCTGGCCACCATTGCACCGCCACAGGTTCATGAGATATGGGCGCTACTCAGCCAGATCCCGGACCCGGAGATCCCGGTGCTGACCATTACCGATTTAGGCATGGTGCGTAATGTGACACAGATGGGAGAAGGATGGGTGATCGGCTTTACGCCGACTTATTCCGGTTGTCCGGCAACGGAACATTTGATTGGCGCGATACGTGAGGCAATGACAACCCACGGGTTTACCCCCGTTCAGGTTGTGCTGCAACTCGACCCGGCATGGACCACCGACTGGATGACCCCCGATGCCCGTGAGCGTCTGCGACAGTATGGCATTAGCCCGCCCGCCGGACACAGTTGCCATGCCCATTTGCCGCCAGAAGTACGTTGCCCGCGCTGCGCCAGCGTC…
53	chromosome	phenylacetate-CoA oxygenase/reductase subunit PaaK [Escherichia coli E24377A]	0	ATGACAACGTTTCATTCCTTAACGGTGGCAAAAGTGGAGCCGGAAACCCGTGATGCGGTGACCATTACCTTTGCGGTGCCCCAGCCTTTGCAGGAGGCGTATCGCTTTCGCCCCGGTCAACATTTGACCTTAAAAGCCAGTCTTGATGGTGAAGAATTACGCCGTTGTTACTCCATTTGCCGCAGCTACCTGCCTGGCGAAATTAGTGTGGCGGTGAAAGCCATTGAAGGCGGACGTTTCTCCCGCTATGCCCGCGAACACATCCGCCAGGGTATGACGCTGGAGGTCATGGTGCCGCAGGGGCATTTCGGCTATCAGCCACAGGCCGAACGCCAGGGCCGCTATCTGGCTATTGCAGCAGGATCAGGTATTACGCCAATGCTGGCGATTATCGCCACC…
54	chromosome	hypothetical protein ESQG_01859 [Escherichia coli H494]	2.6074e-130	ATGAGCGAACTGATCGTCAGCCGTCAGCAACAAGTATTGTTGCTGACCCTTAACCGTCCCGCCGCACGTAATGCGCTAAATAATGCCCTTCTGACGCAACTGGTAAATGAACTGGAAGCTGCGGCTACCGATAGCAGCATTTCGGTCTGTGTGATTACCGGTAATGCACGCTTTTTTGCCGCTGGGGCCGATCTCAACGAAATGGCAGAAAAAGATCTCGCGGCCACCTTAAACGATACACGCCCGCAGCTATGGGCGCGATTGCAGGCCTTCAACAAACCTCTCATCGCAGCCGTCAACGGTTACGCGCTTGGTGCGGGTTGCGAACTGGCATTGTTGTGCGATGTGGTGGTTGCCGGAGAGAACGCGCGTTTTGGTTTGCCGGAAATCACTCTCGGC…
55	chromosome	putative enoyl-CoA hydratase PaaB [Escherichia coli MS 182-1]	2.72888e-160	ATGATGGAATTCATCCTCAGTCATGTAGAAAAGGGCGTGATGACACTAACGCTCAACCACCCGGAACGCCTGAACAGTTTTAATGATGAGATGCACGCACAACTGGCAGAGTGTCTGAAACAGGTCGAGCGCGACGACACTATCCGTTGCCTGTTACTTACAGGTGCCGGGCGCGGATTTTGTGCTGGTCAGGATCTTAACGATCGTAACGTTGATCCCACAGGCCCCGCACCGGATTTAGGGATGTCAGTTGAACGTTTCTATAACCCACTGGTACGTCGCCTGGCAAAACTGCCAAAACCGGTGATCTGTGCAGTCAATGGCGTGGCGGCAGGGGCTGGCGCAACACTGGCACTGGGATGCGACATCGTTATTGCTGCCCGTTCAGCAAAATTCGTC…
56	chromosome	3-hydroxyacyl-CoA dehydrogenase PaaC [Escherichia coli BIDMC 37]	0	ATGGGGGCAGGCATTGCTGAAGTTGCCGCCAGTCATGGACATCAGGTTTTACTGTATGACATTTCTGCTGAAGCGCTGACCCGCGCAATCGACGGGATACACGCGCGGCTAAATTCACGCGTGACGCGGGGAAAACTGACCGCTGAAACCTGTGAACGCACATTGAAACGCCTGATCCCGGTGACCGATATTCACGCGCTGGCAGCAGCGAATCTGGTTATTGAAGCGGCGTCTGAACGTCTGGAAGTTAAAAAAGCGCTCTTTGCACAACTGGCGGAAGTTTGCCCGCCACAAACGCTATTGACCACTAACACTTCGTCAATCTCTATAACCGCGATTGCTGCGGAGGTAAAAAATCCTGAACGTGTTGCGGGGCTGCATTTTTTTAACCCGGCACCG…
57	chromosome	phenylacetic acid degradation protein PaaI [Escherichia coli B7A]	6.64426e-96	ATGAGTCATAAGGCCTGGCAAAATGCCCATGCAATGTATGAGAACGATGCCTGCGCGAAAGCGCTTGGCATCGACATTATCTCAATGGATGAAGGCTTTGCTGTAGTGACCATGACCGTCACTGTACAAATGCTTAATGGTCATCAAAGTTGCCACGGCGGGCAGCTATTTTCACTGGCTGATACTGCCTTTGCCTACGCCTGCAATAGCCAGGGGTTGGCAGCTGTCGCTTCTGCCTGCACGATTGATTTTTTACGTCCAGGCTTTGCCGGAGACACCTTAACTGCGACTGCGCAGGTTCGTCATCAGGGCAAGCAAACCGGTGTTTACGACATCGAAATTGTTAACCAACAACAAAAAACGGTTGCGCTGTTTCGCGGTAAATCTCACCGCATCGGC…
58	chromosome	beta-ketoadipyl CoA thiolase [Escherichia coli MS 182-1]	0	ATGCGTGAAGCCTTTATTTGTGACGGAATTCGTACGCCAATTGGTCGCTACGGCGGGGCATTATCAGGTGTTCGGGCTGATGATCTGGCTGCTATCCCTTTGCGGGAACTGCTGGTGCGAAACCCGCGTCTCGATGCGGAGTGTATCGATGATGTGATCCTCGGCTGTGCTAATCAGGCGGGAGAAGATAACCGTAACGTAGCCCGGATGGCGACTTTACTGGCGGGGCTGCCGCAGAGTGTTTCCGGCACAACCATTAACCGCTTGTGTGGTTCCGGGCTGGACGCACTGGGGTTTGCCGCACGGGCGATTAAAGCGGGCGATGGCGACTTGCTGATCGCTGGTGGCGTGGAGTCAATGTCTCGGGCACCGTTTGTTATGGGCAAGGCAACCAATGCA…
59	chromosome	phenylacetate-CoA ligase [Escherichia coli E24377A]	0	ATGATAACCAATACAAAGCTTGACCCGATTGAAACCGCGTCTGTTGATGAGTTACAGGCGTTGCAAACACAACGTCTGAAATGGACGCTCAAACACGCGTATGAAAATGTCCCGATGTATCGGCGCAAATTTGACGCAGCAGGCGTACATCCTGATGATTTCAGGGAACTTTCAGATCTGCGTAAATTTCCCTGTACCACCAAACAGGATCTGCGCGACAACTATCCCTTCGACACCTTTGCCGTGCCGATGGAACAAGTGGTGCGCATTCATGCTTCTTCGGGAACCACAGGTAAACCGACAGTTGTCGGCTATACGCAAAACGATATTGATAACTGGGCCAATATTGTAGCGCGTTCCTTGCGTGCGGCAGGTGGCACGCCCAAAGACAAAATTCAT…
60	chromosome	phenylacetic acid degradation operon negative regulatory protein PaaX [Escherichia coli MS 182-1]	0	ATGAGTAAACTTGATACTTTTATCCAACATGCTGTAAACGCTGTTCCTGTCAGTGGCACATCTTTGATCTCCTCTCTGTATGGTGATTCGCTTTCCCATCGTGGTGGTGAAATCTGGCTGGGTAGTCTGGCTGCTTTACTGGAAGGGCTGGGATTTGGTGAGCGATTCGTGCGCACCGCTTTGTTTCGTCTTAATAAAGAAGGCTGGCTGGATGTTTCCCGCATCGGGCGACGCAGTTTCTATAGCCTCAGTGATAAAGGCTTGCGCCTGACGCGACGGGCAGAAAGTAAAATTTATCGCGCAGAGCAACCTGCATGGGATGGTAAATGGCTCCTGTTGCTTTCGGAAGGTTTAGATAAATCAACGCTGGCTGATGTCAAAAAGCAGTTGATCTGGCAA…
61	chromosome	hexapeptide repeat acetyltransferase [Escherichia coli O26:H11 str. 11368]	5.4659e-138	ATGCCAATTTACCAGATAGATGGTCTGACTCCGGTTGTGCCAGAAGAGAGTTTTGTCCATCCGACAGCGGTATTGATCGGCGATGTTATTCTAGGCAAGGGCGTTTACGTTGGGCCAAATGCCAGCCTGCGTGGCGATTTTGGTCGTATCGTGGTGAAAGATGGCGCGAACATTCAGGATAATTGCGTTATGCACGGTTTTCCCGAGCAGGATACTGTCGTGGAAGAAGATGGACATATTGGTCATAGCGCTATCCTTCATGGTTGCATTATCCGCCGCAATGCATTAGTGGGAATGAACGCGGTAGTGATGGACGGCGCGGTGATTGGCGAGAACAGCATTGTTGGCGCATCCGCATTTGTGAAAGCCAAAGCAGAAATGCCTGCCAATTACCTGATT…
62	chromosome	CDP-diglyceride synthase [Escherichia coli KTE101]	3.14824e-180	ATGCTGGAAAAATCTCTGGCAACACTTTTCGCGTTGTTAATTTTAGCAACGCTGATAAACCGTTTTCTGCTATGGCGGTTACCGGAGAGAAAAGGGGGTGAGGTTACATTACGTATTCGTACCTGGTGGGGCATCGTCATTTGTTTTTCACTGGTGATTTCAGGTCCACGCTGGATGACGTTGACGTTTTTTGCGCTGATAAGTTTTCTGGCATTGAAAGAATATTGTACGCTTATATCCATACATTTTCCGCGGTGGTTATATTGGGTTATTCCTCTTAACTATTTGCTTATCGGTTTTAATTGCTTTGAGCTGTTTCTGTTATTTATACCTTTGTCTGGGTTTCTGATATCAGCCACCTGGCGAGTTTTTGTGGGTGAACCCTCCGGTTTTCTGCAT…
63	chromosome	hypothetical protein ECSE_1540 [Escherichia coli SE11]	0	ATGTCAACCGGATTACGTTTCACACTGGAAGTGGACGGCCTGCCGCCGGATGCTTTTGCGGTGGTTTCCTTTCATCTGAACCAGTCACTCTCTTCGCTCTTTTCCCTCGATCTCTCCCTGGTCAGCCAGCAGTTTCTCTCCCTTGAATTTGCGCAGGTGCTGGACAAAATGGCCTACCTGACGATATGGCAGGGCGATGAAGTACAGCGCCGGGTGAAAGGCGTGGTGACCTGGTTTGAACTCGGGGAGAACGACAAAAACCAGATGCTGTACAGCATGAAGGTGCACCCGCCGCTGTGGCGTGCCGGTCTGCGCCAGAACTTCCGTATCTTCCAGAACGAGGACATCAAAAGCATCCTCGGCACGATGTTGCAGGAAAACGGGGTGACCGAATGGAGT…
64	chromosome	hypothetical protein ECSE_1542 [Escherichia coli SE11]	1.5397e-87	ATGAAAAAATATATATTTTTAGTTTTATTTTTATTGTGTGGTTGTTCTCCAGTGGACATAGAGCCAGCTAGACAAGAAGTTAATATCTTTCGTGGTTTATATCAGACAGGGAAATACAGTGATATATATAAAATCACTTCAAGTGATTTTCAGACTGCCACATCTGAAAAAAAATTTATCGACATAATGAACGAAGCAAAAGAAAAAGATCTTGGGACTTATAAAAAATCAACCCTTAAAACTGAAAAAATCACTCGCGGATTATTTTCAAACGATGAAATTACATTGATATATTTCTCAGAATATTCAAAAAGAATTGTCCAAGAGGTTTTTGTGTTTAATGTTGAAGACAAAAAAGTAAAATTAAAAGGTTATAGGTATGATTCGATTAATTAA
65	chromosome	hypothetical protein ECoL_05041 [Escherichia coli EC4100B]	0	ATGCATCATATTAAAACAGCCGCAGATCTTAATTGTTTTTTAAATTCAATGGTTGCCGTTTCGCAGCCAACTGTTGATAAAATCATTTTTGGTGCTGAAGCGACACGTATTAATAAAATTGGTACCTGCTGGATTGCCTCAATGGATGTTTTAAGAAAAGCTGTTTTTGAAGGTGTCAATATCATTATTACTCATGAACCTACATTTTATTCTTATGCTGATCTGGAGGGAGAAGATCTTGAGTTTTCATGGGCCAGAAAAGTAATGGGTTATACTCACGGTGAACTCAGTTATTTAAAAATAATTGAGCAAAAAAAGGAGTTTATGCATAAAAATAATTTAGTAATCATTCGTTGCCATGATGTCATGGATCGAGAACCTACGTTCGGAATGTCCAAG…
66	chromosome	hypothetical protein WEQ_01728 [Escherichia coli KTE29]	4.37091e-16	ATGGGCAAAACGCTTCCCAGAGATGTTGAAATTATTTTATTGCTGATGAAACATGTGAAGGATGTTGAATGCATCATATTAAAACAGCCGCAGATCTTAATTGTTTTTTAA
67	chromosome	putative esterase [Escherichia coli D9]	0	ATGAACGATATTGAGAACTATGGTAATCGCTATCATGTGTTGCAATCCTTTCCTATGCCACAATTGGCAAGTAGTCGCGAAATAAGAATATTACTACCTGCGTCCTATTATGAATCTGATGTTAGTTACCCCGTATTGTATATGCACGATGGGCAAAATTTATTTGATAAATCTATATCATTTGGTCCACATGTATGGGATATACCTGAGGCGGTAGATGCTTTTTTCCCAAATTCACAATACGACGGTGTTATCATTGTAGGGATTGATAATGCATCGTCTCATGGTAAATTCAGCCGTATGGATGAGTATTCTCCATGGCCGCGAAACACATCTTTTCCCTTACCTGGCTGGGACCCTGATGTGGATTATAGTGGAGGAAAAGGTGCGCTGTATGTT…
68	chromosome	amidohydrolase family protein [Escherichia coli EC4100B]	0	ATGATAATTGATGCACACACTCATATTGGTGATTTTGTGAAAATCAGCATGCCAGAAGATGTTTTTCTGGTATCTCTGGACAAGTATAATATTGATTTTGCGTTATGTTCCTGTGGATCTGCCGTTGAAGTTGATCATGACCAGAACCCGATTCCGGATGAAGATCAAGTTACACAGCATGATAACAATGAACGTATGCTCAGACTTGTTCGTCAACATGCAAAGCGAATTGGCGCGTTTATGTGGATTAAGCCTCGTCTGGAAAGTTGTGATCAAGATTTTGAAGATATGATTGCCAGCAATCGAGATATCATTTATGGCATCAAAGTTCACCCATATCATTCAAAAATGGCTTTCAATTCAGATAAAGTTCAGGAATATATACGCCTTGCTCAAAAA…
69	chromosome	alpha amylase, catalytic domain protein [Escherichia coli MS 182-1]	0	ATGATTACAGTTAGTTCGTTAAAACACTCAGCAAAAAGTGAAGATAGCTATGCCTATGATAACGAAACTTTGCATGTACGGTTACGCACATTAAGAGGAGAAGTTGATAAAGTTATTCTCTGGATAGGCGATCCATATAATTGGGCTGAAGGTGGTCTTGACGGCGGTAACATGGCCGGGACAGACGCGTTCGGCTGGATTGGCGGCAACGAGATCGAGATGGAACAAGAAGCTGTCACCGAATTTCATGATCACTGGTTTGCAGTGTTCAAACCTCAAAAACGCCGTTGCCGTTACGGTTTTATACTTTTTGGGAAAGAGGGAGAGAAGTTTCTTTTTGGTGAGAAAAGGTGTGTTGATATCAGTTCACCGGAGTGCGAAGAACGAGAGTTAAGCCGC…
70	chromosome	putative sugar transporter subunit [Escherichia coli O111:H- str. 11128]	0	ATGGATAAATTTTTACGTAAAATATCAACGCTCTTAGTTTATCTTTTTTTAATCTGCAACTCCATTCTTGTGCTTGGGCCAGTGATATGGACGATAATGGCATCTTTTAAAAAAGGGAATAATCTATTTAGTTCAACATTTAGTGGCATCGAGTTTACATTTGACCACTACATAACGTTGTTCACGGATACGCCATATATGCAGTGGTATTTGAACACTTTCATTCTTGCTACCGCTAACATGTTAATTTCACTGTTCGTTGTGACGATGACCGCCTACGTTTTTTCAAGGTATCGATTTCGTGGAAAGCGTAATACGTTAATGAGTATTCTTGTATTGCAAATGTTTCCTGCATTTTTATCAATGACTGCAATTTATATCCTGCTATCAAAGGCCAAT…
71	chromosome	putative sugar transporter subunit [Escherichia coli O08]	0	GTGAATACACAACAACTGAAAATGAAGAGTGCACCTGTGCTACCTATTTCCTGTTTGATTATGGGCGGGACTCAGTTATCACGTCATTATTATGTGAAAGGCGGGATATTCTTTGCAATACAAGTATGCTTTTTGCTTTATCTTTCCGATATTGTGCATACATTAATAGGTTTGTTCACATTAGGTGATGTCGCGCAAATTCGAAAAGGGTTGACTGTTATTCAGGGTGACAATTCTATATTTATGCTTGTAGAGGGCGTGATAGCGAGCATTATTGTTGGCTTATTCGCCACTATTTACATCCTTAATATTAAAGATGCGCGGAACTCATCTTATTGCCATCTGACTTTTAAACAACAGTTATATAAGCTCTATGAGGATAAATTTGCATTTATAGTC…
72	chromosome	putative sugar ABC transporter maltose-binding protein CymE [Escherichia coli O08]	0	ATGAAGCTTTCAAATATCGTCACAGTTATAATTCTTGCAATTTCCAGTACGCTAACACCCCAGGCGATGGCAGAAAAATTAATTCCTGAAACTGATGCTGAGTTGTTAGTTTGGTCTGATGCCACAAGCGCGGAATATATGAAATATGCAGCAAAGGAATTCAATAAAGATTTTGGCTACAAGGTAAAGTTTACATTTCGCAATATAGCGCCAATGGATGCAGCATCAAGAATTATGCAGGATGGGGGTACGACTCGTGTAGCTGATGTAGCTGAAATTGAACATGATACCCTGGGGTGGTTAGTCGTTGCTGGCGGGGTTATGGAAAACATGGTCTCAGCTGAGCGCATTAAAAAAACATTTATTCCAGGCGCAGTATCGGCAGCTACATATAATAAC…
73	chromosome	hypothetical protein ECO10030_26265 [Escherichia coli O26:H11 str. CVM10030]	1.30811e-166	ATGGTTTTAATAAAAAAGAATGTCTTATCGGCTTCAATTGCAACAGTCCTTTTAGGCTCAACAGGAGCCTTTGCGGCAAACGATCGCGGCTTTACCTCCGACACTGACTGGTCAGAAGAACAAGCGGGCTTTAATGGACATGTTGGTACTACATTTGAATATGAGACCAAAAGCACTGATAACTATTTAGGTAAAACAGTAAAGGAATATACTAAAACACACGAGATTTTCCAGGCCTATTTCAGCCAACCTAATTGGCAATTTGCAGCAATCTATGGCCTTAAGTCTATCGATCGCCGACAAGAAGAAAAAGGCTATCACGAAAATGAAACAAGTCTGCAAAACTATATATCACTAAACAAAACGTTCACTATTGGTAACGGTTTCGACTTCAGTCTG…
74	chromosome	putative UDP-3-O-[3-hydroxymyristoyl] glucosamine N-acyltransferase [Escherichia coli MS 182-1]	0	ATGTTCAGCGCACTAGATATTAAAACGTTGATGCAAGGAACTTTATATGGTGATCCATCACTCAGGGTTGATACCATTCGGCCAATCCATAGTCCTTTAGTTGGTGGACTCTCGATTGTTATGACACCTGGAGATTTGTTGCATATACCAACGACTGGTGCGGATATAATTATCGGACCGGAAGAGATCATTAGTTCTAATGCTAAGGCAAAGATTGTAGTCGATTATCTGAACGTGAATAACCTTAACAAAGTTTTAAGATACTATAAGGTACATAAGTATCGTTTGTTTGAGCAAGAAAACACTTCAACGATACCTGATGTATACATTGGTAAACACTGCCAGATAGGTATGAACTGCCATTTTATGCCGGGTGTTAAAATTATGAACTGTGTGACC…
75	chromosome	hypothetical protein HMPREF9548_03051 [Escherichia coli MS 182-1]	4.33046e-115	ATGAAAAATAAATTGCTTATTGCGGCTGTGTTGACTGGTCTTCTTTCAGGATGCGTTGATGGCAATTCACCCTCTGGCAGTCAGGAAGGTGTCGTGAAAGCGGATCCTCGCTATTCAGAATGTAACCTCCCTGATGTAAATGAAAGAGGGCCAATTGCTGCGGGTCTTTACATTTCCGGAACCCTCCCGGAAGGCTATTGGTTAATGAAGCCAGAGCGTAAAATGCATTATAAGGGAGATGGTATTTATCAGCTTGTTTATTCTGAAAAAGCAGGTGCGGTAACAATGCAATTTGCGACTATGAACTGGAACCCGCAGTTCACTGTAACAGGTCTTGAATTGCCATTAAATCAGGCTAAAACACTCAAGAAAGGAGGCATGGATAAAAATACAAAAGTC…
76	chromosome	sugar ABC transporter ATP-binding protein CymD [Escherichia coli IAI1]	0	ATGGCCGCGGTAATTCTACGCAAAGTTGAAAAAATTTATGACAATGGATTCAAAGCTGTTCACGGCATTGATCTCGATATAAACGATGGTGAATTCATGGTTTTTGTTGGACCATCTGGGTGTGCCAAATCAACTACATTACGCATGATTGCAGGTCTTGAAGACGTATCAGGTGGTGAAATTTACATTAGCGACCGCCTTGTTAATACCCTTCCGCCTAAAGATCGCAGCATTGCAATGGTGTTCCAGAACTATGCGCTGTATCCCCATAAGACTGTATTTGACAATATGGCTTTTGGTTTAAAAATGCAAAAAAGGCCAAAAGAAGAGATTAAGAAAATTGTCGAAGAAGTTGCAGAAAAACTTGAAATTAGCGATTTACTTTACCGAAAACCGAAA…
77	chromosome	sugar-specific transcriptional regulator, TrmB family [Escherichia coli MS 182-1]	0	ATGATACATTTGGTAAATAAATTGATAAATTTTGGTTTCACTCGCACCGATGCACAGGTTTACATCAGTCTGTTGAAAAACGGTCGTAGCAGTGGTTACAAGATAGCAAAAGAAATTTCACTTTCTCGTTCGTCTGTATACTCATCTATTGATAATCTTTACAAGAACGGTTATATCTTTCTTGTCGATGGTGAAACTAAAGAATATGAAGCAAAATCTCCTGAACTCATACTTTCACAAATTGAAAAAAGCACTATTGACAATATAAAAATTCTAAAAAAAGAATTATCACAGATGATGTTTCAGAATGAACGTGAATTCATTTATAATGTCTCTGGTTTCGATAACTTACATCAGAAAGCTAAAGAGATGCTTTCTTCTGCAGAGTGTGAAATTTAC…
78	chromosome	hypothetical protein HMPREF9548_03054 [Escherichia coli MS 182-1]	0	ATGATTTTTTTTAACGATATAAAGCCCACTGGTTGGTTAAAGAATAAGATGGAATGGTATATGAACGGTCATATAGGAGAACTGGATAAATTAGTTCCCCATCTTATTACGGAGCATAAAATATATGGAAGAGATCGTATAACTCCACGCACTGTATCTGCTGAAGATGGCGTTATTAAAAAACAGAATAATCCCGATGATAACATGATGCAATATTATTGGTGGGATAGTGAAACTCAATCGAATTGGAAGGATGGATATTGCCGCAGTGCCTACTTGTTAGATAATAAAGAATGGCAGGAAAAAGCGAGCGATTTATGTTTGGAACTTATCGATACGCAAGATGATGATGGCTACATTGGAATTTATGATTCATCATTAAAATTTAACTGTAAAGCA…
79	chromosome	alpha-mannosidase [Escherichia coli FAP1]	0	ATGTACCTTACTGATAATATTATCAAACTGTCGAATAAAATAGGTCAGCGTGTTTATACTGTTGTCTCTGAAATGTCGATTGAAGCATGGATAACAAAAGAACCGCAGCCTTTTGTTTATCGCCGTAGCGGCGCTTACCAGAAACTCACCATTGGCTCAGACTGGGGTCAACTGTTTGACTGTGCCTGGATGCGAGTTTATGGTAAACGTCCAGCAGATAAATTTAGACACAAACTCGTCGCTCTCGTTGATATCGGTGGCGAAGGTCTTATTGTGGATAAGAATGGTTCACCCATCTGCGGCATCACGAATAAAGCATCATCTTATGGCGTACCGCCAGATAAACCAGGTAAATGGGTGGTTGACCTTTCTCTCGTTAGTGAAAATGACGAGGTCGAG…
80	chromosome	flagellar filament capping protein FliD [Escherichia coli O103:H2 str. 12009]	0	ATGGCTTCATTTACATCTCTTGGCGTTGGTTCGAATCTGCCGCTGGATACATTGCTAAACAACCTGACCATCGCTGAAAAAAAACGCTTAAACCCAATTACTCAGCAACAGAGTGACAATACCGCACGTCTGACAGCCTATGGCACATTAAAAAGTGCATTAGAAAAATTCCAGACTGCAAATACTGCGTTAAATAAAGCCGATCTGTTCAAAAGCACTACCGTTACCAGTAGCAATGAAGACCTTAAAGTTTCCACCGAAGCAGGTGCTGCTCCCGGTATCTATACCATCAGCGTAACCCAACTGGCGCAGGCGCAATCTTTACGAACTGATTCCCCGACAATCATTGCATCAACAAAAGATGCACTGGGTGATGAGTCATCAGATACACGCACAATA…
81	chromosome	hypothetical protein ECP_2120 [Escherichia coli 536]	3.78151e-70	ATGGCTGGTTGGTTTGAACTCAGTAAGAGCAGTGATAATCAGTTCCGGTTTGTGCTAAAAGCGGGCAATGGTGAGACTATCCTCACCAGCGAGCTGTATACCTCAAAAGCCTCTGCGGAAAAGGGCATCGCGTCGGTGCGTAGCAACAGCCCGCAAGAAGAACGCTATGAGAAAAAAACGGCAAGTAACGGCAAATTCTATTTCAATCTGAAAGCCGCTAATCATCAAATTATCGGCTCCAGCCAGATGTACGCCACCGCGCAATCTCGTGAAACCGGAATTGCCTCCGTTAAAGCCAATGGCACAAGCCAGACGGTGAAAGACAATACGTAA
82	chromosome	hypothetical protein SDY_2257 [Shigella dysenteriae Sd197]	7.37034e-49	ATGGCCAGAACGATGACGGTTGATCTCGGCGATGAGTTGCGTGAATTTATCGAGTCCTTAATTGAATCCGGCGACTATCGCACCCAAAGCGAAGTGATCCGTGAGTCACTGCGATTACTTCGAGAAAAGCAAGCAGAGTCTCGCCTGCAAGCGTTACGTGACATGCTCGCAGAAGGGTTGAGTAGTGGTGAAGCTCAGCCGTGGGAAAAGGACGCGTTCTTACGGAAGGTGAAAGCAGGGATAAGGAAATAA
83	chromosome	RelE/ParE family plasmid stabilization system protein [Shigella boydii CDC 3083-94]	4.92921e-67	GTGCGTATTATTAAACTCATGCCAAAAGCCAATGAGGATTTAGAAGGCATCTGGTATTACAGCTATCACCATTTCGGCGAACCACAAGCCGACAGATATGTGGAACATCTTTCAGACGTTCTCCAGATTCTGAGTAACAATAATATAGGTACGCCCAGACCTGAATTAGGCGAAGGTATTTTTGTTCTTCCTTTTGAACGCCACGTCATTTATTTCCTGCAATCACCAGGGGAAATTATCGTCATTCGTATCCTTAACCAAAACCAGGACGCCACCAGACATTTACACTGGAGCTAA
84	chromosome	hypothetical protein [Escherichia coli KO11FL]	1.55752e-165	ATGAGTGCGAGTTTTGACAGTGTGAGAGTTTATTATGCCATGGACAAGGTAACCGGTGCTGTAGCGAGCAGTGTTTTCAATGTTACGGTGATAACGCCAAAGGAGGTTGCATATGGGAAATATGATTCTTTTGCGTATAAAGGCGATACGTTGCGGGTTATTTCCTGGTCTGGGTCGGGTTCAGCTCCAACTTTGGTACTGACTGACTTTGATACAATTAATAACTCAAATTGCCCTGGCATAGATACGAAAATTTTTCGTTGTGCATATATGACGTTTAAAATTACCGTTGCATCTGATGATTATGGTTGCCCTTGGATCGCATCCTTTTATTCCTATACAGATTTACCCGGATTTGGAAGCTATACGGCCCCTACAGTGCATAACACAATATGCCCA…
85	chromosome	fimbrial-like protein [Shigella flexneri 2a str. 301]	2.96585e-102	ATGAAGAAAAAGCGTACGTTGTTTTTTATTAGTAGCCTGATGTTGCTGGGCAGTGGAACCACAATAGCAGGAGATAATTTGCACTTTACCGGCAATTTAATCAGTAAATCGTGTACGCCAGTGATTAATGGTAGCCAGTTGGCAGAAGTACATTTTCCTGCCATTGCCGCCAGCGATTTAATGAACCTTGGGCAGTCAGAGCGAGTGCCATTGGTGTTTCAATTGAAAGATTGTCATAGTTCTACATTGTTTAATGTCAAAGTAACGTTGACAGGAACAGAAGATAGTGCTCTACCCGGCTTTCTGGCCTTTGACTCCTCGTCATCAGCATCCGGCGCTGGGATTGGTATTGAAACTGCGGCAGGCACATCGGTGCCAATCAACAATACAACAGGCGTC…
86	chromosome	putative fimbrial protein [Escherichia coli SE11]	1.08924e-107	ATGAAACGGATCTCGCTTATTTTGCTGTGGGGCTTTTGCTCGATGGCACTCTCAAACGTCTCTTTTCACGGTTATTTAGTGCAGCCACCTAACTGCACGATTAGCAACGCTCAAACCATTGAAATAACTTTTCAGGATGTGCTTATTGATGACATTAATGGCAGCAATTATGAGCAAACCGTGCCGTATTCCATTACCTGCGATACGGCGGTTCGCGACCCATTAATGGAAATGACCTTGAGCTGGAGTGGCACACCAAGCGATTTTGATAATGCTGCAGTAAGCAGCAATATCACTGGTTTAGGCATTCAGCTCAAACAGGCAGGGCAGAGTTTTACGATCAATACGCCACTTGTGGTGAATGAAACCGATTTACCGGTGTTAACGGCTGTGCCAGTA…
87	chromosome	fimbrial protein [Escherichia coli O103:H2 str. 12009]	3.36658e-115	ATGAAAGGATCTTGTTCTGTCTGGGCGGTAACTGGGTTACTGATATGTTGTGTTGGTAGCGGCTTTGCAGTTGCAGCGAGTAAGTCAGTAAGTATGAATTTACGGGTGCTTGTCGATGCCCCTCCTCCTTGTACGGTAAATGGTGCGGCAGTTGAGTTTGGTAATGTATTCATTAATAAGATCAATGGGGTTGATTATAAACGTCCCATTGACTACTCGCTTGTTTGTAACAATCTGGCAATGGATGACCTGCGTCTACAGATGCAGGCGACAACGGTCGTGATTAACGGTGAAACAGTTATCAGCACGGGGATTCCTGGGTTTGGTATTCGGGTTCAGAAAAGTAGTGATCACACAATACTCGACTTAACCTCTGGCTCATGGTTGCCATTTAATTTT…
88	chromosome	esterase [Escherichia coli]	0	ATGAAACGGACAATGCTCTATCTTTCTCTGCTGGCTGTTAGTTGTAGCGTCAGCGCCGCAAAATACCCTGTTCTGACAGAAAGTTCGCCAGAGAAAGCAGGGTTCAACGTCGAACGGCTTAACCAGATGGATCGCTGGATTAGCCAGCAAGTGGACGCCGGTTATCCCGGCGTAAACCTGCTGATCATTAAAGATAATCAGATTGTGTATCGCAAAGCCTGGGGAGCGGCGAAAAAGTACGATGGCAGCGTGTTGATGGAACAGCCTGTCAAAGCCACCACCGGGACGCTGTATGACCTGGCCTCAAACACCAAAATGTACGCCACGAACTTCGCCCTGCAAAAGCTGATGAGCGAAGGCAAACTGCATCCTGACGATCGGATTGCGAAATATATTCCG…
89	chromosome	hypothetical protein EcE24377A_2897 [Escherichia coli E24377A]	3.82141e-143	ATGTCAGAAGATTATGTAATTGAATGGGATAAGGATTTTGCAGACGATCTCAACGTCGTCGCCAGCGTTTTTTTACAGCACACCCCAACCTTATGGCCCACTATTTTCTCTCAACTTTCGACGCAACCTGAAATCTTTGAAGACGAAGATGAAGACGAATATGGATTGCAGGACGTTCTCGATTGCAGTGGTGGCGATCTCGGGAATCGTGACCTGGCGCAGGCATTTTTACAGGTTCTACGCGGTGAAGGATTAATTCAACTCGTTGACTGGAAAGGTGAAGATGAAGAAGGTGAGCTGGCTAATTTTGCTGCAGATCGCTTTTATGAGCTCACAAAAAACCTGATAGCTTCTGAGGAATTAAGGAGTCTTCTTGTCGAAATAACCCAAGAGGATGAA…
90	chromosome	IS621, transposase [Escherichia coli E24377A]	0	ATGGAACATGAACTTCATTATATCGGTATCGACACCGCTAAAGAGAAACTGGATGTCGATGTGTTGCGTCCTGATGGTCGTCATCGCACCAAAAAATTCGCTAACACCACTAAAGGGCACGATGAGCTGGTGAGCTGGCTGAAAGGTCACAAGATTGACCATGCGCATATCTGCATCGAAGCGACCGGCACCTATATGGAACCTGTCGCTGAGTGCCTTTACGATGCTGGCTACATAGTGTCAGTCATTAATCCTGCGCTGGGTAAAGCTTTCGCTCAGAGTGAAGGACTGCGTAACAAGACTGATACCGTGGATGCGCGCATGCTGGCAGAGTTCTGTCGTCAGAAGCGCCCTGCAGCCTGGGAAGCGCCTCACCCGCTTGAACGCGCGTTGCGTGCC…
91	chromosome	hypothetical protein ECO103_3297 [Escherichia coli O103:H2 str. 12009]	0	GTGACGTTTGTACCACTGAGCCCGATCCCATTAAAAGATCGCACCTCCATGATCTTCCTCCAGTACGGTCAGATCGACGTACTGGACGGCGCTTTCGTGCTGATCGACAAAACAGGGATCCGAACGCATATTCCGGTGGGATCGGTCGCCTGCATTATGCTCGAACCAGGAACGAGAGTTTCCCACGCGGCGGTGCATCTGGCCGCCACGGTGGGAACACTGCTGGTCTGGGTCGGTGAAGCGGGCGTTCGCGTTTACTCCTCCGGACAACCCGGTGGGGCGCGGGCAGATAAATTACTCTACCAGGCAAAGCTGGCTTTAACGGAAGATCTACGGTTGAAGGTGGTGCGCAAAATGTATGAATTACGTTTTCGTGAACCACAGCCAGCTCGCCGTTCA…
92	chromosome	hypothetical protein ECO103_3298 [Escherichia coli O103:H2 str. 12009]	1.68252e-142	ATGTACCTCTCAAGAATAACCTTACATACCGGCCAGCTTTCGCCTGCGCAGTTGCTGCATCTGGTGGATCGCGGTGAATATGTGATGCATCAGTGGCTGTGGGATCTCTTCCCTGGCGGCAAAGAAAGGCAATTTCTTTATCGTCGGGAAGAACTCCAGGGCGCGTTTCGCTTTTTTGTACTGTCGCAGGAACGCCCGGCGGAAAGTGATACGTTCACCATAGAATGCCGGTCATTTGCGCCCGAGCTGTGTACCGGACAACAACTTTGTTTCAACCTGCGGGCGAATCCAACAATCTGTAAAGCGGGCAAGCGCCACGATCTGCTGATGGAGGCGAAACGGCAGGTGAGGGGGCAGGCGGAAGGAAGTGATGTCTGGTTGCATCAACAACAGGCGGCG…
93	chromosome	hypothetical protein SSON_2906 [Shigella sonnei Ss046]	7.90658e-167	ATGAGCCAATATCTGATTTTTCAGCTTCATGGGCCGATGGCATCCTGGGGCGTCGATGCCCCCGGTGAAGTTCGTCATACCCATGAACTTCCTTCGCGCTCAGCATTGCTGGGGCTACTGGCTGCCGGGGTAGGGATTCGGCGTGATGATACCGAACGCTTAAACGCGTTTAATCGCCACTATTCACTGGTGGTTTGCGCCAGCCGTAACCCGCGCTGGGCACGGGATTATCACACGGTCCAGATGCCAAAAGAGGTGCGTAAAGCACGTTATTTCAGCCGTCGCGAAGAGTTGAGCGACCCTGAGCTTTTGAGCGCGATTATCTCCCGGCGCGACTACTACACCGATGCCTGGTGGATGGTGGCGGTGGCAACAACAGCCGATGCGCCTTACAGCCTC…
94	chromosome	CRISPR-associated protein, Cse4 family [Escherichia coli E22]	0	ATGACAACATTTATTCAGCTTCATTTGTTAACCGCTTACCCTGCTGCCAATCTTAACCGTGATGATTCCGGCTCTCCGAAAACTGTGATTCTGGGTGGAGCAACGCGTCTGCGCGTTTCCTCGCAAAGTCTGAAGCGTGCTTGGCGCACTTCTGAACTTTTTGAACAGGCGCTGGCGGGCCATATTGGTGTTCGTAGCGGGCGTATTGCGCGTGAGGCGGCAACTATCCTGATTGAGAAAGGAATCGAAGATAAAAAAGCCATCGAATGGGCAGTAGAGATAGCCGATTATCTTGGGAAAGCCAAAAAAGACAAAAAACAAAAAAACGACAAAAAACCAAAAGATCCGCTCACTAGCGCCGAAACTGAACAGCTCGTCCATATCAGCCCGGCTGAATTT…
95	chromosome	hypothetical protein ECO103_3302 [Escherichia coli O103:H2 str. 12009]	2.05301e-123	ATGAGTATTGTAAAAGATGAGCATAAAGTTGCGCTGCGTAAATGGCATGAAGAGTTGCAGGATAAACGCGGCGAGCGTGCCAGTCTGCGGCGTAGTACGACGGTTAATGATGTTTGTCTGACGGATGGATTTCGCCTGTTTCTTAAGAACAGACAAATAAAGTGGCAGGATGAACCCGAGTGGCGTATCACCGCACTAGCGCTGATAGCAGCAGTTAGCGCCAATGTTAAAGCTATTGACGAACGGCAGCCTTTTGCCGCGCAACTGGCGGCGGTAATGAAAAAGGGGCGGTTTACTCGTTTGTTGGCAGTAAAAACGCCGGATGATTTATTGCGGCAGTTACGCCGTGCGGTCAAATTATTAAACGGTTCCGTCAATCTTGACTCTCTGGCAGAGGGG…
96	chromosome	CRISPR-associated helicase cas3 [Escherichia coli H494]	0	ATGCGTAAATATCCTTTAAGTTTACTGAAGGATAAAAATATTGTGACTTTTTTTGATTTCTGGGGAAAAACCCGACGCGGCGAGAAAGACGGGGGCGACGACTATCACCTTCTTTGCTGGCATTCGCTGGATGTAGCCGCGATGGGCTATTTAATGGTTAAAAGAAATTGCTTCGGGCTGGCTGATTATTTTCGTCAATTAGGGATTTCTGACAAGGAACAGGCGGCTCAATTTTTCGCCTGGTTGCTGTGCTGGCACGATATTGGAAAATTTGCCCGCTCTTTTCAACAACTTTACCTGCCCCCTGAACTCAAGATTCAGGAAAGTGCCAGAAAAAATTACGAAAAAATCTCTCATTCAACGCTGGGCTACTGGTTGTGGAATCATTATTTAAGTGAA…
97	chromosome	CblD like pilus biogenesis initiator [Escherichia coli MS 182-1]	0	ATGAGAAATCGATTGATTGCGGCGATATTGGGCTTGTTTGGCACGCTCACTGGCGTTCAGGCAGCTCCTGACGTGACCAGTGAAATTACGTATGATTTGGCATCTGGTAGAGCGGATTATTACTTCTGGAAGGATGAAGCGTCGGCAGGAAATAATGGATATATGTGGTATGAATGTTCGTATCCTGACCTCCAACAAACCTGTACAGCTAATGGAAATATATCGACAGTACAAATCTATTTAACTGAACAACGCAGTGGGATGCGTTGGCCGGTAAAACTCAAAGGATTTAAAACAGCCATTGTAAGTAGCGATGAAGCGCCGCCAGGATGCAAGGGGGGCAAAGGGCTTCAGACGAATCTTAAGGATTCTAATAGATCTTCATGTACAAAAGATGGT…
98	chromosome	conserved hypothetical protein [Escherichia coli E110019]	0	ATGGATAAAAAATTACTGGCTCTTTTGATCCTGGCGAGTCTCAGCCCGGCAGAGGCGACATTAACCAAAATTCCCGCAGGGTTTGAGGTTATTGCTCAGGGACAGCAGGAGTATATCGAGGTTTATTTTTCAGGGAAAAGTCTCGGTAAATATTATGCAATGGTTAATCTTGATACCGTAACATTTCTTGATCCAGCAAGTCTATATAACAAGCTGGAACTGGATGTAGACGATCAGAAAATCGCGCATATAGTGAAAGAAAAATTATCGCAGCCGCTAGCTCGCCACGGTGAATTGGCTTGCGGTTATGTACGTACTGACTCAGGGTGTGGTTTTCTGAATACCGATACGCTGGAAATAATCTATAATGATGAAGAAAGTTCGGCAACGTTGTTTATT…
99	chromosome	CS1 type fimbrial major subunit [Escherichia coli E24377A]	3.63556e-94	ATGAAAAAGGTATTTGCAAAATCTCTTCTGGTCGCAGCGATGTTTTCTGTTGCAGGCTCCGCATTGGCAGTACAAAAGGATATTACTGTAACGGCCAACGTTGATGCCGCTCTGGATATGACACAGACCGATAACACCGCGTTGCCGAAAGCAGTAGAAATGCAATATCTGCCGGGGCAGGGTCTGCAATCTTACCAGTTGATGACCAAAATCTGGTCTAACGACGTTACCAAAGATGTAAAAATGCAGTTAGTTTCCCCAGCGCAACTGGTTCAAAGCCTGGATGCTAGCAAGATTGTTCCGCTGACAGTAACCTGGGGCGGTGAAGAAATTAAAGCTGATGCGGCAACCACTTTTACCGCAACCAAAATCTTTGCTTCCGATGCGTTAACTAACGGT…
100	chromosome	hypothetical protein EcE24377A_3565 [Escherichia coli E24377A]	3.01897e-166	ATGGTGGCGAAAATTAATCTCTTATCACGGCTTACGCCGCTTTTATTCGTGTTCGCTCCTTTTTTGGTACAGTCAAATATGACTGTTTATCCTATGGCTGTTTCCATTAATAGTCAGGGTGAAGGCAACGTTCGCGTAATATCTAAAAGTAATGAAGTTCAGTACATCAAGGCGACAGTATTCCGTATCGATAATCCATCGACGCCTCAGGAAAATGAAGTTGAGATTAAATCCGGTGATGCAAATCATCTGGTTGTTATGCCACCTAAATTTGCTTTACCAGCCGGTAGTAGCAAAACCGTACGTTTTGTTGCGATGGAACCAGAGCAAAAAGAGAAAAATTATCGCGTTAAATTTGAAGCGGTTCCCAGTATTGATGACGTTGCCACAGATAAAAAA…
101	chromosome	IS621, transposase [Escherichia coli E24377A]	0	ATGGAACATGAACTTCATTATATCGGTATCGACACCGCTAAAGAGAAACTGGATGTCGATGTGTTGCGTCCTGATGGTCGTCATCGCACCAAAAAATTCGCTAACACCACTAAAGGGCACGATGAGCTGGTGAGCTGGCTGAAAGGTCACAAGATTGACCATGCGCATATCTGCATCGAAGCGACCGGCACCTATATGGAACCTGTCGCTGAGTGCCTTTACGATGCTGGCTACATAGTGTCAGTCATTAATCCTGCGCTGGGTAAAGCTTTCGCTCAGAGTGAAGGACTGCGTAACAAGACTGATACCGTGGATGCGCGCATGCTGGCAGAGTTCTGTCGTCAGAAGCGCCCTGCAGCCTGGGAAGCGCCTCACCCGCTTGAACGCGCGTTGCGTGCC…
102	chromosome	hypothetical protein EcE24377A_3903 [Escherichia coli E24377A]	3.67942e-148	ATGATTAAATTCCGGCTTTATATTCCCCCTGTAATTCTCGGTTTTGTTATCGTGCCATTATTGGTATGGCCGACGGTTATTGTCTTAGCCGTACTTATATTCACGTTAACTTTTCTGGCAGAAATAATATTCTCCTTTCCGCTCCTGGTTGTGCGTATTTCTCTTCAGGAACTACAACTTGAGTTAATGGTTGAATATGCACTTTTTTTCAGTGTAATGGCTGGCATCGGTTGGCAATTCTCCCGCAGAACGCCTCCTGAATTAAAAAACAGACTGCATTGCTGGCTGGTCTTTTCGCCGGTCTATTTCTGGTTAATTCTCTCGAATTTCATTCTTTATATTTCTCCAGAGAAATCAGCGTTGCTGGAAAATATCCGAAATTTCTTTCTGACGTTTGTC…
103	chromosome	hypothetical protein EcE24377A_3904 [Escherichia coli E24377A]	1.61128e-179	ATGCAACCCAGCCCCGCCATGCAGGCATTAATTGAGCAGATTTATCATATTTTTCGTCGTTATCCGGTGCCGCAGAAATTTGTGGTTTGTTGTGAATATTGCCTGAGTCAGCAGGAACAAAAGGTATTACGGAGTACATCGTTACGAGCGATCTCGTATTCCTTAATCAATGCATGGAATAGTAGCCCAGGGCCTGATCCGCAAAATAGCGATGAGGTCCGCTATTTTCTGCCGCGTTTACTGGAATTTGTTGCACAGGGGCAGTTTGACAATATTCACGAAGTATTTTCTCTACGGCGTATAAACCTTGCCAGTAAAGAAAATTGGCGTGAGGATGAATGGAAAATTTTGCAACGATTTGCCTGCCAGTATATGACTGATTGGGTATCCGGCGATGAA…
104	chromosome	hypothetical protein EcE24377A_3905 [Escherichia coli E24377A]	1.51203e-172	ATGGAATTAGTTAATACATTATTTGCAAGCCTTGTCGGTACTGATCCATTCACAGGCGTGGATATTACGATTGCCAACTGCAAATCGGCATACTGGGATGAAGGCATTGTTCAGCAACTCATTAACCAGGCCCTGGATGAAGGGGAAAAGTTCGTCGGTGCTGACGGTCTTGAGGGATTGCTTCGATATAATGTCACATTAAATATTGGCTTAACGTCCAGCAATGTATGGCCGGGATTTTCCCTCGATACCGCCACCATTAGCCGTCTTTGTGCCTGTGGTGCTGACTTTGGATTTGACCCCTATATCAGTGATGTACCAGATGTTCAATGTGATCTGAACACGACAAATGACCTCACCGTTCAATTTACGGCGATGCTAAACCCGGATGAGCGGGTG…
105	chromosome	hypothetical protein SSON_3739 [Shigella sonnei Ss046]	1.40918e-61	ATGCAGTTGGAAGAAGTCGCTAAAGCGCTGAAAGAGCTAGGTCACCCGACCCGTTTGTTCATATTTAAACATCTTGTCAAAGCCGGGGAACAAGGGTTGCCGGTCGGTGAGTTGCAAAAGCAGCTTGGGATACCTGGCTCCACACTCAGCCACCATATATCAGCACTGGTATCGGTAGGACTGGTCAAACAAAACCGTGAGAGTCGGACGCTGATGTGTGTTTCGCAATACGCAATGCTGGAAGCGATAATTGAATTCTTACGCGAGGAGTGCTGCGTAAATAGCAAAATTGCCTGA
106	chromosome	hypothetical protein ECSE_3771 [Escherichia coli SE11]	0	ATGAGTAGTTGGCTTGCGATGCTGCAAGATGCCGCAGAGATGTTTGTGTTTCTCGCCGTCGAGCTTTCGTTGCTGTTTATAGTGATTAGTGCCGGTGTCAGCCTGATAAGACAAAAGGTGCCAGACCATAAAATCCAGCAGATGATGGGGGCCAGAAAAGGGAGAGGCTATCTCCTGGCTGCTCTGTTGGGAGCCGTTACCCCGTTCTGTAGTTGCTCGACAATACCCATGTTACGTGGATTGTTGTCAGCGAAAGCCGGGTTTGGTCCGACTCTCACTTTTTTATTTGTTTCACCATTACTTAATCCCATTATCGTCGGACTAATGTGGATGACCTTTGGTTGGAAAGTCACCTTGTTGTACGCGATTATCGCAGCCGGCGTCTCCGTTCTTGCCAGT…
107	chromosome	IS621, transposase [Escherichia coli E24377A]	0	ATGGAACATGAACTTCATTATATCGGTATCGACACCGCTAAAGAGAAACTGGATGTCGATGTGTTGCGTCCTGATGGTCGTCATCGCACCAAAAAATTCGCTAACACCACTAAAGGGCACGATGAGCTGGTGAGCTGGCTGAAAGGTCACAAGATTGACCATGCGCATATCTGCATCGAAGCGACCGGCACCTATATGGAACCTGTCGCTGAGTGCCTTTACGATGCTGGCTACATAGTGTCAGTCATTAATCCTGCGCTGGGTAAAGCTTTCGCTCAGAGTGAAGGACTGCGTAACAAGACTGATACCGTGGATGCGCGCATGCTGGCAGAGTTCTGTCGTCAGAAGCGCCCTGCAGCCTGGGAAGCGCCTCACCCGCTTGAACGCGCGTTGCGTGCC…
108	chromosome	hypothetical protein EC179100_4156 [Escherichia coli 179100]	1.43645e-62	ATGAAAGAAGTCGAAAAAAACGAAATCAAACGTCTCAGCGATCGTCTGGACGCCATCCGCCACCAGCAGGCCGATCTGTCGCTGGTTGAAGCCGCAGACAAATATGCCGAGCTGGAAAAAGAGAAAGCCACGCTGGAAGCAGAAATTGCTCGCCTGCGTGAAGTTCATAGCCAAAAACTGAGTAAAGAAGCACAGAAGCTGATGAAGATGCCGTTTCAGCGCGCAATTACCAAAAAAGAGCAGGCTGATATGGGCAAGCTGAAGAAAAGTGTTCGCGGACTGGTGGTTGTGCACCCAATGACCGCGCTGGGCCGTGAAATGGGCCTGCAGGAGATGACTGGATTCTCTAAGACTGCGTTTTAA
109	chromosome	inner membrane lipoprotein [Shigella flexneri 5 str. 8401]	1.21838e-157	ATGAACTTGAAGAAGATTTTTTTCAGTGCTGTCACTGTTTCAGTTCTCTGCGCATTAACGGGATGTGACTACATTGAAGAAGGCAAGCCAGAAAGTAGTTTACTGAAACAACAAGAAGAACATAATAATAAAATTGTGCTACTTGAAAAACAACAAGCACAGCTAAAGAGTCAACTCGAAACTATTCAAAAACAACAAACTGGCATAATAAACAGTACAAAGACTTTAACTCACGTAATTAAATCCGTTAAAGACCAACAAAATACTTTTATTTTTACCGAGTTTAACCCAGCAAAAACGAAGTATTTCATTCTGAACAACGGTTCGGTGGCTTTAGCGGGTCGAGTGTTATCCATTGACGCCACAGAGAATGGTAGTGTTATTCATATCTCACTGGTC…
110	chromosome	autotransport adhesin [Escherichia coli KTE203]	0	ATGAACAAAATATTTAAAGTTATCTGGAACCCTGCGACAGGGAATTATACTGTTACCAGCGAAACGGCAAAAAGCCGTGGCAAGAAATCTGGGCGCAGTAAGCTGTTAATTTCTGCGCTGGTTGCGGGTGGAATGTTGTCGTCGTTTGGGGCATTGGCGAATGCCGGGAATGACAACGGTCAGGGTGTTGATTACGGTAGTGGATCAGCTGGCGACGGCTGGGTTGCTATAGGCAAAGGGGCGAAAGCAAATACTTTTATGAACACCAGTGGTTCCAGTACTGCTGTGGGTTATGACGCTATAGCTGAAGGCCAATATAGCTCTGCCATCGGGTCAAAAACCCATGCGATTGGCGGTGCATCAATGGCCTTTGGGGTTAGTGCAATATCAGAAGGCGAT…
111	chromosome	hypothetical protein [Escherichia coli KO11FL]	0	ATGAAAAAGCGTCGGAAGGAACCGGAAACGCTACGTGAACACTGTCGCCATATTTTTGGTGATGAGCCGCCAGTGCTCTGTGTATGGGAAACGGAATTTGATTACGCAGATGCCGAACTCAAGGCGCTGGCGGCTAAAGAGTGGCAGCAGATCAGCGTATGGGATTTGAGTGCTTACTATGTACTCAATCTCGTTTATAACGAACCGATGCAAATAGAGTTGTTTCGCTATCTGTTTCCGCTCTGCCTGGCGCAATGGCATGAAACCGTTTTAGCTGGCGGTTATGGTGATCACTTCGAAGAATCCTTAATGAAGGCATTGTGTCGGCCCTATCTCTGGCAGGAGATGATGAATGCTTCCCAACGCCAGCAGGTACGGCAATTTTTACTGGACACCGCG…
112	chromosome	fimbrial family protein [Escherichia coli P0302293.8]	0	ATGAACAAGTATATCAAACAGTGGTGCTTTGCTGTGTTTATGCTCTCGTTAAGTAGTGTAGCACTTGCAGCTCCTAAAGGTATCTGTACCCCTGATAATGGCGTATTTCACAGTACGCTTGATTTCTCGGGATATCTTATTACCGCGAACGAAAATAAGGTTGGAACGACATTTAACACCACTGTAACTAATGGATCCTCATATCCTGGACGCTGTCATTGTGATACTGGTAACGTAGGAGAATTCCCCTATATCTATTATACGTCAAAAATAAACCAGGCATTAACTTATGCTGGGGTTCACTCTAATATTAATTATTATGATCTTAATCCGAACCTTGATGTTGGGATTGCTATAGATATTCTTGGGGTTGGGTATGTGAATGCACCTTTTGAATAT…
113	chromosome	fimbrial usher protein [Escherichia coli MS 182-1]	0	ATGATGACGACCAGAATAGTGGTTGGCCTCACGGCAGGGACGTGTCTGATTTTCTCGCAAAACCTGATGGCCGAGGTCAGTGTATTCAATCCGGCGCTTCTGGAAATCGACCATCAATCCGGAGTCGATATTCGCCAGTTTAATCGGGCAAACCTGATGCCCCCAGGTGTTTATAGCGTTGATATTTTTATCAACGGTAAAATGTTTGAACGTCAGGATGTGACATTTGTTCAGGATAATCCAGATGCTGATCTGCACGCTTGCTTTATTGCCATTAAAAAAACACTGTCCTCCTTTGGCATAAAAGTTGATGCGCTCAAATCGTTCAATGATGTGGATGAGACGGTTTGCCTCGATCCTGCTCCACGTATTGAAGGCTCATCCTGGCAGTTTGACAGT…
114	chromosome	pili assembly chaperone protein [Escherichia coli E24377A]	6.36186e-173	ATGTCCAGAAAAAGTTGTTTAATCAGGCTCTTTAAAACAACAGTTTCATGTAAGTTATTTACCGCGATTATACTCAGCGTTTTTTTAGGCCAACCAGCATTAACTTATGCAGGCGTTGTCATTGGTGGTACGCGGGTGGTTTACTTAAGTAATAATGCTGATAAATCTATTTCTGTATTTAGCAAAGAAGAAAAAATACCTTATCTCATCCAGGCTTGGGTAGATCCATTTAATAAAGAGGATAAAAGCAAAGCGCCGTTTACCGTTATTCCGCCAGTATCACGATTAGAACCTTCGCAAGAAAAAATATTACGCATTATTCACACCAAAGGTGTGTCATTGCCTGATGATCGCGAGTCAGTCTTCTGGCTGAATATTAAAAATATTCCGCCATCAGCG…
115	chromosome	major fimbrial subunit [Shigella sonnei Ss046]	2.76772e-118	ATGAAGCGTAATATTATAGGCGGTGCATTCACTCTGGCATCTCTAATGCTGGCCGGGCATGCACTGGCAGAAGATGGTGTTGTTCACTTCGTCGGTGAAATTGTCGACACTACTTGTGAAGTTACCTCCGATACAGCCGATCAAATTGTCCCACTGGGTAAAGTCAGTAAAAATGCATTTTCAGGTGTAGGTAGTCTGGCGTCGCCACAGAAGTTCAGTATTAAACTTGAAAATTGCCCGGCAACGTACACTCAAGCAGCCGTTCGTTTTGATGGTACAGAAGCGCCTGGCGGCGACGGCGACCTGAAAGTGGGTACGCCGCTTACAGCAGGCAACCCTGGTGATTTTACCGGTACAGGACAAGCGATTGCGGCAACCGGCGTTGGTATTCGTATTTTT…
116	chromosome	alpha/beta hydrolase [Escherichia coli E24377A]	0	ATGGCACTGGAAAAAGGAATTGCAGAGTTAGTCGAAAAGTTTATCGCTGCGGGTCGCCCCTCATCGCGTCAACAAAGTATTGCGCAGCGCAGGGAGGGCTATATCGCCAGCGCTGTCCTTGCGGGTGAGACAGAAACGCGGGTAGATATTCAGACTATCGAACTTGAAGGGATGACCTTACGAATAGTGTCGCCGCTGAATGCCCCGACATTACTCCCGACGATAATTTATTACTACGGTGGCTGTTTTGTTAGCGGCGGGTTCGCAACTCACGACAACCAGCTGCGCCAGTTAGCCTATTACGGGCAATGTCGGGTTATTGCCGTCCAGTATCGGCTGGCACCGGAACATACTTTCCCCGCCGCCCATGATGATGCGCAACGAGGTGCAGAAATAGTC…
117	chromosome	hypothetical protein EcE24377A_4414 [Escherichia coli E24377A]	3.04055e-68	ATGCTCTTCATCGAAACGGAAATTTTTACTGAAGATGTTCAAAAACTGCTGACCGACGATGAATTCAGTCGTTTTCAGTTTTTCCTGGCCTTGAATCCTGACTATGGTGAGGTAATACCTGAAACTGGTGGGTTAAGAAAGGTTCGATGGGTGTCAGGAGGAAAGGGGAAACGTGCTGGTGTCAGGGTTATTTACTTTCATCAGGTTAAACATTATGAGATCAGATTACTGCTTATTTATCGTAAGGGTATTAAAGATGATCTGTCTCCCCAGGAAAAAGCAATGCTCCGGTTGTTAAATACGAGGTGGTAA
118	chromosome	hypothetical protein c4838 [Escherichia coli CFT073]	1.1407e-59	ATGGATAAGGCACTTTTTGAGCGGTTGACTCACAGCATGGCCCAGATGAATGAAATTATTGAAGGAACGCGACAGCCTTCGCGGACTTTTGAAGTTGATGCTATGAAAATCAAAGAAATACGCCGCGCTTCAGGGTTGTCACAATCTAAATTTGCCGATCTTATTTCTGTAAGCGTAGACACGTTGCGTAACTGGGAGCAGGGGCGACGTTCACCGACCGGGCCTGCAAAGGCTTTGCTGCGAGCGATTGCCAATGATCCGCAACATGTGCTGCAAGCACTTAACCGTTAG
119	chromosome	hypothetical protein [Escherichia coli KO11FL]	2.29908e-72	ATGAAGGCAATACAATGTTGTTATTTCCTTGCTTTAGTCTCCAGTCATTTAATGGCTGGAGTTATGGGTGATGATAATATATTTTTAAGTAATTCGGATTCAGCTGCTTTATATTGTGTGGCTAAAATATTTCCAGATGGAGAAAATATTTTAATATATAAAGTAAATATAATTAATGCTAGTTCAAAAAAAGATGTTTTTTTTTATGAAAGCCCAACATCAACCCACAATGACATAATGGGGGGCGGGGGAATGTCATATGCCTATGAATATGATGTAAAATATAATATATGTCATTTGAGAAAAAAGAGCAGAATGAGGTAA
120	chromosome	hypothetical protein LY180_20650 [Escherichia coli LY180]	4.58825e-57	ATGTCATTTGAGAAAAAAGAGCAGAATGAGGTAAAAATCTTTGGCTGTGTATTCAGTCTGGTAATCATCCAAGGAAAGCTTATCAGAAGGGTGATGACTCCAATTAGTAGAACATATATTTTCGATAAAAGCACCGATGACTTTTTCATGAAGTTCTACAGAACGCGAGAAACAGATGGTTCTGCGGGCCAGACGTTTGATTCGGGTTCTCAGGGTCAGATTGTTACGCTCAATGTGCTGAGTAAAAATCTTACCAGTCAGATGCTTCTCCTTCGGTAA
121	chromosome	insertion element protein [Escherichia coli ATCC 8739]	1.13661e-61	ATGGTCACAGTTAACCTTCATTGCCCCCGTTGCCAGTCCGTTCAGGTTTACCGTCACGGGCAGAACCCAAAAAGACATGATCGATTCCGCGGCCGTGACTGTCACCGGGTATTTCAGCTCAGTTACTGTTACGAGCCCCGTAAACCGGGAGTTAAAGACCAAATCGCTGAAATGACTTTCAACGGTGCCGGGGTTCGCGATACTGCCCGTACGCTGAAAATCGGCATTAATACAGTCATCCGAACTTTAAAAAACTCTCGCCACGAAGAATAA
122	chromosome	SPFH domain-containing protein [Escherichia coli HS]	0	ATGATTAAAAAAATAAGCGTAAGAAAAGATCAGCTGGCATTACTCTCCAGAAACGGCGATTACTACAAAGTGCTACATGCAGGCGAGCATCTTTTACCCTGGTTAAATACGCCAGAAGTCTTGCTGATTACGCTCGATGGCAGCGAAGTTCCCGACGTGCTGGCGGATTATTTGCGCCGCTTTCAGCCTGATTGGGTGGAGAAATATTGCCTGGTGGCAGACTTGTCGGAGATTGAAGCCGGGGCGTTGTATATGGACGGTATTTTGCAGGAGATCCTGCCGCCATCAACGCGCCGTTTGTACTGGCGTGTAGAGGATGATTTGACACTGGTGCGGATGAATACGCAGCAAGTCCAGGTACAAACGGAGGTGATGAATGCGGTATTGCAACCACGGCGC…
123	chromosome	hypothetical protein HMPREF9548_02435 [Escherichia coli MS 182-1]	0	ATGCCATTAAATGGAGTCAGTGCTGCGATGCGCGAAAGGGTATCGCAGCAGTTAAAAGAAATTGAACGGCGGTATGATGTGAAAGTACTGTACGCCTGTGAATCAGGGAGCCGCGGCTGGGGATTTGCCTCGCCCGACAGCGACTACGATGTACGGTTTTTGTATGTTCACCCGCTGGAATGGTATCTGCGAGTAGAGTCACCGCGCGATGTTATTGAGCTGCCCATCGACGACGAGTTAGATGTTTCCGGTTGGGAGTGGCGTAAGGCGCTGGGATTATTGAAAGGCGCGAACCCGACGCTGATAGAATGGCTGGATTCTCCGGTGATTTATCAACAAGATGAAGAAACGATAACGGCGTTTAAGGCAATGGTCCCAATGTGGTTTTCTCCGCTGCGT…
124	chromosome	zeta toxin [Escherichia coli E24377A]	0	ATGGCTACTTTAATGGAAAAAGATGCACTTTTAAACGGAGCCAGTCAGTGCATCGCGTTTTTATCAAATATCATTGATAATTGCTCAGTTTCGTCGCATCAGGATTCAGGCGATGCTCTCAAGCGATTAGTCAGCTATCGCGATTATCTTTATTCTACCCCCGCTGAACTTGTTGATTTTACACAAGGTAAGATTCTCCTTCAGCAGGTAAGAACTCAATATCAGCATGAATTCAACAATACTACGCATTCAGAAAATAAAGCATCTTTTGATTCTATTTGGCAGCGTCTGACAAATCATGAAGTCACACCGCAACAGCATCCCATTGGTTTTGTTTTAGGTGGGCAACCCGGAGCAGGTAAATCATCTCTGATTGAATTAGCCAAAAGAGAGACAAAA…
125	chromosome	IS621, transposase [Escherichia coli E24377A]	0	ATGGAACATGAACTTCATTATATCGGTATCGACACCGCTAAAGAGAAACTGGATGTCGATGTGTTGCGTCCTGATGGTCGTCATCGCACCAAAAAATTCGCTAACACCACTAAAGGGCACGATGAGCTGGTGAGCTGGCTGAAAGGTCACAAGATTGACCATGCGCATATCTGCATCGAAGCGACCGGCACCTATATGGAACCTGTCGCTGAGTGCCTTTACGATGCTGGCTACATAGTGTCAGTCATTAATCCTGCGCTGGGTAAAGCTTTCGCTCAGAGTGAAGGACTGCGTAACAAGACTGATACCGTGGATGCGCGCATGCTGGCAGAGTTCTGTCGTCAGAAGCGCCCTGCAGCCTGGGAAGCGCCTCACCCGCTTGAACGCGCGTTGCGTGCC…
126	chromosome	penicillin amidase [Escherichia coli MS 182-1]	0	ATGAAAAATAGAAATCGTATGATCGTGAACTGTGTTACTGCTTCCCTGATGTATTATTGGAGCTTACCTGCACTGGCTGAGCAGTCGTCAAGTGAGATAAAGATTGTTCGCGATGAATACGGCATGCCGCATATTTATGCCAATGATACATGGCACCTATTTTATGGCTATGGCTATGGCTATGTAGTAGCACAAGATCGCCTTTTTCAGATGGAAATGGCACGTCGCAGTACTCAAGGGACTGTCGCGGAAGTGCTTGGCAAAGATTTTGTGAAATTTGATAAAGATATCCGTCGTAACTACTGGCCGGATGCTATCCGGGCGCAAATTGCTGCCCTTTCCCCAGAGGATATGTCCATTCTGCAAGGCTACGCTGATGGAATGAATGCCTGGATTGAT…
127	chromosome	4-hydroxyphenylacetate 3-monooxygenase coupling protein [Shigella sonnei Ss046]	8.33966e-117	ATGCAATTAGATGAACAGCGCCTGCGCTTTCGTGACGCGATGGCCAGCCTGTCGGCAGCGGTAAATATTATCACCACCGAGGGCGACGCCGGACAATGCGGGATTACGGCAACGGCCGTCTGCTCGGTCACGGATACACCACCATCGCTGATGGTGTGCATTAACGCCAACAGTGCGATGAACCCGGTTTTTCAGGGCAACGGTAAGTTGTGCGTCAACGTCCTCAACCATGAGCAGGAACTGATGGCACGCCACTTCGCGGGCATGACGGGCATGGCGATGGAAGAGCGTTTTAGCCTCTCATGCTGGCAAAAAGGTCCGCTGGCGCAGCCGGTGCTGAAAGGTTCGCTGGCCAGTCTTGAAGGTGAGATCCGCGATGTGCAGGCAATTGGCACACAT…
128	chromosome	Pyoverdin chromophore biosynthetic protein pvcC [Escherichia coli]	0	ATGAAACCAGAAGATTTCCGCGCCAGTACCCAACGTCCGTTCACCGGGGAAGAGTATCTGAAAAGCCTGCAGGATGGTCGCGAGATCTATATCTATGGCGAGCGAGTGAAAGACGTCACCACTCATCCGGCATTTCGTAATGCGGCAGCGTCTGTTGCCCAACTGTACGACGCGCTACACAAACCGGAGATGCAGGACTCTCTGTGCTGGAACACCGACACCGGTAGCGGCGGCTATACCCATAAATTCTTCCGCGTGGCGAAAAGTGCCGACGACCTGCGCCAGCAACGCGACGCCATCGCTGAGTGGTCACGCCTGAGCTATGGCTGGATGGGCCGTACCCCAGACTACAAAGCCGCTTTCGGTTGCGCACTGGGCGCGAATCCGGGCTTTTACGGT…
129	chromosome	4-hydroxyphenylacetate catabolism regulatory protein HpaA [Escherichia coli HS]	0	ATGTGTGACCGTCAGATTGCCAATATTGATATCAGCAAAGAGTACGATGAAAGCCTGGGCACGGACGATGTGCATTATCAGTCGTTCGCCCGCATGGCGGCCTTTTTTGGCCGCCATATGCTGCCACATCGCCACGAACAGTACTTTCAGATGCATTTCCTCAATAGCGGACAGATTGAGCTACAGCTTGACGATCATCGCTACTCGGTGGAAGCGCCCCTGTTTGTCCTGACGCCGCCGTCAGTACCTCATGCGTTTATTACGGAGTCTGATGCTGACGGTCATGTATTGACGGTACGGGAAGATCTGATCTGGCCCCTGCTGGAAGTTCTTTATCCGGGCACTCGGGAAACCTTCGGCCTGCCGGGGATTTGCCTGTCACTGGCAGATAAACCCGAC…
130	chromosome	4-hydroxyphenylacetate permease [Shigella boydii Sb227]	0	ATGAGCGACACCTCACCTGCCATACCGGAGAGTATCGATCCGGCGAATCAGCATAAAGCGCTGACTGCCGGACAACAGGCGGTTATTAAGAAGCTATTTCGCCGCCTGATCGTCTTTCTGTTCGTGCTGTTTATCTTCTCGTTCCTTGATCGCATCAACATCGGCTTTGCCGGACTCACGATGGGACGCGACCTCGGTCTGAGCGCCACCATGTTTGGCCTCGCTACCACCCTGTTCTATGCCGCTTATGTCATCTTCGGCATTCCCAGCAACATTATGCTGAGTATTGTCGGTGCGCGGCGCTGGATCGCCACCATCATGGTGCTCTGGGGCATCGCCTCTACTGCCACCATGTTTGCCACTGGCCCCACCAGCTTGTACGTACTGCGTATACTGGTT…
131	chromosome	2,4-dihydroxyhept-2-ene-1,7-dioic acid aldolase [Escherichia coli ATCC 8739]	8.45997e-169	ATGGAAAACAGTTTTAAAGCGGCGCTGAAAGCAGGCCGCCCGCAGATCGGATTATGGCTGGGGCTGAGTAGCAGCTACAGCGCAGAGTTACTGGCCGGAGCAGGATTCGACTGGTTGTTGATCGACGGTGAGCACGCGCCGAATAACGTGCAAACCGTGCTCACCCAGCTACAGGCGATTGCGCCCTACCCCAGCCAGCCGGTAGTACGTCCGTCGTGGAACGATCCGGTGCAAATCAAACAACTGCTGGACGTCGGCACACAAACCTTGCTGGTGCCGATGGTACAAAACGCTGACGAAGCCCGTGAAGCGGTACGCGCCACCCGTTATCCCCCCGCCGGTATTCGCGGTGTGGGCAGTGCGCTGGCCCGCGCCTCGCGCTGGAATCGTATTCCTGAT…
132	chromosome	2-oxo-hepta-3-ene-1,7-dioic acid hydratase [Shigella sonnei Ss046]	0	ATGTTCGATAAACATACCCACACCCTGATCGCCCAGCGTCTGGATCAGGCAGAAAAACAGCGCGAACAGATCCGCGCGATCTCGCTGGATTACCCGGAGATCACCATCGAAGACGCTTACGCGGTGCAGCGTGAATGGGTTCGCCTGAAAATAGCCGAAGGTCGCACGCTGAAAGGCCACAAAATCGGCCTGACCTCGAAAGCGATGCAGGCCAGCTCACAAATCAGCGAGCCGGATTACGGTGCCCTGCTGGATGACATGTTCTTCCACGATGGCAGCGATATCCCGACCGATCGCTTTATCGTGCCGCGCATTGAAGTGGAGCTGGCTTTCGTGCTGGCAAAACCGCTGCGTGGACCAAACTGCACGCTTTTCGACGTCTACAACGCCACGGACTAC…
133	chromosome	5-carboxymethyl-2-hydroxymuconate delta-isomerase [Shigella boydii Sb227]	2.01946e-85	ATGCCGCACTTTATCGTTGAATGCAGTGACAACATCCGCGAAGAAGCCGACCTGCCGGGGTTGTTCGCCAAAGTGAATCCGACGCTGGCAGCCACGGGTATTTTTCCGCTGGCGGGTATTCGCAGCCGCGTGCATTGGGTCGATACCTGGCAGATGGCCGACGGGCAGCGTGATTATGCCTTCGTGCATATGACGTTGAAAATCGGCGCAGGTCGCAGCCTGGAAAGCCGTCAGCAGGCGGGTGAAATGCTGTTTGAACTGATTAAAACGCACTTCGCCGCCCTGATGGAGAGCCGCCTGCTGGCGTTGTCGTTTGAGATTGAAGAGCTGCATCCGACGCTGAATTTTAAACAAAACAACGTGCACGCATTGTTTAAGTAG
134	chromosome	homoprotocatechuate dyoxygenase [Shigella boydii Sb227]	0	ATGGGTAAGTTAGCGTTAGCCGCCAAGATCACGCACGTACCGTCGATGTATCTCTCTGAACTGCCAGGGAAAAACCACGGTTGCCGCCAGGGCGCGATCGACGGGCATAAAGAGATCAGCAAGCGTTGCCGGGAAATGGGCGTCGATACCATTATCGTTTTCGATACCCACTGGCTGGTCAACAGTGCTTATCACATCAACTGTGCAGACCATTTTGAAGGCGTCTACACCAGCAACGAGCTGCCGCATTTTATCCGCGATATGACCTACAACTACGAGGGCAACCCGGAGTTGGGGCAGCTTATTGCCGATGAAGCCTTAAAGCTCGGCGTGCGGGCAAAAGCGCACAACATTCCCAGCCTGAAACTGGAATACGGCACGCTGGTGCCAATGCGCTAC…
135	chromosome	5-carboxymethyl-2-hydroxymuconate semialdehyde dehydrogenase [Escherichia coli HS]	0	ATGAAAAAAGTAAATCATTGGATCAACGGCAAAAATGTCGCAGGTAACGACTACTTCCAGACCACCAATCCGGCAACGGGTGAAGTGCTGGCGGATGTGGCCTCTGGCGGTGAAGCGGAGATCAATCAGGCGGTAGCGGCAGCGAAAGAGGCGTTCCCGAAATGGGCCAATCTGCCGATGAAAGAGCGTGCGCGCCTGATGCGCCGTCTGGGCGATCTGATCGACCAGAACGTGCCTGAGATCGCCGCGATGGAAACCGCCGACACGGGCCTGCCAATCCATCAGACCAAAAATGTGTTGATCCCACGCGCTTCCCACAACTTTGAATTTTTCGCGGAAGTCTGCCAGCAGATGAACGGCAAGACTTATCCGGTCGACGACAAGATGCTCAACTACACG…
136	chromosome	4-hydroxyphenylacetate degradation bifunctional isomerase/decarboxylase, N-terminal subunit [Escherichia coli MS 182-1]	0	ATGAAAGGCACTATCTTCGCCGTAGCGTTGAACCATCGCAGCCAACTTGATGCATGGCAGGAAGCGTTCCAGCAATCCCCCTACAAAGCCCCGCCTAAAACTGCGGTCTGGTTTATTAAACCGCGCAATACGGTGATTGGTTGCGGTGAACCGATTCCCTTTCCACAGGGTGAAAAGGTACTGAGCGGTGCGACTGTTGCGCTGATTGTGGGAAAAACGGCGACGAAAGTAGGTGAAGAAGATGCGGCAGAGTACATCGCCGGATATGCGCTGGCTAACGACGTCAGCCTGCCGGAAGAGAGCTTTTACCGCCCGGCAATCAAAGCAAAATGTCGTGATGGATTCTGCCCCATTGGCGAAACCGTGGCTCTCAGCAATGTCGATAATCTGACCATCTAT…
137	chromosome	4HPA-hydroxylase operon regulator [Shigella flexneri 2a str. 301]	5.47761e-99	ATGCACGACTCTCTAACCATTGCGTTGCTCCAGGCGCGAGAAGCGGCGATGAGTTATTTTCGCCCAATCGTTAAACGGCATAATTTGACTGAGCAACAGTGGCGCATCGTGCGTATTCTGGCGGAAAGCCCATCAATGGATTTTCACGATCTGGCGTATCGCGCCTGCATTTTGCGCCCAAGCCTGACCGGGATCCTTACGCGGATGGAACGCGACGGTTTAGTGTTGCGATTAAAGCCGATCAATGATCAGCGGAAGCTCTATATCTCGCTAACCAAAGAGGGGCAGGCGCTGTATAACCGCGCTCAGACACAGATTGAAGAAGCCTATCGGCAGATTGAAGCTCAGTTTACTGCCGAGAAAATGCAACAGTTAACCCATCTGTTAGAGGAATTTATT…
