# Supplementary material for: Genomic characterisation of an endometrial pathogenic Escherichia coli strain reveals the acquisition of genetic elements associated with extra-intestinal pathogenicity
Source: BMC Genomics. 2014 Dec 6;15(1):1075. doi: 10.1186/1471-2164-15-1075 (PMC4298941; doi:10.1186/1471-2164-15-1075)
Supplement: Supplementary file 6 — Additional file 6: Phylogenetic distances between ExPEC-associated genes. This file contains the distances calculated between the sequences for the ExPEC-associated genes present in MS499 compared with other ExPEC genomes in which they are found. This file also includes the data which underlies the heatmap in Figure 5, which is important for understanding how the genes were subdivided into groups. The first tab in the file explains how the data is represented, the second tab contains the chromosomal genes and the third tab contains the putative plasmid genes. (XLSX 547 KB) [file 12864_2014_6792_MOESM6_ESM.xlsx]

## Sheet: Description of data
	heatmap data	acquired when	This data shows when the gene was putatively acquired by the MS499 genome as indicated by the heatmap data
	gene_number	n	This data is the gene number which corresponds with additional file 5
	encodes	gene	This data is the annotation of the gene from its top blast hit
	Escherichia_coli_O91_H21_str_B2F1_AGTI	0
	Escherichia_coli_96_0497_AEZQ	0
	Escherichia_coli_STEC_B2F1_AFDQ	0
	Escherichia_coli_STEC_O31_AFEX	0
	Escherichia_coli_B088_ACXE	0
	Escherichia_coli_KTE138_ANYB	0
	Escherichia_coli_KTE135_ANWH	0
	Escherichia_coli_E24377A_uid13960	1
	escherichia_coli_h420	1
	Escherichia_coli_MS499	1
	Escherichia_coli_H494_AFQH	1
	Escherichia_coli_O08_AOGM	1
	Escherichia_coli_MS_182_1_ADTM	1
	Escherichia_coli_HVH_115_4_4465997_AVWD	1
	Escherichia_coli_HVH_115_4_4465989_AVWE	1
phylogroups	Distance scores	acquired when
D	Escherichia_coli_4_1_47FAA_ACTQ	0
B2	Escherichia_coli_536_uid16235	100
D	Escherichia_coli_576_1_AJWS	100
B2	Escherichia_coli_83972_ACGN	0
B2	Escherichia_coli_ABU_83972_uid38725	0
B2	Escherichia_coli_APEC_O1_uid16718	0
B2	Escherichia_coli_CFT073_uid313	0
B2	Escherichia_coli_clone_D_i14_uid52023	0
B2	Escherichia_coli_cloneA_i1_AEYT	0
D	Escherichia_coli_EC302_04_AMFM	0
B2	Escherichia_coli_F11_AAJU	0
B2	Escherichia_coli_H001	0
B2	Escherichia_coli_H223	0
B2	Escherichia_coli_H588	0
D	Escherichia_coli_HM26_APNW	0
D	Escherichia_coli_HM46_APNY	0
B2	Escherichia_coli_HM605_AJWU	0
B2	Escherichia_coli_HM605_CADZ	0
B2	Escherichia_coli_HM65_APNX	0
D	Escherichia_coli_HM69_APNV	0
B2	Escherichia_coli_HVH_1_4_6876161_AVSX	0
D	Escherichia_coli_HVH_10_4_6832164_AVTF	0
B2	Escherichia_coli_HVH_100_4_2850729_AVVQ	0
B2	Escherichia_coli_HVH_102_4_6906788_AVVR	0
B2	Escherichia_coli_HVH_103_4_5904188_AVVS	0
B2	Escherichia_coli_HVH_104_4_6977960_AVVT	0
D	Escherichia_coli_HVH_106_4_6881831_AVVU	0
B2	Escherichia_coli_HVH_107_4_5860571_AVVV	0
B2	Escherichia_coli_HVH_109_4_6977162_AVVX	0
D	Escherichia_coli_HVH_110_4_6978754_AVVY	0
B2	Escherichia_coli_HVH_111_4_7039018_AVVZ	0
B2	Escherichia_coli_HVH_112_4_5987253_AVWA	0
D	Escherichia_coli_HVH_113_4_7535473_AVWB	0
B2	Escherichia_coli_HVH_114_4_7037740_AVWC	0
B2	Escherichia_coli_HVH_116_4_6879942_AVWF	0
B2	Escherichia_coli_HVH_117_4_6857191_AVWG	0
B2	Escherichia_coli_HVH_118_4_7345399_AVWH	0
D	Escherichia_coli_HVH_119_4_6879578_AVWI	0
B2	Escherichia_coli_HVH_120_4_6978681_AVWJ	0
D	Escherichia_coli_HVH_122_4_6851606_AVWL	0
B2	Escherichia_coli_HVH_125_4_2634716_AVWM	0
B2	Escherichia_coli_HVH_126_4_6034225_AVWN	0
B2	Escherichia_coli_HVH_127_4_7303629_AVWO	0
B2	Escherichia_coli_HVH_128_4_7030436_AVWP	0
B2	Escherichia_coli_HVH_13_4_7634056_AVTH	0
D	Escherichia_coli_HVH_130_4_7036876_AVWQ	0
B2	Escherichia_coli_HVH_132_4_6876862_AVWR	0
D	Escherichia_coli_HVH_133_4_4466519_AVWS	0
D	Escherichia_coli_HVH_134_4_6073441_AVWT	0
D	Escherichia_coli_HVH_135_4_4449320_AVWU	0
B2	Escherichia_coli_HVH_137_4_2124971_AVWW	0
B2	Escherichia_coli_HVH_138_4_6066704_AVWX	0
D	Escherichia_coli_HVH_140_4_5894387_AVWZ	0
B2	Escherichia_coli_HVH_141_4_5995973_AVXA	0
B2	Escherichia_coli_HVH_142_4_5627451_AVXB	0
B2	Escherichia_coli_HVH_143_4_5674999_AVXC	0
B2	Escherichia_coli_HVH_144_4_4451937_AVXD	0
D	Escherichia_coli_HVH_145_4_5672112_AVXE	0
B2	Escherichia_coli_HVH_146_4_3189767_AVXF	0
B2	Escherichia_coli_HVH_149_4_4451880_AVXI	0
D	Escherichia_coli_HVH_151_4_5755573_AVXK	0
B2	Escherichia_coli_HVH_153_3_9344314_AVXM	0
B2	Escherichia_coli_HVH_154_4_5636698_AVXN	0
D	Escherichia_coli_HVH_155_4_4509048_AVXO	0
B2	Escherichia_coli_HVH_156_4_3206505_AVXP	0
B2	Escherichia_coli_HVH_157_4_3406229_AVXQ	0
B2	Escherichia_coli_HVH_158_4_3224287_AVXR	0
B2	Escherichia_coli_HVH_159_4_5818141_AVXS	0
B2	Escherichia_coli_HVH_16_4_7649002_AVTI	0
B2	Escherichia_coli_HVH_160_4_5695937_AVXT	0
B2	Escherichia_coli_HVH_161_4_3119890_AVXU	0
B2	Escherichia_coli_HVH_162_4_5627982_AVXV	0
D	Escherichia_coli_HVH_163_4_4697553_AVXW	0
D	Escherichia_coli_HVH_167_4_6073565_AVXY	0
B2	Escherichia_coli_HVH_169_4_1075578_AVXZ	0
B2	Escherichia_coli_HVH_17_4_7473087_AVTJ	0
B2	Escherichia_coli_HVH_170_4_3026949_AVYA	0
B2	Escherichia_coli_HVH_171_4_3191958_AVYB	0
B2	Escherichia_coli_HVH_172_4_3248542_AVYC	0
D	Escherichia_coli_HVH_173_3_9175482_AVYD	0
B2	Escherichia_coli_HVH_175_4_3405184_AVYE	0
B2	Escherichia_coli_HVH_176_4_3428664_AVYF	0
B2	Escherichia_coli_HVH_180_4_3051617_AVYH	0
D	Escherichia_coli_HVH_182_4_0985554_AVYI	0
D	Escherichia_coli_HVH_183_4_3205932_AVYJ	0
B2	Escherichia_coli_HVH_184_4_3343286_AVYK	0
B2	Escherichia_coli_HVH_185_4_2876639_AVYL	0
B2	Escherichia_coli_HVH_186_4_3405044_AVYM	0
F	Escherichia_coli_HVH_187_4_4471660_AVYN	0
D	Escherichia_coli_HVH_188_4_2356988_AVYO	0
D	Escherichia_coli_HVH_189_4_3220125_AVYP	0
B2	Escherichia_coli_HVH_19_4_7154984_AVTL	0
B2	Escherichia_coli_HVH_190_4_3255514_AVYQ	0
B2	Escherichia_coli_HVH_191_3_9341900_AVYR	0
B2	Escherichia_coli_HVH_192_4_3054470_AVYS	0
B2	Escherichia_coli_HVH_193_4_3331423_AVYT	0
B2	Escherichia_coli_HVH_194_4_2356805_AVYU	0
B2	Escherichia_coli_HVH_196_4_4530470_AVYW	0
B2	Escherichia_coli_HVH_197_4_4466217_AVYX	0
B2	Escherichia_coli_HVH_198_4_3206106_AVYY	0
B2	Escherichia_coli_HVH_199_4_5670322_AVYZ	0
B2	Escherichia_coli_HVH_2_4_6943160_AVSY	0
B2	Escherichia_coli_HVH_20_4_5865042_AVTM	0
B2	Escherichia_coli_HVH_201_4_4459431_AVZB	0
B2	Escherichia_coli_HVH_202_4_3163997_AVZC	0
B2	Escherichia_coli_HVH_203_4_3126218_AVZD	0
B2	Escherichia_coli_HVH_204_4_3112802_AVZE	0
B2	Escherichia_coli_HVH_205_4_3094677_AVZF	0
D	Escherichia_coli_HVH_206_4_3128229_AVZG	0
B2	Escherichia_coli_HVH_207_4_3113221_AVZH	0
D	Escherichia_coli_HVH_208_4_3112292_AVZI	0
B2	Escherichia_coli_HVH_21_4_4517873_AVTN	0
B2	Escherichia_coli_HVH_210_4_3042480_AVZK	0
B2	Escherichia_coli_HVH_211_4_3041891_AVZL	0
B2	Escherichia_coli_HVH_212_3_9305343_AVZM	0
B2	Escherichia_coli_HVH_213_4_3042928_AVZN	0
D	Escherichia_coli_HVH_215_4_3008371_AVZO	0
B2	Escherichia_coli_HVH_216_4_3042952_AVZP	0
B2	Escherichia_coli_HVH_217_4_1022806_AVZQ	0
B2	Escherichia_coli_HVH_218_4_4500903_AVZR	0
D	Escherichia_coli_HVH_22_4_2258986_AVTO	0
B2	Escherichia_coli_HVH_220_4_5876842_AVZS	0
B2	Escherichia_coli_HVH_222_4_2977443_AVZU	0
D	Escherichia_coli_HVH_223_4_2976528_AVZV	0
B2	Escherichia_coli_HVH_225_4_1273116_AVZW	0
B2	Escherichia_coli_HVH_227_4_2277670_AVZX	0
B2	Escherichia_coli_HVH_228_4_7787030_AVZY	0
B2	Escherichia_coli_HVH_24_4_5985145_AVTP	0
D	Escherichia_coli_HVH_25_4_5851939_AVTQ	0
B2	Escherichia_coli_HVH_26_4_5703913_AVTR	0
B2	Escherichia_coli_HVH_27_4_7449267_AVTS	0
B2	Escherichia_coli_HVH_28_4_0907367_AVTT	0
D	Escherichia_coli_HVH_29_4_3418073_AVTU	0
B2	Escherichia_coli_HVH_3_4_7276001_AVSZ	0
B2	Escherichia_coli_HVH_30_4_2661829_AVTV	0
B2	Escherichia_coli_HVH_31_4_2602156_AVTW	0
B2	Escherichia_coli_HVH_32_4_3773988_AVTX	0
B2	Escherichia_coli_HVH_35_4_2962667_AVTZ	0
B2	Escherichia_coli_HVH_37_4_2773848_AVUA	0
B2	Escherichia_coli_HVH_38_4_2774682_AVUB	0
B2	Escherichia_coli_HVH_39_4_2679949_AVUC	0
B2	Escherichia_coli_HVH_4_4_7276109_AVTA	0
B2	Escherichia_coli_HVH_40_4_1219782_AVUD	0
D	Escherichia_coli_HVH_41_4_2677849_AVUE	0
B2	Escherichia_coli_HVH_42_4_2100061_AVUF	0
D	Escherichia_coli_HVH_43_4_2173468_AVUG	0
D	Escherichia_coli_HVH_44_4_2298570_AVUH	0
D	Escherichia_coli_HVH_45_4_3129918_AVUI	0
B2	Escherichia_coli_HVH_46_4_2758776_AVUJ	0
B2	Escherichia_coli_HVH_48_4_2658593_AVUK	0
B2	Escherichia_coli_HVH_5_4_7148410_AVTB	0
B2	Escherichia_coli_HVH_51_4_2172526_AVUL	0
F	Escherichia_coli_HVH_53_4_0631051_AVUM	0
B2	Escherichia_coli_HVH_55_4_2646161_AVUN	0
B2	Escherichia_coli_HVH_56_4_2153033_AVUO	0
B2	Escherichia_coli_HVH_58_4_2839709_AVUP	0
B2	Escherichia_coli_HVH_59_4_1119338_AVUQ	0
D	Escherichia_coli_HVH_6_3_8296502_AVTC	0
B2	Escherichia_coli_HVH_61_4_2736020_AVUR	0
D	Escherichia_coli_HVH_63_4_2542528_AVUS	0
D	Escherichia_coli_HVH_65_4_2262045_AVUT	0
B2	Escherichia_coli_HVH_68_4_0888028_AVUU	0
D	Escherichia_coli_HVH_69_4_2837072_AVUV	0
B2	Escherichia_coli_HVH_7_4_7315031_AVTD	0
B2	Escherichia_coli_HVH_70_4_2963531_AVUW	0
B2	Escherichia_coli_HVH_73_4_2393174_AVUX	0
B2	Escherichia_coli_HVH_74_4_1034782_AVUY	0
B2	Escherichia_coli_HVH_76_4_2538717_AVUZ	0
B2	Escherichia_coli_HVH_77_4_2605759_AVVA	0
B2	Escherichia_coli_HVH_78_4_2735946_AVVB	0
D	Escherichia_coli_HVH_79_4_2512823_AVVC	0
B2	Escherichia_coli_HVH_80_4_2428830_AVVD	0
B2	Escherichia_coli_HVH_84_4_1021478_AVVF	0
D	Escherichia_coli_HVH_85_4_0792144_AVVG	0
F	Escherichia_coli_HVH_87_4_5977630_AVVI	0
D	Escherichia_coli_HVH_88_4_5854636_AVVJ	0
B2	Escherichia_coli_HVH_89_4_5885604_AVVK	0
B2	Escherichia_coli_HVH_9_4_6942539_AVTE	0
B2	Escherichia_coli_HVH_90_4_3191362_AVVL	0
B2	Escherichia_coli_HVH_92_4_5930790_AVVN	0
B2	Escherichia_coli_HVH_95_4_6074464_AVVO	0
B2	Escherichia_coli_HVH_96_4_5934869_AVVP	0
F	Escherichia_coli_IAI39_uid33411	0
B2	Escherichia_coli_IHE3034_uid43693	0
B2	Escherichia_coli_KOEGE_10_25a_AWAB	0
D	Escherichia_coli_KOEGE_118_317a_AWAR	0
B2	Escherichia_coli_KOEGE_30_63a_AWAC	0
B2	Escherichia_coli_KOEGE_32_66a_AWAD	0
B2	Escherichia_coli_KOEGE_43_105a_AWAG	0
B2	Escherichia_coli_KOEGE_44_106a_AWAH	0
B2	Escherichia_coli_KOEGE_56_169a_AWAI	0
B2	Escherichia_coli_KOEGE_58_171a_AWAJ	0
B2	Escherichia_coli_KOEGE_61_174a_AWAK	0
D	Escherichia_coli_KOEGE_62_175a_AWAL	0
D	Escherichia_coli_KOEGE_68_182a_AWAM	0
B2	Escherichia_coli_KOEGE_70_185a_AWAN	0
D	Escherichia_coli_KOEGE_73_195a_AWAP	0
D	Escherichia_coli_KOEGE_77_202a_AWAQ	0
B2	Escherichia_coli_KTE104_ANXL	0
D	Escherichia_coli_KTE105_ANXM	0
B2	Escherichia_coli_KTE106_ANXN	0
B2	Escherichia_coli_KTE109_ANXO	0
B2	Escherichia_coli_KTE113_ANXQ	0
D	Escherichia_coli_KTE115_ANWE	0
D	Escherichia_coli_KTE116_ANUY	0
B2	Escherichia_coli_KTE118_ANWF	0
D	Escherichia_coli_KTE122_ANXT	0
B2	Escherichia_coli_KTE123_ANWG	0
B2	Escherichia_coli_KTE124_ANXU	0
D	Escherichia_coli_KTE125_ANXV	0
D	Escherichia_coli_KTE128_ANXW	0
B2	Escherichia_coli_KTE129_ANXX	0
B2	Escherichia_coli_KTE131_ANXY	0
B2	Escherichia_coli_KTE133_ANXZ	0
B2	Escherichia_coli_KTE137_ANYA	0
B2	Escherichia_coli_KTE139_ANYC	0
D	Escherichia_coli_KTE140_ANWJ	0
B2	Escherichia_coli_KTE141_ANWK	0
F	Escherichia_coli_KTE143_ANVB	0
D	Escherichia_coli_KTE144_ANWL	0
B2	Escherichia_coli_KTE145_ANYD	0
D	Escherichia_coli_KTE146_ANWM	0
D	Escherichia_coli_KTE147_ANWN	0
B2	Escherichia_coli_KTE148_ANYE	0
B2	Escherichia_coli_KTE15_ANST	0
B2	Escherichia_coli_KTE150_ANYF	0
B2	Escherichia_coli_KTE153_ANYG	0
B2	Escherichia_coli_KTE157_ANYH	0
D	Escherichia_coli_KTE158_ANWP	0
B2	Escherichia_coli_KTE16_ANSU	0
B2	Escherichia_coli_KTE160_ANYI	0
B2	Escherichia_coli_KTE162_ANVE	0
B2	Escherichia_coli_KTE165_ANWQ	0
B2	Escherichia_coli_KTE167_ANYL	0
B2	Escherichia_coli_KTE168_ANYM	0
B2	Escherichia_coli_KTE169_ANVF	0
B2	Escherichia_coli_KTE17_ANVK	0
B2	Escherichia_coli_KTE173_ANWU	0
B2	Escherichia_coli_KTE174_ANYN	0
B2	Escherichia_coli_KTE175_ANWV	0
B2	Escherichia_coli_KTE176_ANYO	0
D	Escherichia_coli_KTE177_ANYP	0
B2	Escherichia_coli_KTE178_ANTB	0
B2	Escherichia_coli_KTE18_ANVL	0
B2	Escherichia_coli_KTE180_ANYR	0
D	Escherichia_coli_KTE181_ANTC	0
B2	Escherichia_coli_KTE183_ANWX	0
B2	Escherichia_coli_KTE187_ANTD	0
B2	Escherichia_coli_KTE188_ANTE	0
B2	Escherichia_coli_KTE189_ANTF	0
D	Escherichia_coli_KTE190_ANWT	0
B2	Escherichia_coli_KTE191_ANTG	0
B2	Escherichia_coli_KTE192_ANWR	0
B2	Escherichia_coli_KTE194_ANWS	0
D	Escherichia_coli_KTE2_ANSN	0
B2	Escherichia_coli_KTE201_ANTI	0
D	Escherichia_coli_KTE202_ANXA	0
D	Escherichia_coli_KTE204_ANTJ	0
B2	Escherichia_coli_KTE205_ANTK	0
B2	Escherichia_coli_KTE206_ANTL	0
B2	Escherichia_coli_KTE207_ANXC	0
D	Escherichia_coli_KTE208_ANTM	0
B2	Escherichia_coli_KTE209_ANXD	0
D	Escherichia_coli_KTE21_ANSV	0
B2	Escherichia_coli_KTE211_ANXE	0
D	Escherichia_coli_KTE213_ANTP	0
B2	Escherichia_coli_KTE214_ANTQ	0
B2	Escherichia_coli_KTE215_ANXF	0
B2	Escherichia_coli_KTE216_ANTR	0
B2	Escherichia_coli_KTE217_ANXG	0
B2	Escherichia_coli_KTE218_ANXH	0
B2	Escherichia_coli_KTE22_ANVR	0
B2	Escherichia_coli_KTE220_ANTS	0
B2	Escherichia_coli_KTE223_ANXI	0
B2	Escherichia_coli_KTE224_ANTT	0
B2	Escherichia_coli_KTE227_ANXJ	0
D	Escherichia_coli_KTE228_ANTU	0
B2	Escherichia_coli_KTE23_ANVO	0
B2	Escherichia_coli_KTE230_ANTV	0
D	Escherichia_coli_KTE235_ANTY	0
D	Escherichia_coli_KTE236_ANTZ	0
D	Escherichia_coli_KTE237_ANUA	0
B2	Escherichia_coli_KTE25_ANSW	0
D	Escherichia_coli_KTE26_ANSX	0
B2	Escherichia_coli_KTE28_ANSY	0
B2	Escherichia_coli_KTE39_ANSZ	0
B2	Escherichia_coli_KTE4_ANSO	0
B2	Escherichia_coli_KTE43_ANVP	0
B2	Escherichia_coli_KTE45_ANVM	0
B2	Escherichia_coli_KTE46_ANVS	0
B2	Escherichia_coli_KTE47_ANUB	0
B2	Escherichia_coli_KTE49_ANUC	0
B2	Escherichia_coli_KTE5_ANSP	0
D	Escherichia_coli_KTE50_ANVU	0
B2	Escherichia_coli_KTE53_ANUE	0
D	Escherichia_coli_KTE54_ANVV	0
B2	Escherichia_coli_KTE55_ANUF	0
B2	Escherichia_coli_KTE57_ANUH	0
B2	Escherichia_coli_KTE58_ANUI	0
B2	Escherichia_coli_KTE59_ANVW	0
B2	Escherichia_coli_KTE6_ANVH	0
B2	Escherichia_coli_KTE60_ANUJ	0
B2	Escherichia_coli_KTE62_ANUK	0
B2	Escherichia_coli_KTE63_ANVX	0
B2	Escherichia_coli_KTE65_ANVY	0
D	Escherichia_coli_KTE66_ANUL	0
B2	Escherichia_coli_KTE67_ANUM	0
B2	Escherichia_coli_KTE72_ANUN	0
D	Escherichia_coli_KTE75_ANUO	0
D	Escherichia_coli_KTE76_ANUP	0
D	Escherichia_coli_KTE78_ANVZ	0
D	Escherichia_coli_KTE79_ANWA	0
B2	Escherichia_coli_KTE8_ANVI	0
D	Escherichia_coli_KTE80_ANUR	0
D	Escherichia_coli_KTE82_ANYT	0
D	Escherichia_coli_KTE83_ANUT	0
B2	Escherichia_coli_KTE84_ANWB	0
B2	Escherichia_coli_KTE85_ANYU	0
B2	Escherichia_coli_KTE86_ANUU	0
B2	Escherichia_coli_KTE87_ANUV	0
B2	Escherichia_coli_KTE88_ANYV	0
D	Escherichia_coli_KTE9_ANVJ	0
B2	Escherichia_coli_KTE93_ANUW	0
B2	Escherichia_coli_KTE94_ANYX	0
D	Escherichia_coli_KTE95_ANYY	0
B2	Escherichia_coli_KTE97_ANYZ	0
B2	Escherichia_coli_KTE99_ANZA	0
B2	Escherichia_coli_LCT_EC106_AJRI	0
B2	Escherichia_coli_LF82_uid33825	0
B1	Escherichia_coli_MS499_full	0
B2	Escherichia_coli_NA114_uid66975	0
B2	Escherichia_coli_NC101_AEFA	0
B2	Escherichia_coli_O25b_H4_ST131_str_EC958_CAFL	0
F	Escherichia_coli_O7_K1_CE10_uid63597	0
B2	Escherichia_coli_O83_H1_NRG_857C_uid41221	0
D	Escherichia_coli_PCN033_AFAT	0
B2	Escherichia_coli_S88_uid33375	0
B2	Escherichia_coli_SCI_07_AJFG	0
D	Escherichia_coli_STEC_C165_02_AFDR	0
B2	Escherichia_coli_UM146_uid50883	0
B2	Escherichia_coli_UMEA_3014_1_AWAT	0
B2	Escherichia_coli_UMEA_3022_1_AWAU	0
D	Escherichia_coli_UMEA_3033_1_AWAV	0
B2	Escherichia_coli_UMEA_3041_1_AWAW	0
B2	Escherichia_coli_UMEA_3053_1_AWAY	0
B2	Escherichia_coli_UMEA_3087_1_AWBA	0
B2	Escherichia_coli_UMEA_3088_1_AWBB	0
B2	Escherichia_coli_UMEA_3097_1_AWBC	0
B2	Escherichia_coli_UMEA_3108_1_AWBD	0
B2	Escherichia_coli_UMEA_3113_1_AWBE	0
B2	Escherichia_coli_UMEA_3117_1_AWBF	0
B2	Escherichia_coli_UMEA_3121_1_AWBG	0
B2	Escherichia_coli_UMEA_3122_1_AWBH	0
B2	Escherichia_coli_UMEA_3140_1_AWBK	0
D	Escherichia_coli_UMEA_3144_1_AWBL	0
B2	Escherichia_coli_UMEA_3152_1_AWBP	0
B2	Escherichia_coli_UMEA_3155_1_AWBQ	0
B2	Escherichia_coli_UMEA_3159_1_AWBR	0
B2	Escherichia_coli_UMEA_3160_1_AWBS	0
B2	Escherichia_coli_UMEA_3161_1_AWBT	0
B2	Escherichia_coli_UMEA_3162_1_AWBU	0
D	Escherichia_coli_UMEA_3163_1_AWBV	0
B2	Escherichia_coli_UMEA_3172_1_AWBW	0
B2	Escherichia_coli_UMEA_3173_1_AWBX	0
B2	Escherichia_coli_UMEA_3175_1_AWBZ	0
B2	Escherichia_coli_UMEA_3178_1_AWCB	0
B2	Escherichia_coli_UMEA_3185_1_AWCD	0
F	Escherichia_coli_UMEA_3190_1_AWCE	0
B2	Escherichia_coli_UMEA_3193_1_AWCF	0
D	Escherichia_coli_UMEA_3200_1_AWCH	0
B2	Escherichia_coli_UMEA_3203_1_AWCJ	0
B2	Escherichia_coli_UMEA_3206_1_AWCK	0
B2	Escherichia_coli_UMEA_3208_1_AWCL	0
B2	Escherichia_coli_UMEA_3215_1_AWCN	0
B2	Escherichia_coli_UMEA_3216_1_AWCO	0
B2	Escherichia_coli_UMEA_3217_1_AWCP	0
B2	Escherichia_coli_UMEA_3220_1_AWCQ	0
B2	Escherichia_coli_UMEA_3221_1_AWCR	0
B2	Escherichia_coli_UMEA_3222_1_AWCS	0
B2	Escherichia_coli_UMEA_3230_1_AWCT	0
B2	Escherichia_coli_UMEA_3233_1_AWCU	0
B2	Escherichia_coli_UMEA_3244_1_AWCW	0
B2	Escherichia_coli_UMEA_3257_1_AWCX	0
B2	Escherichia_coli_UMEA_3264_1_AWCY	0
B2	Escherichia_coli_UMEA_3268_1_AWCZ	0
B2	Escherichia_coli_UMEA_3298_1_AWDC	0
F	Escherichia_coli_UMEA_3304_1_AWDD	0
B2	Escherichia_coli_UMEA_3337_1_AWDI	0
B2	Escherichia_coli_UMEA_3341_1_AWDJ	0
B2	Escherichia_coli_UMEA_3391_1_AWDL	0
B2	Escherichia_coli_UMEA_3490_1_AWDM	0
B2	Escherichia_coli_UMEA_3585_1_AWDN	0
B2	Escherichia_coli_UMEA_3617_1_AWDQ	0
B2	Escherichia_coli_UMEA_3632_1_AWDR	0
B2	Escherichia_coli_UMEA_3656_1_AWDT	0
B2	Escherichia_coli_UMEA_3662_1_AWDU	0
B2	Escherichia_coli_UMEA_3687_1_AWDX	0
B2	Escherichia_coli_UMEA_3694_1_AWDY	0
B2	Escherichia_coli_UMEA_3702_1_AWDZ	0
B2	Escherichia_coli_UMEA_3703_1_AWEA	0
B2	Escherichia_coli_UMEA_3705_1_AWEB	0
B2	Escherichia_coli_UMEA_3707_1_AWEC	0
B2	Escherichia_coli_UMEA_3821_1_AWEF	0
B2	Escherichia_coli_UMEA_3834_1_AWEG	0
B2	Escherichia_coli_UMEA_3893_1_AWEI	0
F	Escherichia_coli_UMEA_3899_1_AWEJ	0
B2	Escherichia_coli_UMEA_3955_1_AWEK	0
B2	Escherichia_coli_UMEA_4075_1_AWEL	0
B2	Escherichia_coli_UMEA_4076_1_AWEM	0
B2	Escherichia_coli_UMEA_4207_1_AWEN	0
D	Escherichia_coli_UMN026_uid33415	0
B2	Escherichia_coli_UTI89_uid16259	0
B2	Escherichia_sp_3_2_53FAA_ACAC	0

## Sheet: chromosomal genes
	heatmap data	acquired by the last common ancestor of MS499 and E24377A	acquired by the last common ancestor of MS499 and E24377A	acquired by the last common ancestor of MS499 and E24377A	acquired by the last common ancestor of MS499 and E24377A	acquired by the last common ancestor of MS499 and E24377A	acquired by the last common ancestor of MS499 and E24377A	acquired by the last common ancestor of MS499 and E24377A	acquired by the last common ancestor of MS499 and E24377A	acquired by the last common ancestor of MS499 and E24377A	acquired by the last common ancestor of MS499 and E24377A	acquired by the last common ancestor of MS499 and E24377A	acquired by the last common ancestor of MS499 and E24377A	acquired by the last common ancestor of MS499 and E24377A	acquired by the last common ancestor of MS499 and E24377A	acquired by the last common ancestor of MS499 and E24377A	acquired by the last common ancestor of MS499 and E24377A	acquired by the last common ancestor of MS499 and E24377A	acquired by the last common ancestor of MS499 and E24377A	acquired by the last common ancestor of MS499 and E24377A	acquired by the last common ancestor of MS499 and E24377A	acquired by the last common ancestor of MS499 and E24377A	acquired by the last common ancestor of MS499 and E24377A	acquired by the last common ancestor of MS499 and E24377A	acquired by the last common ancestor of MS499 and E24377A	acquired by the last common ancestor of MS499 and E24377A	acquired by the last common ancestor of MS499 and E24377A	acquired by the last common ancestor of MS499 and E24377A	acquired by the last common ancestor of MS499 and E24377A	acquired by the last common ancestor of MS499 and E24377A	acquired by the last common ancestor of MS499 and E24377A	acquired by the last common ancestor of MS499 and E24377A	acquired by the last common ancestor of MS499 and E24377A	acquired by the last common ancestor of MS499 and E24377A	acquired by the last common ancestor of MS499 and E24377A	independently acquired by E24377A	independently acquired by E24377A	independently acquired by E24377A	acquired since divergence from E24377A	acquired since divergence from E24377A	acquired since divergence from E24377A	acquired since divergence from E24377A	acquired since divergence from E24377A	acquired since divergence from E24377A	acquired since divergence from E24377A	acquired since divergence from E24377A	acquired since divergence from E24377A	acquired since divergence from E24377A	acquired since divergence from E24377A
	gene_number	24	50	86	87	88	89	90	91	98	100	101	102	104	105	106	107	108	109	118	119	126	127	128	129	130	131	133	134	135	136	137	138	139	143	145	146	149	9	14	17	18	19	20	21	22	37	38	39
	encodes	transposase insD for insertion element IS2A/D/F/H/I/K [Escherichia coli KTE37]	IS2 transposase orfB [Escherichia coli SMS-3-5]	type VI secretion protein [Escherichia coli KO11FL]	EvpB/family type VI secretion protein [Escherichia coli H494]	ATPase family associated with various cellular activities (AAA) [Escherichia coli MS 78-1]	hypothetical protein HMPREF9548_01410 [Escherichia coli MS 182-1]	ImpA-related N-terminal domain-containing protein [Escherichia coli E24377A]	hypothetical protein HMPREF9548_01408 [Escherichia coli MS 182-1]	hypothetical protein HMPREF9549_04500 [Escherichia coli MS 185-1]	hypothetical protein EC55989_4846 [Escherichia coli 55989]	phage regulatory protein [Escherichia coli 55989]	hypothetical protein HMPREF9548_02225 [Escherichia coli MS 182-1]	hypothetical protein HMPREF9346_03890 [Escherichia coli MS 119-7]	GTP-binding protein [Escherichia coli 55989]	hypothetical protein WIC_04840 [Escherichia coli KTE112]	hypothetical protein ERDG_04267 [Escherichia coli E482]	hypothetical protein G777_00465 [Escherichia coli HVH 115 (4-4465989)]	hypothetical protein EC042_3220 [Escherichia coli 042]	fimbrial protein, partial [Escherichia coli O26:H11 str. CFSAN001629]	putative alkaline phosphatase I [Escherichia coli SE11]	O-antigen polymerase [Escherichia coli E24377A]	glycosyl transferase family protein [Escherichia coli E24377A]	glycosyltransferase, family 8 [Escherichia coli MS 182-1]	lipopolysaccharide core biosynthesis protein [Escherichia coli E24377A]	lipopolysaccharide 1,2-glucosyltransferase [Shigella boydii Sb227]	glycosyl transferase 8 family protein, partial [Escherichia coli 180200]	hypothetical protein HMPREF9548_00648 [Escherichia coli MS 182-1]	oxidoreductase [Escherichia coli HVH 115 (4-4465997)]	fused acetyl-CoA:acetoacetyl-CoA transferase: alpha subunit/beta subunit [Escherichia coli ETEC H10407]	enoyl-CoA hydratase/isomerase [Escherichia coli ATCC 8739]	hypothetical protein ECS88_4797 [Escherichia coli S88]	3-ketoacyl-ACP reductase [Escherichia coli ATCC 8739]	ybl216 [Escherichia coli BL21(DE3)]	IS1 transposase [Escherichia coli P12b]	hypothetical protein HMPREF9535_01112 [Escherichia coli MS 78-1]	hypothetical protein [Escherichia coli]	putative transposase [Yersinia pestis CO92]	galactoside O-acetyltransferase [Escherichia coli KO11FL]	transposase DDE domain protein [Escherichia coli 3431]	putative phage side tail fiber protein [Escherichia coli 042]	hypothetical protein ESQG_01884 [Escherichia coli H494]	hypothetical protein HMPREF9548_04008 [Escherichia coli MS 182-1]	hypothetical protein ECB_00516 [Escherichia coli B str. REL606]	iron/manganese ABC transporter, permease protein [Escherichia coli MS 182-1]	hypothetical protein ESQG_04349 [Escherichia coli H494]	integrase [Escherichia coli 042]	salicylate synthase Irp9 [Yersinia pestis KIM10+]	major facilitator superfamily protein [Escherichia coli 042]
	Escherichia_coli_O91_H21_str_B2F1_AGTI	0	0	0	0	0	0	0	0	0	0	0	0	0	0	0	0	0	0	1	0	0	0	0	0	0	0	0	0	0	0	0	0	0	0	0	0	0	0	0	0	0	0	0	0	0	0	0	0
	Escherichia_coli_96_0497_AEZQ	0	0	0	0	0	0	0	0	0	0	0	0	0	0	0	0	0	0	1	0	0	0	0	0	0	0	0	0	0	0	0	0	0	0	0	0	0	0	0	0	0	0	0	0	0	0	0	0
	Escherichia_coli_STEC_B2F1_AFDQ	0	0	0	0	0	0	0	0	0	0	0	0	0	0	0	0	0	0	0	0	0	0	0	0	0	0	0	0	0	0	0	0	0	0	0	0	0	0	0	0	0	0	0	0	0	0	0	0
	Escherichia_coli_STEC_O31_AFEX	0	0	0	1	1	0	0	0	1	1	1	1	1	1	1	1	1	1	0	0	0	0	0	0	0	0	0	0	0	0	0	0	0	1	0	0	0	0	0	0	0	0	0	0	0	0	0	0
	Escherichia_coli_B088_ACXE	0	0	0	0	0	0	0	0	0	0	0	0	0	0	0	0	0	0	0	0	0	0	0	0	0	0	0	0	0	0	0	0	0	0	0	0	0	0	0	0	0	0	0	0	0	0	0	0
	Escherichia_coli_KTE138_ANYB	0	0	0	0	0	0	0	0	0	0	0	0	0	0	0	0	0	0	0	1	0	0	0	0	0	0	0	0	0	0	0	0	0	0	0	0	0	1	0	0	0	0	0	0	0	0	0	0
	Escherichia_coli_KTE135_ANWH	0	0	0	0	0	0	0	0	0	0	0	0	0	0	0	0	0	0	0	0	0	0	0	0	0	0	1	1	1	1	1	1	1	0	0	0	0	1	0	0	0	0	0	0	0	0	0	0
	Escherichia_coli_E24377A_uid13960	1	1	1	1	1	1	1	1	1	1	1	1	1	1	1	1	1	1	1	1	1	1	1	1	1	1	1	1	1	1	1	1	1	1	1	1	1	0	0	0	0	0	0	0	0	0	0	0
	escherichia_coli_h420	1	1	1	1	1	1	1	1	0	1	1	1	1	1	0	0	1	1	1	1	1	1	1	1	1	1	1	1	1	1	1	1	1	1	0	0	0	1	1	1	1	1	1	1	1	1	1	1
	Escherichia_coli_MS499	1	1	1	1	1	1	1	1	1	1	1	1	1	1	1	1	1	1	1	1	1	1	1	1	1	1	1	1	1	1	1	1	1	1	1	1	1	1	1	1	1	1	1	1	1	1	1	1
	Escherichia_coli_H494_AFQH	1	1	1	1	1	1	1	1	0	1	1	1	1	1	0	0	1	1	1	1	1	1	1	1	1	1	1	1	1	1	1	1	1	1	0	0	0	1	1	1	1	1	1	1	1	1	1	1
	Escherichia_coli_O08_AOGM	1	1	1	1	1	1	1	1	1	1	1	1	1	1	1	1	1	1	1	1	1	1	1	1	1	1	1	1	1	1	1	1	1	1	0	0	0	1	1	1	1	1	1	1	1	1	1	1
	Escherichia_coli_MS_182_1_ADTM	0	0	1	1	1	1	1	1	0	1	1	1	1	0	1	1	1	0	1	1	1	1	1	1	1	1	1	1	1	1	1	1	1	1	0	1	0	1	1	0	1	1	0	1	1	1	1	1
	Escherichia_coli_HVH_115_4_4465997_AVWD	1	1	1	1	1	1	1	1	1	1	1	1	1	1	1	1	1	1	1	1	1	1	1	1	1	1	1	1	1	1	1	1	1	1	0	1	0	1	1	0	1	1	1	1	1	1	1	1
	Escherichia_coli_HVH_115_4_4465989_AVWE	1	1	1	1	1	1	1	1	1	1	1	1	1	1	1	1	1	1	1	1	1	1	1	1	1	1	1	1	1	1	1	1	1	1	0	1	0	1	1	0	1	1	1	1	1	1	1	1
phylogroups	Distance scores	acquired by the last common ancestor of MS499 and E24377A	acquired by the last common ancestor of MS499 and E24377A	acquired by the last common ancestor of MS499 and E24377A	acquired by the last common ancestor of MS499 and E24377A	acquired by the last common ancestor of MS499 and E24377A	acquired by the last common ancestor of MS499 and E24377A	acquired by the last common ancestor of MS499 and E24377A	acquired by the last common ancestor of MS499 and E24377A	acquired by the last common ancestor of MS499 and E24377A	acquired by the last common ancestor of MS499 and E24377A	acquired by the last common ancestor of MS499 and E24377A	acquired by the last common ancestor of MS499 and E24377A	acquired by the last common ancestor of MS499 and E24377A	acquired by the last common ancestor of MS499 and E24377A	acquired by the last common ancestor of MS499 and E24377A	acquired by the last common ancestor of MS499 and E24377A	acquired by the last common ancestor of MS499 and E24377A	acquired by the last common ancestor of MS499 and E24377A	acquired by the last common ancestor of MS499 and E24377A	acquired by the last common ancestor of MS499 and E24377A	acquired by the last common ancestor of MS499 and E24377A	acquired by the last common ancestor of MS499 and E24377A	acquired by the last common ancestor of MS499 and E24377A	acquired by the last common ancestor of MS499 and E24377A	acquired by the last common ancestor of MS499 and E24377A	acquired by the last common ancestor of MS499 and E24377A	acquired by the last common ancestor of MS499 and E24377A	acquired by the last common ancestor of MS499 and E24377A	acquired by the last common ancestor of MS499 and E24377A	acquired by the last common ancestor of MS499 and E24377A	acquired by the last common ancestor of MS499 and E24377A	acquired by the last common ancestor of MS499 and E24377A	acquired by the last common ancestor of MS499 and E24377A	acquired by the last common ancestor of MS499 and E24377A	independently acquired by E24377A	independently acquired by E24377A	independently acquired by E24377A	acquired since divergence from E24377A	acquired since divergence from E24377A	acquired since divergence from E24377A	acquired since divergence from E24377A	acquired since divergence from E24377A	acquired since divergence from E24377A	acquired since divergence from E24377A	acquired since divergence from E24377A	acquired since divergence from E24377A	acquired since divergence from E24377A	acquired since divergence from E24377A
D	Escherichia_coli_4_1_47FAA_ACTQ	100	100	100	100	100	100	100	100	100	100	100	100	100	100	100	100	100	100	100	0.197462	100	100	100	100	100	100	100	100	100	100	100	100	100	100	100	100	0.0685741	0.172796	100	0.0853942	0.0515146	0.120434	0.253962	100	100	100	100	100
B2	Escherichia_coli_536_uid16235	0.252341	0.296709	0.221195	0.171014	0.170284	100	0.0717021	100	100	0.0645166	0.1065	0.0825724	0.3401	0.252652	4.6e-07	0.0241897	0.0329056	0.117461	0.114299	0.21265	0.0797316	0.0838859	0.0270293	0.0422113	0.0220892	0.150532	0.310746	0.22109	0.654885	0.251475	0.216827	0.217429	0.063053	100	100	0.2411	0.0462128	0.146174	0.162461	100	100	100	0.261259	0.116046	0.125893	0.0149303	0.00232401	0.00494361
D	Escherichia_coli_576_1_AJWS	0.0708528	0.046897	100	100	100	100	100	100	100	100	100	100	100	100	100	100	100	100	0.0656982	0.197461	100	100	100	100	100	100	100	100	100	100	100	100	100	0.120689	0.0166922	0.0404145	0.0336309	0.166782	0.0202765	100	0.144714	100	100	0.0886222	0.10947	0.0111739	0.00310102	0.00792912
B2	Escherichia_coli_83972_ACGN	0.143208	0.180529	0.212716	0.255299	0.115831	0.0927669	0.0655002	100	4.59e-06	0.0126637	0.00798866	0.217997	100	0.32549	1.11e-06	0.280216	0.1574	0.117461	0.0489824	0.147258	0.0778281	0.0801896	0.0254028	0.0422115	0.0220868	0.222715	0.284588	0.255797	0.622599	0.253174	0.282124	0.18296	0.0657439	6.7e-06	100	0.241098	0.0461756	0.140366	0.115309	100	100	100	0.261149	0.0939798	0.10917	0.00559392	0.00154915	0.0029751
B2	Escherichia_coli_ABU_83972_uid38725	0.143209	0.18053	0.212716	0.255299	0.115831	0.0927666	0.0655001	100	4.01e-06	0.0126637	0.00798866	0.217997	100	0.32549	1.96e-06	0.280216	0.1574	0.117461	0.0452977	0.147258	0.077828	0.0801894	0.0254028	0.0422115	0.0220868	0.222715	0.284588	0.255797	0.622599	0.253174	0.282124	0.18296	0.0657439	6.35e-06	100	0.241101	0.0461756	0.140366	0.115309	100	100	100	0.261149	0.0939799	0.10917	0.00559405	0.00154909	0.00297506
B2	Escherichia_coli_APEC_O1_uid16718	0.118453	0.173913	0.254992	0.086962	0.216945	100	0.0793286	100	100	100	0.111367	0.110845	0.0525786	0.064482	2.38e-06	0.0404545	0.0523224	0.126107	0.0110985	0.272703	0.0778281	0.0801891	0.0286778	0.0468681	0.0195261	0.0975634	0.354651	0.175819	0.709481	0.236455	0.220492	0.226068	0.0684552	0.120689	0.145826	0.294241	100	0.12848	0.131245	0.0863941	0.171361	100	0.094569	0.09398	0.10917	0.00185539	0.00154846	0.002975
B2	Escherichia_coli_CFT073_uid313	0.0552365	0.0866762	0.212716	0.255299	0.115831	0.0927664	0.0655001	100	100	100	0.111366	0.193695	0.0525786	0.0644819	2.6e-06	0.040456	0.0330466	0.117461	0.026481	0.147258	0.0816032	0.0801892	0.0254028	0.0422115	0.0220868	0.222715	0.284588	0.255797	0.622599	0.253174	0.282124	0.18296	0.0657438	0.0134733	0.145826	0.241099	0.0461756	0.140366	0.0181791	0.0939183	0.181339	0.11881	0.253962	0.0939801	0.10917	0.0149304	0.00232401	0.00494357
B2	Escherichia_coli_clone_D_i14_uid52023	0.180163	0.174701	0.212716	0.255299	0.115831	0.0927661	0.0655001	100	100	100	100	100	100	0.316	100	100	100	100	0.0452977	0.147258	0.0778281	0.0801892	0.0254028	0.0422115	0.0220868	0.222716	0.284588	0.255797	0.622599	0.253174	0.282124	0.18296	0.0657438	0.120688	100	0.241101	0.0461756	0.140366	0.115309	100	100	100	0.261149	0.0939802	0.10917	0.0149305	0.002324	0.00494352
B2	Escherichia_coli_cloneA_i1_AEYT	0.121625	0.177274	0.254992	0.0849304	0.216945	100	0.0817396	100	100	100	0.157052	0.110845	0.0525784	0.309538	0.0320741	0.0823205	0.0794138	100	0.118302	0.272703	0.0778281	0.0801897	0.0286776	0.046868	0.0195264	0.0975632	100	100	100	100	100	100	100	0.120688	0.145826	0.294241	100	0.12848	0.131245	100	100	100	0.261149	0.0993082	0.146437	0.00558203	0.00154841	0.00298243
D	Escherichia_coli_EC302_04_AMFM	100	100	100	100	100	100	100	100	100	100	100	100	100	100	100	100	100	100	100	0.187953	100	100	0.0339393	0.023928	1.5e-06	0.0211392	100	100	100	100	100	100	0.0812978	0.120688	100	100	0.0753593	0.211266	100	100	100	100	100	0.264619	0.0160204	100	100	100
B2	Escherichia_coli_F11_AAJU	0.252341	0.296709	0.221195	0.173039	0.170284	100	0.071702	100	100	100	0.155426	0.0825723	0.3401	0.316001	0.00745224	0.0241897	0.0329056	0.134682	0.114299	0.21265	0.0797315	0.0838858	0.0270292	0.0422115	0.022089	0.150532	0.310746	0.22109	0.654885	0.251475	0.220493	0.221665	0.0630532	100	100	0.2411	0.0461756	0.146174	0.162461	100	100	100	0.261259	0.116046	0.125892	100	0.002324	0.00494347
B2	Escherichia_coli_H001	100	100	100	100	100	100	100	100	100	100	0.222094	100	100	100	100	100	100	100	100	0.205123	0.075921	0.0801892	0.0286776	0.0422115	0.0208067	0.226199	0.336647	0.204084	0.582314	0.371487	0.220492	0.217429	0.0683889	100	0.122562	0.241101	0.049496	0.140366	100	100	100	100	100	100	100	0.00744811	0.00387421	0.00395516
B2	Escherichia_coli_H223	100	100	0.238211	0.242691	0.278064	100	0.0793285	100	100	100	100	100	100	100	100	100	100	100	100	0.136176	0.0797314	0.0897279	0.0270291	0.0514313	0.0220868	0.241363	0.378453	0.25308	0.709481	0.307732	0.239082	0.196012	0.06577	100	0.0330752	0.2411	0.0845346	0.151976	100	0.0422733	0.0341508	0.124917	0.105514	0.0886224	0.0922787	0.0149306	0.00232399	0.00593189
B2	Escherichia_coli_H588	100	100	0.221195	0.177136	0.172784	0.0927657	0.0805178	100	100	100	100	100	100	100	100	100	100	100	100	0.223799	0.0796816	0.0890428	0.0303081	0.0422115	0.0208065	0.150532	0.299903	0.255785	0.743138	0.21391	0.220492	0.20022	0.0683889	100	100	100	100	0.12848	0.115309	100	0.266796	100	0.207098	0.130718	0.100881	0.00929955	0.00154911	0.00395285
D	Escherichia_coli_HM26_APNW	100	100	100	100	100	100	100	100	100	100	100	100	100	100	100	100	100	100	100	0.178208	100	100	0.0321357	0.0239279	0.00127234	0.0211391	100	100	100	100	100	100	0.0570498	100	100	0.279257	0.0839265	0.175251	100	0.0938252	0.121666	2.66816	0.238457	0.0964315	0.125961	0.00372179	0.00232229	0.00396277
D	Escherichia_coli_HM46_APNY	100	100	100	100	100	100	100	100	100	100	100	100	100	100	100	100	100	100	100	0.187953	100	100	0.0339393	0.0239278	0.00127408	0.021139	100	100	100	100	100	100	0.0812978	100	0.033263	0.350909	100	0.211266	100	0.0142272	0.0341506	100	0.148405	100	100	100	100	100
B2	Escherichia_coli_HM605_AJWU	0.19987	0.20998	0.254991	0.0849302	0.216945	100	0.0793284	100	100	100	0.111366	0.193695	0.326579	0.303827	0.0400194	0.155233	0.0523227	100	0.0110985	0.272703	0.0778281	0.0801892	0.0286774	0.046868	0.0195267	0.0975632	0.354651	0.175818	0.709481	0.236455	0.220492	0.226068	0.0684551	0.120688	0.0166919	0.0499139	100	0.12848	0.131245	100	0.171361	100	0.094569	100	0.0668791	0.00185525	0.00154836	0.00297495
B2	Escherichia_coli_HM605_CADZ	0.0785503	0.19105	0.254991	0.0849301	0.216945	100	0.0793283	100	100	100	0.111366	0.193695	0.326579	0.303826	0.0400189	0.131478	0.207779	100	0.13464	0.272703	0.0778281	0.0801892	0.0286773	0.0468678	0.0195266	0.097563	0.354651	0.175818	0.709481	0.236455	0.220492	0.226068	0.068455	0.013433	0.0166909	0.0404149	100	0.12848	0.131245	100	0.171361	100	0.261149	0.0939802	0.142481	0.00185517	0.00154831	0.00297491
B2	Escherichia_coli_HM65_APNX	100	100	0.238211	0.242691	0.278064	100	0.0793282	100	0.0484483	100	3.37e-06	0.121242	0.340482	0.233254	0.0452792	0.147782	0.0526572	0.128749	0.136901	0.136176	0.0797314	0.0897279	0.027029	0.0514313	0.0220868	0.241363	0.378453	0.25308	0.709481	0.307732	0.239081	0.196012	0.0657697	6.07e-06	100	0.2411	0.075365	0.151976	0.131245	0.0457874	0.0341503	0.124917	0.27223	0.0886225	0.0922787	0.0149307	0.00232401	0.00593189
D	Escherichia_coli_HM69_APNV	0.0552364	0.0866761	100	100	100	100	100	100	100	100	100	100	100	100	100	100	100	100	0.026481	0.197461	100	100	100	100	100	100	100	100	100	100	100	100	0.0447359	0.0476786	0.0166902	0.272867	0.0839442	0.166782	0.0202761	100	0.144714	100	0.292683	0.0886226	0.0922787	6.47e-07	2e-09	2.59e-07
B2	Escherichia_coli_HVH_1_4_6876161_AVSX	0.0949948	0.142999	0.25499	0.0849295	0.216944	100	0.0793279	100	100	100	0.157052	0.110845	0.0525786	0.0644813	2.87e-06	0.0323884	0.0794138	0.134949	0.0110985	0.272702	0.0778281	0.0801892	0.0286764	0.0514535	0.0195271	0.0975626	0.35465	0.175818	0.70948	0.236455	0.220492	0.226068	0.0684547	0.120688	0.145826	0.2411	0.0461756	0.128479	0.131245	100	100	100	0.261149	0.0939801	0.100726	0.0149308	0.00232395	0.00494323
D	Escherichia_coli_HVH_10_4_6832164_AVTF	0.0552362	0.0866759	100	100	100	100	100	100	100	100	100	100	100	100	100	100	100	100	0.026481	0.197461	100	100	100	100	100	100	100	100	100	100	100	100	0.0447359	0.120688	0.0166915	0.040416	0.0336309	0.166782	0.0202765	100	0.144714	100	0.250964	0.0886227	0.0922787	0.0564809	0.0279629	0.0395085
B2	Escherichia_coli_HVH_100_4_2850729_AVVQ	1.85e-05	0.031202	0.221195	0.173039	0.170284	100	0.0717019	100	100	100	0.155426	0.0825722	0.3401	0.316001	0.00745173	0.0241897	0.0329056	0.134682	0.0110979	0.21265	0.0797313	0.0838857	0.0270289	0.0422115	0.0220893	0.150532	0.310746	0.22109	0.654885	0.251475	0.220493	0.221665	0.0630533	0.120688	100	0.2411	0.0671731	0.146173	0.162461	100	100	100	0.261259	0.116046	0.125892	0.0167883	0.002324	0.00494341
B2	Escherichia_coli_HVH_102_4_6906788_AVVR	0.121625	0.177274	0.254991	0.08493	0.216945	100	0.0793281	100	100	100	0.111365	0.193695	0.326579	0.275871	0.00787293	0.0660565	0.136048	0.126107	0.0111022	0.272703	0.0778281	0.0801892	0.0286772	0.0468678	0.0195269	0.0975629	0.354651	0.175818	0.709481	0.236455	0.220492	0.226068	0.0684549	0.0134327	0.145826	0.0404153	100	0.12848	0.131245	100	0.171361	100	0.316026	0.259237	0.0498302	0.00185502	0.00154828	0.00297491
B2	Escherichia_coli_HVH_103_4_5904188_AVVS	0.143209	0.180531	0.212716	0.255299	0.115831	0.0927655	0.0655001	100	100	100	0.189376	0.293769	0.0525786	0.316	2.71e-06	0.0161747	0.099071	0.128627	0.0489824	0.150921	0.0778281	0.0801892	0.0254028	0.0422115	0.0220868	0.222716	0.284588	0.255797	0.622599	0.253174	0.282124	0.18296	0.0657438	0.120688	100	0.241099	0.0461756	0.140366	100	100	100	100	0.261149	0.0939802	0.117587	0.0149308	0.002324	0.00494336
B2	Escherichia_coli_HVH_104_4_6977960_AVVT	0.0949948	0.142999	0.254991	0.0849299	0.216944	100	0.0793281	100	100	100	0.111365	0.193695	0.326579	0.303827	0.0400183	0.139387	0.207779	0.161254	0.0110985	0.272703	0.0778281	0.0801892	0.0286769	0.0468679	0.0195269	0.0975628	0.354651	0.175818	0.709481	0.236455	0.220492	0.226068	0.0684548	0.120688	0.145826	0.256652	0.0503159	0.12848	0.149505	0.268724	100	100	0.316859	0.0939802	0.10917	0.00559412	0.00232386	0.004944
D	Escherichia_coli_HVH_106_4_6881831_AVVU	0.0552363	0.086676	100	100	100	100	100	100	100	100	100	100	100	100	100	100	100	100	0.026481	0.197461	100	100	100	100	100	100	100	100	100	100	100	100	0.0447359	0.0476786	0.0166916	0.0404157	0.0336309	0.166782	0.0202765	0.120112	0.144714	100	0.186749	0.088623	0.0922787	0.0111739	0.00310102	0.00792908
B2	Escherichia_coli_HVH_107_4_5860571_AVVV	0.143209	0.180531	0.229867	0.13711	0.171811	0.0927705	0.0655001	100	100	100	0.0989181	0.156755	0.308353	0.316001	2.76e-06	0.0161142	0.0590989	0.128748	0.0452977	0.212482	0.0815863	0.0860749	0.0270241	0.0422115	0.0246617	0.226188	100	100	100	100	100	100	0.0115035	0.120688	100	100	100	0.158376	100	100	100	100	0.261262	0.0992532	0.125892	0.00744797	0.00309837	0.00395482
B2	Escherichia_coli_HVH_109_4_6977162_AVVX	0.143209	0.180531	0.212716	0.255299	0.115831	0.0927654	0.0655001	100	3.53e-06	0.0126637	0.189376	0.293769	0.0525785	0.0733827	2.87e-06	0.0619975	0.0924918	0.137281	0.0452977	0.147258	0.0778281	0.0801892	0.0254028	0.0422115	0.0220868	0.222716	0.284588	0.258559	0.625689	0.253174	0.282124	0.18296	0.0657438	0.127408	100	0.241101	0.0461756	0.140366	100	100	100	100	0.361967	0.0992955	0.10917	0.0149309	0.002324	0.00494335
D	Escherichia_coli_HVH_110_4_6978754_AVVY	0.0552362	0.0866758	100	100	100	100	100	100	100	100	100	100	100	100	100	100	100	100	0.026481	0.197461	100	100	100	100	100	100	100	100	100	100	100	100	0.0447359	0.120688	0.0166907	0.0404162	0.0336309	0.166782	0.0202765	0.120112	0.144714	100	0.186749	0.0886229	0.0922787	0.0111739	0.00310102	0.00792902
B2	Escherichia_coli_HVH_111_4_7039018_AVVZ	0.243573	0.287606	0.229675	0.160181	0.291662	0.105118	0.0655003	100	100	100	0.222094	100	0.3401	0.316001	0.00745126	0.0241897	0.0329056	0.143267	0.114299	0.197621	0.0778281	0.0831171	0.0303046	0.0468677	0.019527	0.0975627	0.378453	0.25308	0.70948	0.302538	0.239081	0.196012	0.0657696	100	100	0.2411	0.0503159	0.12848	0.118236	100	100	100	0.261149	0.0939802	0.10917	0.0167883	0.002324	0.00494335
B2	Escherichia_coli_HVH_112_4_5987253_AVWA	0.252341	0.296709	0.221195	0.173039	0.170284	100	0.0717018	100	100	100	0.155426	0.0825721	0.3401	0.316001	0.00745072	0.0241897	0.0329056	0.134682	0.114299	0.21265	0.0816185	0.0838855	0.0270289	0.0422115	0.0220889	0.150532	0.310746	0.22109	0.654884	0.251475	0.220493	0.221665	0.0630533	100	0.033075	0.2411	0.0503393	0.146173	100	100	100	100	0.261149	0.0939802	0.10917	0.0149309	0.00232399	0.00494334
D	Escherichia_coli_HVH_113_4_7535473_AVWB	0.055236	0.0866757	100	100	100	100	100	100	100	100	100	100	100	100	100	100	100	100	0.026481	0.197461	100	100	100	100	100	100	100	100	100	100	100	100	0.0447359	0.120688	0.0166913	0.272867	0.0336309	0.166782	0.0202765	0.120112	0.144714	100	0.186749	0.0886229	0.0922787	5.77e-07	1.9e-09	2.21e-07
B2	Escherichia_coli_HVH_114_4_7037740_AVWC	0.143209	0.180531	0.212716	0.257351	0.115831	0.0927653	0.0655001	100	2.49e-06	0.0126637	0.189376	0.293768	0.0525786	0.0674204	2.87e-06	0.0323884	0.0860103	0.137281	0.0452977	0.147258	0.0778281	0.0801891	0.0254028	0.0422115	0.0220868	0.222716	0.284588	0.258559	0.625689	0.253174	0.282124	0.18296	0.0657438	0.127002	100	0.241101	0.0461756	0.140366	0.115309	0.36846	100	100	0.316857	100	100	0.0149309	0.00232395	0.00494332
B2	Escherichia_coli_HVH_116_4_6879942_AVWF	0.143209	0.180531	0.212716	0.255299	0.115831	0.0927653	0.0655001	100	100	100	100	100	100	0.316001	100	100	100	100	0.0452977	0.147258	0.0778281	0.0801892	0.0254027	0.0422115	0.0220868	0.222716	0.284588	0.255797	0.622599	0.253174	0.282124	0.18296	0.0657438	0.120688	0.00422803	0.241099	0.0461756	0.140366	100	100	100	100	0.261149	0.0939802	0.10917	0.0149309	0.00232395	0.00593115
B2	Escherichia_coli_HVH_117_4_6857191_AVWG	0.143209	0.180531	0.212716	0.255299	0.115831	0.0927653	0.0655001	100	1.2e-06	0.0126637	0.189376	0.293768	0.0525785	0.0674204	2.87e-06	0.0323884	0.0860101	0.137281	0.0452977	0.147258	0.077828	0.0801892	0.0254026	0.0422115	0.0220868	0.222716	0.284588	0.258559	0.625689	0.253174	0.282124	0.18296	0.0657438	0.120688	100	0.2411	0.0461756	0.140366	100	100	100	100	0.316856	0.0992955	0.10917	0.0149309	0.00232395	0.00494333
B2	Escherichia_coli_HVH_118_4_7345399_AVWH	0.130631	0.031202	0.263416	0.0849297	0.216944	100	0.079328	100	100	100	0.157052	0.110845	0.0553994	0.0644818	2.87e-06	0.0567704	0.0587716	0.126107	0.0111175	0.272703	0.0797103	0.0801892	0.0286767	0.0561318	0.0195271	0.0975627	0.354651	0.175818	0.70948	0.236455	0.220492	0.226068	0.0684547	0.134102	0.145826	0.241101	0.0461756	0.12848	0.131245	100	100	100	0.261149	0.0939802	0.10922	0.0149309	0.00232395	0.00494333
D	Escherichia_coli_HVH_119_4_6879578_AVWI	0.0552359	0.0866756	100	100	100	100	100	100	100	100	100	100	100	100	100	100	100	100	0.026481	0.197461	100	100	100	100	100	100	100	100	100	100	100	100	0.0447359	0.0476786	0.0166913	0.0404166	0.0336309	0.166782	0.0202765	100	0.144714	100	0.186749	0.088623	0.0922787	0.0111739	0.00310102	0.00792897
B2	Escherichia_coli_HVH_120_4_6978681_AVWJ	0.143209	0.180531	0.212716	0.255299	0.115831	0.0927653	0.0655001	100	100	100	0.189376	0.293768	0.0525785	0.0674204	2.87e-06	0.0323884	0.0860098	0.137281	0.0452977	0.147258	0.077828	0.0801892	0.0254027	0.0422115	0.0220868	0.222716	0.284588	0.258559	0.622599	0.253174	0.282124	0.18296	0.0684536	0.120688	100	0.241099	0.0461756	0.140366	100	100	100	100	0.261149	0.0992955	0.10917	0.0149309	0.00232395	0.0049433
D	Escherichia_coli_HVH_122_4_6851606_AVWL	0.0552358	0.0866755	100	100	100	100	100	100	100	100	100	100	100	0.316001	100	100	100	100	0.026481	0.197461	100	100	100	100	100	100	100	100	100	100	100	100	0.0447359	0.12067	0.0166913	0.0404168	0.0336309	0.166782	0.0202765	0.120112	0.144714	100	0.186749	0.0886232	0.0922787	0.0564809	0.0279629	0.0395085
B2	Escherichia_coli_HVH_125_4_2634716_AVWM	100	100	0.229867	0.13711	0.171811	0.0927653	0.0655001	100	6.14e-07	0.0126637	2.77e-06	0.190599	0.129151	0.316001	0.00745021	0.0402973	0.052657	0.128749	100	0.212482	0.0815863	0.0831262	0.0254027	0.0422115	0.0233774	0.226188	0.336722	0.236274	0.593446	0.246292	0.282124	0.191634	0.0657695	0.120688	100	0.2411	0.0503159	0.12848	0.162461	100	0.0505711	0.120437	0.316856	0.10457	0.125892	0.0130156	0.00232383	0.00395281
B2	Escherichia_coli_HVH_126_4_6034225_AVWN	0.154129	0.192831	0.254991	0.0849297	0.216944	100	0.079328	100	3.15e-07	1.44e-06	0.0884299	0.0448027	0.292832	0.158003	0.00735769	0.00805856	0.0393904	0.117461	0.110874	0.272703	0.0778281	0.0801892	0.0286766	0.0468678	0.0195271	0.0975626	0.359738	0.175818	0.70948	0.236455	0.220492	0.226068	0.0684547	0.120688	100	0.2411	0.0632324	0.12848	100	100	100	100	0.316855	0.0939802	0.10922	0.0018549	0.00232264	0.00297483
B2	Escherichia_coli_HVH_127_4_7303629_AVWO	0.118453	0.173913	0.25499	0.0869655	0.216944	100	0.0805177	100	100	100	0.157052	0.110845	0.0525785	0.0674206	2.87e-06	0.0323884	0.0523221	0.126107	0.110868	0.272703	0.0778281	0.0801892	0.0286765	0.0468677	0.0195271	0.0975626	0.354651	0.175818	0.70948	0.236455	0.220492	0.226068	0.0684547	2.76e-06	100	0.2411	0.0461756	0.12848	0.131245	0.260158	100	100	0.261149	0.0939802	0.117561	0.0111688	0.0023276	0.00793139
B2	Escherichia_coli_HVH_128_4_7030436_AVWP	0.143209	0.180531	0.229866	0.13711	0.171811	0.0927653	0.0655001	100	100	100	0.0989181	0.156755	0.308353	0.164569	2.87e-06	0.0323884	0.0590991	0.129072	0.0452977	0.212482	0.0815863	0.0860749	0.0270241	0.0468319	0.0246617	0.226188	100	100	100	100	100	100	0.0115035	0.120688	100	100	100	0.158376	0.0278616	0.295454	100	100	0.261262	0.0992531	0.125892	0.0074479	0.00309837	0.00395482
B2	Escherichia_coli_HVH_13_4_7634056_AVTH	100	100	0.212716	0.255299	0.115831	0.0927653	0.0655001	100	1.62e-07	0.0126637	2.41e-06	0.190599	0.126339	0.318987	0.00744963	0.0241897	0.0393964	0.134682	100	0.147258	0.0778281	0.0801892	0.0254027	0.0422115	0.0220868	0.222716	0.284588	0.255797	0.622599	0.253174	0.282124	0.18296	0.0657438	5.71e-06	100	0.2411	0.0461756	0.140366	100	100	0.190065	0.11881	0.261149	0.0939801	0.10917	0.00559426	0.00154904	0.00297479
D	Escherichia_coli_HVH_130_4_7036876_AVWQ	0.12162	0.177268	100	100	100	100	100	100	100	100	100	100	100	100	100	100	100	100	0.110868	0.197461	100	100	100	100	100	100	100	100	100	100	100	100	0.0447359	0.0476786	0.0166913	0.241102	0.0336309	0.166782	0.0202765	0.125132	0.144714	100	0.186749	0.0886232	0.0922787	0.00371434	0.00154823	0.00396443
B2	Escherichia_coli_HVH_132_4_6876862_AVWR	0.1451	0.185756	0.212716	0.255299	0.115831	0.0927653	0.0655001	100	0.0102909	100	0.199423	0.244026	100	0.316001	2.87e-06	0.00805856	0.0330466	0.117461	0.110874	0.147258	0.0778281	0.0801892	0.0254027	0.0422115	0.0220868	0.222716	0.284588	0.255797	0.622599	0.253174	0.282124	0.18296	0.0657438	0.0134736	100	0.2411	0.0544578	0.140366	0.115309	100	100	100	0.261149	0.0939802	0.10917	0.0149309	0.00232395	0.00494328
D	Escherichia_coli_HVH_133_4_4466519_AVWS	0.0552357	0.0866754	100	100	100	100	100	100	100	100	100	100	100	100	100	100	100	100	0.026481	0.197461	100	100	100	100	100	100	100	100	100	100	100	100	0.0447359	2.38e-06	0.0166913	0.0404172	0.393799	0.166782	0.0202765	100	0.144714	100	0.250964	0.0886233	0.0922787	100	100	100
D	Escherichia_coli_HVH_134_4_6073441_AVWT	0.0552356	0.0866753	100	100	100	100	100	100	100	100	100	100	100	0.316001	100	100	100	100	0.026481	0.197461	100	100	100	100	100	100	100	100	100	100	100	100	0.0447359	0.127389	0.0166913	0.0404175	0.0336309	0.166782	0.0202765	100	0.144714	100	0.250964	0.0886233	0.0922787	0.0564809	0.0279629	0.0395085
D	Escherichia_coli_HVH_135_4_4449320_AVWU	0.0552355	0.0866752	100	100	100	100	100	100	100	100	100	100	100	100	100	100	100	100	0.026481	0.197461	100	100	100	100	100	100	100	100	100	100	100	100	0.0447359	2.07e-06	0.0166913	0.0404179	100	0.166782	0.0202765	0.120112	0.144714	100	0.186749	0.0886233	0.0922787	100	100	100
B2	Escherichia_coli_HVH_137_4_2124971_AVWW	0.0949948	0.142999	0.25499	0.0849296	0.216944	100	0.079328	100	100	100	0.230759	0.113937	0.0525785	0.0703916	2.87e-06	0.0323884	0.052328	0.134949	0.0111024	0.272703	0.0778281	0.0801892	0.0286764	0.0468676	0.0195271	0.0975626	0.354651	0.175818	0.70948	0.236455	0.220492	0.226068	0.0684547	0.120688	0.145826	0.2411	0.0461756	0.12848	0.131245	100	100	100	0.261149	0.259237	0.024145	0.0149309	0.00232395	0.00494329
B2	Escherichia_coli_HVH_138_4_6066704_AVWX	0.0802343	0.119348	0.229675	0.158135	0.291662	0.105118	0.0655002	100	100	100	0.157052	0.110845	0.0525786	0.316001	2.87e-06	0.0323884	0.0523219	0.126107	0.114562	0.201293	0.0778281	0.0801891	0.0303045	0.0468675	0.0195271	0.0975626	0.378453	0.25308	0.70948	0.307761	0.239081	0.196012	0.0657694	0.00673271	0.00837898	0.257046	0.0503061	0.12848	100	100	100	100	0.261149	0.0939801	0.10917	0.0149309	0.00232395	0.00494324
D	Escherichia_coli_HVH_140_4_5894387_AVWZ	0.0552355	0.0866751	100	100	100	100	100	100	100	100	100	100	100	100	100	100	100	100	0.026481	0.197461	100	100	100	100	100	100	100	100	100	100	100	100	0.0447359	0.120688	0.0166913	0.311811	0.0336309	0.166782	0.0202765	0.120112	0.144714	100	0.186749	0.0886233	0.0922787	2.57e-07	1.6e-09	1.71e-07
B2	Escherichia_coli_HVH_141_4_5995973_AVXA	0.0949948	0.142999	0.170122	0.502164	0.261609	0.0571285	0.0721621	1.7e-06	100	100	100	100	100	100	100	100	100	100	0.114576	0.231551	100	100	100	100	100	100	0.248217	0.320002	0.546877	0.299633	0.224199	0.208877	0.0657693	0.127416	0.0330747	0.256652	0.0503159	0.16391	0.183343	100	0.0505711	0.118813	0.250964	0.0939535	0.0922787	0.00559437	0.00232386	0.004944
B2	Escherichia_coli_HVH_142_4_5627451_AVXB	0.0552353	0.086675	0.212716	0.255299	0.115831	0.0927653	0.0655001	100	100	100	100	100	100	0.316001	100	100	100	100	0.0301888	0.147258	0.0778281	0.0801892	0.0254027	0.0422115	0.0220868	0.222716	0.284588	0.255797	0.622599	0.253174	0.282124	0.18296	0.0657438	100	100	0.2411	0.0461756	0.140366	0.115309	100	100	100	0.261149	0.0939801	0.10917	0.0149309	0.00232395	0.00494324
B2	Escherichia_coli_HVH_143_4_5674999_AVXC	0.0770411	0.115963	0.229674	0.158135	0.291662	0.105118	0.0655001	100	100	100	0.155426	0.0825719	0.3401	0.316001	0.00744909	0.0241897	0.0329056	0.134682	0.114562	0.201293	0.0778281	0.0801892	0.0303044	0.0468674	0.0195271	0.0975626	0.378453	0.25308	0.70948	0.302538	0.239081	0.196012	0.0657692	0.0201717	0.082538	0.2411	0.0503061	0.12848	100	100	100	0.117232	0.261149	0.0939801	0.10917	0.0149308	0.00309837	0.00494324
B2	Escherichia_coli_HVH_144_4_4451937_AVXD	0.114802	0.157213	0.212716	0.255299	0.115831	0.0927653	0.0655001	100	8.39e-08	0.0126637	2.12e-06	0.190599	0.126339	0.316001	0.00744837	0.0402973	0.0526567	0.128749	0.110874	0.147258	0.0778281	0.0801892	0.0254027	0.0422115	0.0220868	0.222716	0.284588	0.255797	0.622599	0.253174	0.282124	0.18296	0.0657438	5.41e-06	100	0.2411	0.122218	0.140366	100	100	100	100	0.316854	0.0939801	0.10917	0.0149308	0.00232395	0.00494324
D	Escherichia_coli_HVH_145_4_5672112_AVXE	0.0552352	0.0866749	100	100	100	100	100	100	100	100	100	100	100	100	100	100	100	100	0.026481	0.197461	100	100	100	100	100	100	100	100	100	100	100	100	0.0447359	0.0476786	0.0166913	0.0404181	0.0336309	0.166782	0.0202765	100	0.144714	100	0.250964	0.0886233	0.0922787	0.0111739	0.00310102	0.00792893
B2	Escherichia_coli_HVH_146_4_3189767_AVXF	0.124812	0.18743	0.170122	0.502164	0.261609	100	0.0721621	1.64e-06	4.38e-08	1.15e-06	1.74e-06	0.0385119	8e-10	0.316001	0.00744801	0.0241897	0.0329056	0.134682	0.107174	0.231551	100	100	100	100	100	100	0.248217	0.320002	0.543781	0.299633	0.224199	0.208877	0.0657692	1.83e-06	0.0330745	0.256652	0.0503159	0.16391	0.183343	100	0.0505711	0.118813	0.250964	0.0939535	0.0922787	0.00559452	0.00232386	0.004944
B2	Escherichia_coli_HVH_149_4_4451880_AVXI	0.154129	0.192831	0.212716	0.255299	0.115831	0.0927653	0.0666915	100	100	100	100	100	100	0.316001	100	100	100	100	0.114576	0.147258	0.0797135	0.083116	0.0254027	0.0422115	0.0220868	0.222716	0.284588	0.255797	0.622599	0.253174	0.285802	0.18296	0.0657438	0.120688	0.0166913	0.2411	0.0461756	0.140366	0.115309	100	100	100	0.261149	0.0939801	0.10917	0.0149308	0.00232395	0.00494324
D	Escherichia_coli_HVH_151_4_5755573_AVXK	0.055235	0.0866748	100	100	100	100	100	100	100	100	100	100	100	100	100	100	100	100	0.026481	0.197461	100	100	100	100	100	100	100	100	100	100	100	100	0.0447359	0.0476786	0.0166913	0.0404182	0.0336309	0.166782	0.0202765	100	100	100	0.250964	0.0886233	0.0922787	0.0564809	0.0279629	0.0395085
B2	Escherichia_coli_HVH_153_3_9344314_AVXM	0.0949948	0.142999	0.221195	0.171014	0.216944	100	0.0655001	100	2.33e-08	0.0126637	1.43e-06	0.217997	0.365402	0.32549	2.87e-06	0.280216	0.150998	0.117461	0.114576	0.161862	0.0816126	0.0838854	0.0270289	0.0422113	0.0208065	0.150532	0.344347	0.291205	0.622599	0.253174	0.282124	0.191634	0.0657438	0.127416	0.0243173	0.385086	100	0.140366	100	0.000958149	0.0961848	3.35e-07	0.250962	0.026926	0.0258511	0.00745572	0.00232378	0.00593132
B2	Escherichia_coli_HVH_154_4_5636698_AVXN	0.183348	0.178081	0.170122	0.502164	0.263103	100	0.0721619	1.58e-06	100	100	100	100	100	0.316001	100	100	100	100	0.0452976	0.231551	100	100	100	100	100	100	0.248217	0.320002	0.543781	0.299633	0.224199	0.208877	0.0684664	0.120677	100	0.256653	0.0211011	0.16391	0.183343	100	100	100	0.316853	0.0939355	0.10948	0.0055946	0.00232385	0.004944
D	Escherichia_coli_HVH_155_4_4509048_AVXO	0.0552349	0.0866748	100	100	100	100	100	100	100	100	100	100	100	100	100	100	100	100	0.026481	0.197461	100	100	100	100	100	100	100	100	100	100	100	100	0.0447359	0.0476786	0.0166913	0.0404183	0.0336309	0.166782	0.0202765	0.120112	0.144714	100	0.186749	0.0886233	0.0922787	0.0111739	0.00310102	0.00792888
B2	Escherichia_coli_HVH_156_4_3206505_AVXP	0.143209	0.180531	0.212716	0.255299	0.115831	0.0927653	0.0655001	100	1.28e-08	0.0126637	0.00798866	0.217997	100	0.32549	2.87e-06	0.280216	0.1574	0.117461	0.0452977	0.147258	0.0778281	0.0801892	0.0254027	0.0422115	0.0220868	0.222716	0.284588	0.255797	0.622599	0.253174	0.285805	0.18296	0.0657438	0.120688	100	0.2411	0.0461756	0.140366	100	100	100	100	0.261149	0.0939801	0.10917	0.00559463	0.00154893	0.00297473
B2	Escherichia_coli_HVH_157_4_3406229_AVXQ	0.172879	0.209982	0.212716	0.255299	0.115831	0.0927653	0.0655001	100	0.0102909	100	0.199423	0.244026	100	0.316001	2.87e-06	0.00805856	0.0330466	0.117461	0.110874	0.147258	0.0778281	0.0801892	0.0254027	0.0422115	0.0220868	0.222716	0.284588	0.255797	0.622599	0.253174	0.282124	0.18296	0.0657438	0.0134738	100	0.2411	0.118125	0.140366	0.115309	100	100	100	0.316853	0.0939801	0.10917	0.0149308	0.00232395	0.00494324
B2	Escherichia_coli_HVH_158_4_3224287_AVXR	0.130626	0.031202	0.229746	0.177102	0.216944	100	0.0691068	100	100	100	0.157052	0.110845	0.30446	0.306896	0.00744783	0.0161228	0.0329056	0.117461	0.0147757	0.216148	0.0778281	0.0801891	0.0254027	0.0422115	0.0220868	0.222716	0.372946	0.238188	0.745881	0.345192	0.224178	0.221701	0.0684484	100	100	100	0.0126219	0.12848	0.0242644	100	100	100	0.261259	0.0939411	0.1265	0.00744774	0.00232431	0.00296583
B2	Escherichia_coli_HVH_159_4_5818141_AVXS	0.154129	0.192831	0.212716	0.255299	0.115831	0.0927653	0.0655001	100	7.4e-09	0.0126637	1.18e-06	0.190599	0.126339	0.316001	0.00744774	0.0402973	0.0526564	0.128749	0.110874	0.147258	0.0778281	0.0801891	0.0254027	0.0422115	0.0220868	0.222716	0.284588	0.255797	0.622599	0.253174	0.282124	0.18296	0.0657438	5.17e-06	100	0.2411	0.122218	0.140366	100	100	100	100	0.261149	0.0939801	0.10917	0.0149308	0.00232395	0.00494324
B2	Escherichia_coli_HVH_16_4_7649002_AVTI	0.0552349	0.0866748	0.212716	0.255299	0.115831	0.0927653	0.0655001	100	100	100	100	100	100	0.316001	100	100	100	100	0.0301888	0.147258	0.0778281	0.0801892	0.0254027	0.0422114	0.0220868	0.222716	0.284588	0.255797	0.622599	0.253174	0.282124	0.18296	0.0657438	0.0134324	0.0166913	0.2411	0.0461756	0.140366	0.124196	100	0.121665	2.66816	0.261149	0.0939801	0.10917	0.0149308	0.00232395	0.00494324
B2	Escherichia_coli_HVH_160_4_5695937_AVXT	0.146346	0.183854	0.212716	0.255299	0.115831	0.0927653	0.0655001	100	100	100	0.147317	0.0995074	0.31002	0.316001	2.87e-06	0.0161177	0.0329056	0.0907779	0.0452977	0.147258	0.0778281	0.0801892	0.0254027	0.0422115	0.0220868	0.222716	0.284588	0.255797	0.622599	0.253174	0.282124	0.18296	0.0657438	0.120688	100	0.2411	0.0461828	0.140366	100	100	100	100	0.261149	0.0939801	0.10917	0.0149308	0.00232395	0.00494324
B2	Escherichia_coli_HVH_161_4_3119890_AVXU	0.143209	0.180531	0.212716	0.255299	0.115831	0.0927653	0.0655001	100	100	100	0.155426	0.0825718	0.3401	0.316001	0.0074477	0.0241897	0.0329056	0.134682	0.0452977	0.147258	0.0778281	0.0801892	0.0254027	0.0422115	0.0220868	0.222716	0.284588	0.255797	0.622599	0.253174	0.282124	0.18296	0.0657438	0.120688	100	0.2411	0.0503086	0.140366	100	100	100	100	0.271477	0.0939801	0.10917	0.0149308	0.00232395	0.00494324
B2	Escherichia_coli_HVH_162_4_5627982_AVXV	0.193865	0.235061	0.204272	0.502164	0.264631	100	0.0648745	1.51e-06	100	100	0.155426	0.0825717	0.247685	0.318982	0.0148165	0.0241897	0.0329056	0.126085	6.19e-07	0.227841	0.0815965	0.080947	0.0237894	0.0560982	0.0259288	0.260883	0.368269	0.285738	0.701731	0.30469	0.343319	0.213117	0.076609	0.127416	100	0.2411	0.0544651	0.169732	0.192175	0.106118	100	100	0.271567	0.0939535	0.0922787	0.0111827	0.00232372	0.00395275
D	Escherichia_coli_HVH_163_4_4697553_AVXW	0.0552349	0.0866748	100	100	100	100	100	100	100	100	100	100	100	100	100	100	100	100	0.026481	0.197461	100	100	100	100	100	100	100	100	100	100	100	100	0.0447359	0.0476786	0.0166913	0.0404183	100	0.166782	0.0202765	100	0.144714	100	0.250964	0.0886233	0.0922787	0.0111739	0.00310102	0.00792884
D	Escherichia_coli_HVH_167_4_6073565_AVXY	0.0552349	0.0866748	100	100	100	100	100	100	100	100	100	100	100	0.316001	100	100	100	100	0.026481	0.197461	100	100	100	100	100	100	100	100	100	100	100	100	0.0447359	0.0476786	0.0166913	0.0404183	0.0336309	0.166782	0.0202765	0.120112	0.144714	100	0.186749	0.0886233	0.0922787	0.0564809	0.0279629	0.0395085
B2	Escherichia_coli_HVH_169_4_1075578_AVXZ	0.176981	0.171325	0.212716	0.255299	0.117363	0.0927653	0.0655001	100	4.6e-09	0.0126637	9.8e-07	0.190599	0.126339	0.316001	2.87e-06	0.0161228	0.0329056	0.0907779	0.0452977	0.147258	0.0778281	0.0801892	0.0254027	0.0422114	0.0220868	0.222716	0.284588	0.255797	0.625698	0.253174	0.282124	0.18296	0.0657438	0.120688	100	0.2411	0.0461756	0.140366	100	100	100	100	0.261149	0.0939801	0.10917	0.0149308	0.00232395	0.00494324
B2	Escherichia_coli_HVH_17_4_7473087_AVTJ	0.0949948	0.142999	0.170122	0.502164	0.261609	0.0571275	0.0721617	1.39e-06	100	100	100	100	100	100	100	100	100	100	0.114576	0.231551	100	100	100	100	100	100	0.248217	0.320002	0.54378	0.299633	0.224199	0.208877	0.0657692	0.127415	0.0330742	0.256653	0.0503159	0.16391	0.183342	100	0.00864415	0.118813	0.250964	0.0939535	0.118285	0.00559466	0.00232385	0.004944
B2	Escherichia_coli_HVH_170_4_3026949_AVYA	0.163728	0.203	0.25499	0.0849296	0.216944	100	0.079328	100	100	100	0.157052	0.110845	0.0525786	0.0644817	2.87e-06	0.0323884	0.093537	0.161254	0.0110985	0.272703	0.0778281	0.0801892	0.0286764	0.0468673	0.0195271	0.0975626	0.359738	0.175818	0.70948	0.258115	0.00370989	3.43e-07	0.00275986	0.120688	0.145826	0.2411	0.0461871	0.12848	0.131245	0.100885	0.171361	0.0895197	0.383652	0.264619	0.0160205	0.00185473	0.00154821	0.00297469
B2	Escherichia_coli_HVH_171_4_3191958_AVYB	0.243574	0.287606	0.238076	0.158135	0.291662	0.105118	0.0666888	100	100	100	0.173217	100	0.0988188	0.34496	0.00744767	0.0241897	0.903271	0.238521	0.114299	0.197621	0.0778281	0.0801892	0.0303043	0.0468672	0.0195271	0.0975626	0.383562	0.25308	0.70948	0.302538	0.239081	0.196012	0.0657692	100	100	0.2411	0.0503159	0.12848	0.118236	100	100	100	0.261149	0.0939801	0.10917	0.0149308	0.00232395	0.00494324
B2	Escherichia_coli_HVH_172_4_3248542_AVYC	100	100	0.221161	0.255299	0.115831	0.101348	0.0655001	100	0.0484408	100	7.11e-07	0.221113	0.40095	0.233254	0.0452787	0.0409863	0.046116	100	100	0.147258	0.0797079	0.0801892	0.0254027	0.0422114	0.0220868	0.222716	0.284588	0.255797	0.622599	0.253174	0.282124	0.18296	0.0657438	1.5e-06	100	0.2411	0.0461756	0.140366	100	0.0925951	100	100	0.261149	0.0939801	0.10917	0.0149308	0.00232395	0.00494324
D	Escherichia_coli_HVH_173_3_9175482_AVYD	0.0552349	0.0866748	100	100	100	100	100	100	100	100	100	100	100	100	100	100	100	100	0.026481	0.197461	100	100	100	100	100	100	100	100	100	100	100	100	0.0447359	0.0476786	0.0166913	0.0404183	0.0336309	0.166782	100	0.120112	0.144714	100	0.186749	0.0886233	0.0922787	0.0111739	0.00310102	0.00792881
B2	Escherichia_coli_HVH_175_4_3405184_AVYE	0.09817	0.146367	0.229746	0.177102	0.216944	100	0.0691068	100	100	100	0.101768	0.110845	0.307241	0.306896	0.00744766	0.0161229	0.0329056	0.117461	0.114578	0.216148	0.0778281	0.0801892	0.0254027	0.0422114	0.0220868	0.222716	100	100	100	100	100	100	0.0501983	6.96e-06	0.0085227	0.0404183	0.0503159	0.12848	0.162039	100	0.162685	100	0.197788	0.104849	0.109052	0.00930022	0.00232427	0.00296587
B2	Escherichia_coli_HVH_176_4_3428664_AVYF	0.180163	0.174701	0.170122	0.502164	0.261609	0.0571292	0.0721618	1.45e-06	100	100	100	100	100	0.316001	100	100	100	100	0.0526684	0.231551	100	100	100	100	100	100	0.248217	0.320002	0.543781	0.299633	0.224199	0.208877	0.0740957	0.120688	0.0166913	0.303602	0.0503159	0.16391	0.183343	100	100	100	0.250964	0.0992833	0.0922787	0.00559465	0.00232385	0.004944
B2	Escherichia_coli_HVH_180_4_3051617_AVYH	0.118453	0.173913	0.25499	0.0849296	0.216944	100	0.0793279	100	100	100	0.157052	0.110845	0.0525786	0.0644817	2.87e-06	0.0323884	0.0458591	0.126107	0.110868	0.272703	0.0778281	0.0801892	0.0286764	0.0468672	0.0195271	0.0975626	0.35465	0.175818	0.70948	0.236455	0.220492	0.226068	0.0684547	1.23e-06	100	0.256653	0.0503159	0.12848	100	0.268724	100	100	0.316852	0.0939801	0.10917	0.00559467	0.00232385	0.004944
D	Escherichia_coli_HVH_182_4_0985554_AVYI	0.0552349	0.0866748	100	100	100	100	100	100	100	100	100	100	100	100	100	100	100	100	0.026481	0.197461	100	100	100	100	100	100	100	100	100	100	100	100	0.0447359	0.120688	0.00843603	0.272867	0.122218	0.188121	0.0202765	0.0472315	0.0505711	2.66813	0.241192	0.0107405	0.025851	0.00185529	1.5e-09	1.3e-07
D	Escherichia_coli_HVH_183_4_3205932_AVYJ	0.0552349	0.0866748	100	100	100	100	100	100	100	100	100	100	100	100	100	100	100	100	0.026481	0.197461	100	100	100	100	100	100	100	100	100	100	100	100	0.0447359	0.0476786	0.0166913	0.0404183	0.0336309	0.166782	0.0202765	0.120112	0.144714	100	0.186749	0.0886233	0.0922787	0.0111739	0.00310102	0.0079288
B2	Escherichia_coli_HVH_184_4_3343286_AVYK	0.09817	0.146367	0.229746	0.177102	0.216944	100	0.0691068	100	100	100	0.101768	0.110845	0.307241	0.306896	0.00744766	0.0161229	0.0264108	0.273	0.114578	0.216148	0.0778281	0.0801892	0.0254028	0.0422114	0.0220868	0.222716	100	100	100	100	100	100	0.0501978	0.0134742	100	100	0.0503159	0.12848	0.162039	100	0.162686	100	0.197788	0.104849	0.109052	0.00930022	0.00232422	0.00296592
B2	Escherichia_coli_HVH_185_4_2876639_AVYL	0.252341	0.296709	0.221195	0.173039	0.170284	100	0.0717017	100	100	0.0252946	0.127274	0.232038	0.3401	0.258545	2.87e-06	0.016123	0.0530969	0.117461	0.114299	0.21265	0.0816185	0.0838853	0.0270289	0.0422114	0.0220888	0.150532	0.310746	0.22109	0.654884	0.251475	0.220493	0.221665	0.0630534	100	0.033074	0.2411	0.0503393	0.146173	100	100	0.171361	100	0.271477	0.0939801	0.100726	0.0149308	0.00232395	0.00494324
B2	Escherichia_coli_HVH_186_4_3405044_AVYM	0.180163	0.174701	0.170122	0.502164	0.261609	0.0571268	0.0721616	1.32e-06	100	100	100	100	100	100	100	100	100	100	0.0526684	0.231551	100	100	100	100	100	100	0.248217	0.320002	0.54378	0.299633	0.224199	0.208877	0.0740957	0.120688	0.0042146	0.192228	0.0503159	0.16391	0.183342	100	0.171523	100	0.250964	0.0939535	0.0922787	0.00559467	0.00232385	0.004944
F	Escherichia_coli_HVH_187_4_4471660_AVYN	0.139421	0.171155	100	100	100	100	100	100	100	100	0.157052	0.110845	0.0741819	0.29484	0.0400177	0.147373	0.291836	0.161254	0.0527007	0.177607	0.0938031	0.0931218	0.0221143	0.0422114	0.0208105	0.0322407	0.351749	0.259785	0.376927	0.147516	0.251561	0.187425	0.0739389	0.127385	100	100	100	0.148975	100	100	0.172511	100	100	100	100	0.0111558	0.00309847	0.00496012
D	Escherichia_coli_HVH_188_4_2356988_AVYO	0.0776679	0.0632611	0.246514	0.28742	0.0883903	0.0927653	0.0802614	1.26e-06	100	100	0.157052	0.110845	0.0525786	0.0644816	2.87e-06	0.0323884	0.0523216	0.126107	0.11808	0.127256	100	100	0.0313938	0.0437363	0.0196999	0.0287061	0.394101	0.30182	0.761893	0.246292	0.282124	0.182659	0.0521303	0.120688	100	0.279257	0.0209736	0.148043	0.0141991	100	100	100	100	0.308578	0.0413567	0.0130226	0.00465832	0.00891845
D	Escherichia_coli_HVH_189_4_3220125_AVYP	0.172879	0.20998	100	100	100	100	100	100	100	100	100	100	100	100	100	100	100	100	0.026481	0.197461	100	100	100	100	100	100	100	100	100	100	100	100	0.0447359	0.120688	0.0166913	0.26388	0.0336309	0.166782	0.0202766	0.0864089	0.0654499	2.66815	0.186749	0.0886233	0.0922788	1.3e-07	1.4e-09	7.68e-08
B2	Escherichia_coli_HVH_19_4_7154984_AVTL	0.118453	0.173913	0.25499	0.0849295	0.216944	100	0.0793279	100	100	100	0.157052	0.110845	0.0525786	0.0644814	2.87e-06	0.0323884	0.0794138	0.152414	0.110868	0.276363	0.0778281	0.0801892	0.0286764	0.0468671	0.0195271	0.0975626	0.35465	0.178594	0.70948	0.241671	0.220492	0.226068	0.0711403	0.134098	0.145826	0.2411	0.0461756	0.128479	0.131245	0.0396274	0.03415	0.124917	0.105514	0.0939801	0.100726	0.0149308	0.00232395	0.00494323
B2	Escherichia_coli_HVH_190_4_3255514_AVYQ	100	100	0.204272	0.502164	0.263165	100	0.0721381	1.2e-06	100	100	100	100	100	100	100	100	100	100	100	0.209343	100	100	100	100	100	100	0.268882	0.350478	0.639831	0.3722	0.354633	0.230255	0.0657692	100	100	100	100	0.175601	100	0.300648	0.0423638	0.11881	0.271521	0.0939356	0.15106	100	100	100
B2	Escherichia_coli_HVH_191_3_9341900_AVYR	0.0949948	0.142999	0.25499	0.0849295	0.216944	100	0.0793279	100	100	100	0.157052	0.110845	0.0525786	0.0644815	2.87e-06	0.0323884	0.0587697	0.134677	0.0111326	0.272703	0.0778281	0.0801892	0.0286764	0.0468672	0.0195271	0.0975626	0.359738	0.175818	0.70948	0.258115	0.00370997	2.52e-07	0.00275996	1.02e-06	0.145826	0.2411	100	0.12848	0.131245	100	0.171361	100	0.316851	0.0939801	0.10917	0.00185465	0.0015482	0.00297463
B2	Escherichia_coli_HVH_192_4_3054470_AVYS	0.0716284	0.031202	0.25499	0.0849295	0.216944	100	0.0793279	100	100	100	0.157052	0.110845	0.0525786	0.10309	0.0152438	0.0323884	0.0523213	0.161254	0.0110985	0.272703	0.0778281	0.0801892	0.0286764	0.051453	0.0195271	0.0975626	0.35465	0.175818	0.70948	0.236455	0.220492	0.226068	0.0684547	0.120688	0.145826	0.2411	0.0461756	0.12848	0.131245	100	100	100	0.261149	0.0939801	0.10922	0.0149308	0.00232395	0.00494324
B2	Escherichia_coli_HVH_193_4_3331423_AVYT	100	100	100	100	100	100	100	100	100	100	100	100	100	100	100	100	100	100	100	0.205068	100	100	100	100	100	100	0.331558	0.201328	0.745881	0.350383	0.227805	0.226027	0.0657692	100	100	0.2411	0.0503159	0.146181	0.144871	100	100	100	0.648426	0.141421	0.125892	0.00930169	0.00154821	0.0039527
B2	Escherichia_coli_HVH_194_4_2356805_AVYU	0.0632103	0.085758	0.229746	0.175078	0.218432	100	0.0691068	100	100	100	0.101768	0.110845	0.30446	0.312817	0.00744765	0.0161247	0.0393935	0.117461	0.0340056	0.216148	0.0778281	0.0801892	0.0254027	0.0422114	0.0220868	0.222716	0.367858	0.238188	0.749002	0.345192	0.224178	0.221701	0.0684484	100	100	100	0.0503159	0.12848	0.162039	100	0.162686	100	0.197788	0.104849	0.109052	0.00744761	0.00232418	0.00296597
B2	Escherichia_coli_HVH_196_4_4530470_AVYW	100	100	0.25499	0.0849295	0.216944	100	0.0793279	100	100	100	0.157052	0.110845	0.0525786	0.0674243	2.87e-06	0.0323884	0.0794138	0.126107	0.0110985	0.276352	0.0797107	0.0801892	0.0286764	0.0468671	0.0195271	0.0975626	100	100	100	100	100	100	0.0235484	0.120688	0.145826	0.294241	100	0.12848	0.131245	100	100	100	0.261149	0.0939801	0.10917	0.00185454	0.00154819	0.00396287
B2	Escherichia_coli_HVH_197_4_4466217_AVYX	0.152341	0.196076	0.229674	0.158135	0.291662	0.105117	0.0655	100	100	100	0.164866	0.300139	0.0497488	0.316001	2.87e-06	0.0161231	0.0860095	0.128627	0.110874	0.201281	0.0778281	0.0801892	0.0286764	0.0468671	0.0195271	0.0975626	100	100	100	100	100	100	0.027951	0.120688	0.00422727	0.2411	0.0503097	0.12848	100	0.0717516	0.161955	0.146378	1.8e-09	0.0107405	0.0336988	0.0149308	0.00232395	0.00494324
B2	Escherichia_coli_HVH_198_4_3206106_AVYY	0.163728	0.203	0.229866	0.215027	0.216944	100	0.0631105	100	100	100	100	100	100	100	100	100	100	100	0.107173	0.136176	0.0778281	0.0801892	0.0286764	0.0514701	0.0195271	0.0975626	0.349563	0.117693	0.494453	0.297344	0.220491	0.20452	0.0792483	0.120688	100	100	0.0461871	0.12848	0.0717244	100	0.0175752	1.03e-07	0.261259	0.0886241	0.0490496	0.00559467	0.00154904	0.00593132
B2	Escherichia_coli_HVH_199_4_5670322_AVYZ	0.0941051	0.031202	0.25499	0.0849295	0.216944	100	0.0793279	100	100	100	0.157052	0.110845	0.0525786	0.0703898	2.87e-06	0.0404545	0.052321	0.126107	0.0110985	0.272702	0.0778281	0.0801892	0.0286764	0.051453	0.0195271	0.0975626	0.35465	0.175818	0.70948	0.236455	0.220492	0.226068	0.0684547	0.120688	0.145826	0.2411	0.0544652	0.128479	0.131245	100	100	100	0.261149	0.0939801	0.10922	0.0149308	0.00232395	0.00494323
B2	Escherichia_coli_HVH_2_4_6943160_AVSY	100	100	0.212716	0.255299	0.115831	0.0927653	0.0655001	100	1.9e-09	0.0126637	9.22e-08	0.190599	0.126339	0.316001	0.00744765	0.0241897	0.0393964	0.134682	100	0.147258	0.0778281	0.0801892	0.0254027	0.0422114	0.0246447	0.222716	0.284588	0.255797	0.622599	0.253174	0.282124	0.18296	0.0657438	4.23e-06	100	0.2411	0.0461756	0.140366	100	100	0.178902	100	0.261149	0.0939801	0.10922	0.00559467	0.00154911	0.00297451
B2	Escherichia_coli_HVH_20_4_5865042_AVTM	0.0552349	0.0866748	0.212716	0.257348	0.115831	0.0927653	0.0655001	100	100	100	0.147317	0.0995074	0.31002	0.316001	2.87e-06	0.0161177	0.0329056	0.0907779	0.0301888	0.147258	0.0778281	0.0801892	0.0254027	0.0422114	0.0220868	0.222716	0.284588	0.255797	0.622599	0.253174	0.282124	0.18296	0.0657438	0.0134319	0.0166913	0.2411	0.0294599	0.140366	100	100	100	100	0.261149	0.0939801	0.10917	0.0149308	0.00232395	0.00494323
B2	Escherichia_coli_HVH_201_4_4459431_AVZB	0.121625	0.177274	0.25499	0.0849295	0.216944	100	0.0793279	100	100	100	0.157052	0.110845	0.0525786	0.0644813	2.87e-06	0.0323884	0.0788737	0.126107	0.118302	0.272703	0.0778281	0.0801892	0.0286764	0.0468671	0.0195271	0.0975626	0.35465	0.178597	0.70948	0.236455	0.220492	0.226068	0.0684547	0.127415	0.145826	0.294241	100	0.128479	0.131245	100	0.171361	100	0.261149	0.0939406	0.100562	0.00185449	0.00154819	0.00297459
B2	Escherichia_coli_HVH_202_4_3163997_AVZC	0.143209	0.180531	0.170122	0.502164	0.263103	0.0571292	0.0721615	1.13e-06	100	100	0.232222	100	100	0.316001	100	100	100	100	0.0489824	0.231551	100	100	100	100	100	100	0.248217	0.320002	0.54378	0.299633	0.224199	0.208877	0.0657692	0.120688	100	0.256653	0.0544616	0.16391	0.0161864	100	100	100	0.271511	0.0939354	0.10948	0.00559467	0.00232385	0.004944
B2	Escherichia_coli_HVH_203_4_3126218_AVZD	0.121625	0.177274	0.25499	0.0849295	0.216944	100	0.0793279	100	100	100	0.157052	0.110845	0.0525786	0.0644812	2.87e-06	0.0323884	0.0794138	0.161254	0.118302	0.272702	0.0778281	0.0801892	0.0286764	0.0468671	0.0195271	0.0975626	0.35465	0.175818	0.70948	0.236455	0.220492	0.226068	0.0684547	0.0134321	0.145826	0.294241	100	0.128479	0.131245	100	100	100	0.261149	0.0993082	0.10917	0.00185446	0.00154819	0.00297455
B2	Escherichia_coli_HVH_204_4_3112802_AVZE	100	100	0.212716	0.255299	0.115831	0.0927653	0.0655001	100	0.0484398	0.0252946	0.127274	0.232038	0.1497	0.24128	0.0452782	0.0409863	0.0395529	0.117461	100	0.147258	0.0778281	0.0801892	0.0254027	0.0422114	0.0220868	0.222716	0.284588	0.255797	0.622599	0.253174	0.282124	0.18296	0.0657438	7.36e-07	100	0.2411	0.0503159	0.140366	0.115309	100	100	100	100	100	100	0.00559468	0.0023261	0.00297453
B2	Escherichia_coli_HVH_205_4_3094677_AVZF	0.180163	0.174701	0.170122	0.502164	0.261609	100	0.0721614	1.07e-06	100	100	100	100	100	0.316001	100	100	100	0.117469	0.0526684	0.231551	100	100	100	100	100	100	0.248217	0.320002	0.54378	0.299633	0.224199	0.208876	0.0740957	0.120688	0.0166913	0.256655	0.0503159	0.16391	0.183342	100	100	100	0.250964	0.0939535	0.0922788	0.00559467	0.00232385	0.004944
D	Escherichia_coli_HVH_206_4_3128229_AVZG	0.0552349	0.0866748	100	100	100	100	100	100	100	100	100	100	100	100	100	100	100	100	0.026481	0.197461	100	100	100	100	100	100	100	100	100	100	100	100	0.0447359	0.0476786	0.0166913	0.0404183	100	0.166782	0.0202766	100	0.144714	100	0.250964	0.0886233	0.092279	0.0564809	0.0279629	0.0395085
B2	Escherichia_coli_HVH_207_4_3113221_AVZH	100	100	0.212716	0.257348	0.117357	0.101378	0.0667015	100	3.2e-09	100	0.147317	0.0995074	0.31002	0.321718	0.00745111	0.00805856	0.0264115	0.0171824	100	0.147258	0.0778281	0.0801892	0.0254027	0.0422114	0.0220868	0.222716	0.284588	0.255797	0.622599	0.253174	0.282124	0.18296	0.0657438	3.65e-07	100	0.2411	0.0587773	0.140366	100	0.0818117	0.184817	100	0.261259	0.0886233	0.109468	0.009301	0.00154903	0.00593132
D	Escherichia_coli_HVH_208_4_3112292_AVZI	0.0552349	0.0866748	100	100	100	100	100	100	100	100	100	100	100	100	100	100	100	100	0.0264811	0.197461	100	100	100	100	100	100	100	100	100	100	100	100	0.0447359	0.120688	0.0166913	0.0404183	0.0336309	0.166782	0.0222669	0.120112	0.144714	100	0.186749	0.0886233	0.0922791	0.0111739	0.00310102	0.0079288
B2	Escherichia_coli_HVH_21_4_4517873_AVTN	0.0949948	0.142999	0.229674	0.158135	0.291662	0.105118	0.0655	100	100	100	0.157052	0.110845	0.0525786	0.0644809	2.87e-06	0.0323884	0.0523203	0.126107	0.114576	0.201293	0.0778281	0.0801892	0.0303041	0.0468671	0.0195271	0.0975626	100	100	100	100	100	100	0.0235482	6.96e-06	0.00422385	0.086256	0.0503061	0.128479	100	100	0.0341824	100	0.261149	0.0939801	0.10917	0.0149308	0.00310043	0.00494323
B2	Escherichia_coli_HVH_210_4_3042480_AVZK	0.0946817	0.031202	0.25499	0.0849295	0.216944	100	0.0793279	100	100	100	0.157052	0.110845	0.0525786	0.0644811	2.87e-06	0.0323884	0.07292	0.126107	0.0110988	0.272702	0.0778281	0.0801892	0.0286764	0.051453	0.0195271	0.0975626	0.35465	0.175818	0.70948	0.236455	0.220492	0.226068	0.0684547	0.120688	0.145826	0.2411	0.0503392	0.128479	0.131245	100	100	100	0.26115	0.0939801	0.10922	0.0149308	0.00232395	0.00494323
B2	Escherichia_coli_HVH_211_4_3041891_AVZL	0.0949948	0.142999	0.25499	0.0849295	0.216944	100	0.0793279	100	100	100	0.157052	0.110845	0.0525786	0.064481	2.87e-06	0.0323884	0.0523208	0.126107	0.011099	0.272702	0.0778281	0.0801892	0.0286764	0.0468671	0.0195271	0.0975626	0.35465	0.175818	0.70948	0.236455	0.220492	0.226068	0.0684547	0.120688	0.145826	0.272867	0.0461756	0.128479	0.131245	0.0434077	0.124904	0.132249	0.105891	0.0939801	0.10922	0.0149308	0.00232395	0.00494323
B2	Escherichia_coli_HVH_212_3_9305343_AVZM	0.154129	0.192831	0.212716	0.255299	0.115831	0.0927653	0.0655001	100	2.5e-09	0.0126637	3.59e-07	0.190599	0.0440681	0.312815	2.87e-06	0.00805856	0.0393886	0.0994769	0.110874	0.147258	0.0778281	0.0801892	0.0254027	0.0422114	0.0220868	0.222716	0.284588	0.255797	0.622599	0.253174	0.282124	0.18296	0.0657438	0.0134745	100	0.2411	0.109646	0.140366	0.118233	100	100	100	0.261149	0.0939801	0.10917	0.0149308	0.00232395	0.00494323
B2	Escherichia_coli_HVH_213_4_3042928_AVZN	0.121625	0.177275	0.229866	0.13711	0.171811	0.0927653	0.0666923	100	100	100	100	0.193695	0.326579	0.316001	2.87e-06	0.00805856	0.0329056	0.0907779	0.110868	0.212482	0.0797075	0.0860749	0.0254027	0.0422114	0.0233772	0.226188	100	100	100	100	100	100	0.0115035	0.120688	0.145826	0.2411	0.0461756	0.158376	0.0202767	0.238682	100	100	0.316851	0.099253	0.125892	0.00559467	0.00154906	0.00297452
D	Escherichia_coli_HVH_215_4_3008371_AVZO	0.0971149	0.031202	100	100	100	100	100	100	100	100	100	100	100	100	100	100	100	100	0.0110978	0.197461	100	100	100	100	100	100	100	100	100	100	100	100	0.0447359	0.0476786	0.0166913	0.0404183	0.0336309	0.166782	0.0202768	0.120112	0.144714	100	0.186749	0.0886233	0.0922792	0.0564809	0.0279629	0.0395085
B2	Escherichia_coli_HVH_216_4_3042952_AVZP	0.154129	0.19283	0.212716	0.255299	0.115831	0.0927653	0.0655001	100	2.1e-09	0.0126637	0.00798866	0.217996	0.365402	0.32549	2.87e-06	0.280216	0.150998	0.117461	0.110874	0.150924	0.0778281	0.0801892	0.0254027	0.0422114	0.0220868	0.222716	0.284588	0.258559	0.625689	0.253174	0.282124	0.18296	0.0657438	0.120688	100	0.2411	0.0461756	0.140366	100	0.36846	100	100	0.316851	100	100	0.0149308	0.00232395	0.00494323
B2	Escherichia_coli_HVH_217_4_1022806_AVZQ	0.0949948	0.142999	0.25499	0.0849295	0.216944	100	0.0793279	100	100	100	0.157052	0.110845	0.0525786	0.0644809	2.87e-06	0.0323884	0.0587697	0.126107	0.0110993	0.272702	0.0778281	0.0801892	0.0286764	0.0468671	0.0195271	0.0975626	0.359738	0.175818	0.70948	0.258115	0.00371003	1.78e-07	0.00276008	0.120688	0.145826	0.2411	100	0.128479	0.131245	100	100	100	0.31685	0.0939801	0.10917	0.00185445	0.00154818	0.00297451
B2	Escherichia_coli_HVH_218_4_4500903_AVZR	0.154129	0.19283	0.212716	0.255299	0.115831	0.0927653	0.0655001	100	0.0102909	100	0.199423	0.244026	100	0.161006	2.87e-06	0.0403131	0.0199062	0.117461	0.110874	0.147258	0.0778281	0.0801892	0.0254027	0.0422114	0.0220868	0.222716	0.284588	0.255797	0.622599	0.253174	0.282124	0.18296	0.0657438	0.13414	100	0.2411	0.122218	0.140366	0.115309	100	100	100	0.31685	0.0939801	0.10917	0.0149308	0.00232395	0.00494323
D	Escherichia_coli_HVH_22_4_2258986_AVTO	0.0552349	0.0866748	100	100	100	100	100	100	100	100	100	100	100	100	100	100	100	100	0.0264812	0.197461	100	100	100	100	100	100	100	100	100	100	100	100	0.0447359	1.78e-07	0.0166913	0.0404183	100	0.166782	0.0202771	0.120112	0.144714	100	0.186749	0.0886233	0.0922787	100	100	100
B2	Escherichia_coli_HVH_220_4_5876842_AVZS	0.114801	0.157213	0.212716	0.255299	0.115831	0.0927653	0.0655001	100	0.0102909	100	0.199423	0.244026	100	0.316001	2.87e-06	0.00805856	0.052655	0.238513	0.0452977	0.147258	0.0778281	0.0801892	0.0254027	0.0422114	0.0220868	0.222716	0.284588	0.255797	0.622599	0.253174	0.282124	0.18296	0.0657438	4.86e-06	100	0.2411	0.130588	0.140366	0.115309	100	100	100	0.31685	0.0939801	0.10917	0.0149308	0.00232395	0.00494323
B2	Escherichia_coli_HVH_222_4_2977443_AVZU	0.118453	0.173913	0.25499	0.0849295	0.216944	100	0.0793279	100	100	100	100	100	100	0.0674206	2.87e-06	0.0323884	0.05232	100	0.110867	0.272702	0.0778281	0.0801892	0.0286764	0.0468671	0.0208026	0.0975626	0.35465	0.175818	0.70948	0.236455	0.220492	0.226068	0.0684547	0.120688	100	0.279257	100	0.128479	0.131245	100	0.171361	100	0.31685	0.0992913	0.07507	0.0111686	0.00232756	0.00793135
D	Escherichia_coli_HVH_223_4_2976528_AVZV	0.0673759	0.187433	100	100	100	100	100	100	100	100	100	100	100	100	100	100	100	100	0.110874	0.197461	100	100	100	100	100	100	100	100	100	100	100	100	0.0447359	0.127411	0.0166913	0.256394	0.0336309	0.166782	0.0222668	0.120112	0.144714	100	0.186749	0.0886233	0.0922793	0.0111685	0.00232751	0.00793129
B2	Escherichia_coli_HVH_225_4_1273116_AVZW	0.143209	0.180531	0.229866	0.13711	0.171811	0.0927653	0.0655001	100	100	100	0.0989181	0.156755	0.308353	0.316001	0.00742612	0.0323884	0.0860093	0.128627	0.0452977	0.212482	0.0797074	0.0860749	0.0270364	0.0422114	0.0233772	0.226188	100	100	100	100	100	100	0.0115035	0.120688	100	100	0.0295143	0.158376	0.0202769	100	100	100	0.261262	0.0992529	0.125892	0.00744745	0.00309837	0.00395482
B2	Escherichia_coli_HVH_227_4_2277670_AVZX	0.121625	0.177274	0.221161	0.255299	0.115831	0.0927653	0.0655001	100	0.0489553	0.0126637	1.81e-07	0.190599	0.129179	0.316001	0.0147692	0.0402973	0.0592043	0.128749	0.110874	0.147258	0.0797079	0.0801892	0.0254027	0.0422114	0.0220868	0.222716	0.284588	0.255797	0.622599	0.253174	0.282124	0.18296	0.0657438	4.44e-06	100	0.2411	0.0461756	0.140366	0.115309	100	0.153514	100	0.261149	0.0939801	0.10917	0.0149308	0.00232395	0.00494323
B2	Escherichia_coli_HVH_228_4_7787030_AVZY	0.243574	0.287606	0.229674	0.160181	0.291662	0.105118	0.0654999	100	100	100	0.222094	100	0.3401	0.316001	0.00744765	0.0241897	0.0329056	0.143267	0.114299	0.197621	0.0778281	0.0831171	0.030304	0.0468671	0.0195271	0.0975626	0.378453	0.25308	0.70948	0.302538	0.239081	0.196012	0.0657692	100	100	0.2411	0.0503159	0.128479	0.118236	100	100	100	0.261149	0.0939801	0.10917	0.0167883	0.00232395	0.00494323
B2	Escherichia_coli_HVH_24_4_5985145_AVTP	100	100	0.221194	0.177136	0.227377	0.169245	0.0691274	100	100	100	100	100	100	100	100	100	100	100	100	0.136176	0.0759485	0.0831993	0.0286764	0.0422114	0.0220868	0.191074	0.33391	0.255793	0.625352	0.235513	0.250231	0.217447	0.0684754	100	100	100	100	0.128479	0.131245	0.0777436	0.149898	100	0.187309	0.0939356	0.142706	0.011158	0.00154905	0.00395245
D	Escherichia_coli_HVH_25_4_5851939_AVTQ	0.17283	0.161645	100	100	100	100	100	100	100	100	0.157052	0.300139	100	1.77e-07	0.00735288	0.016186	0.0329056	0.0994769	0.0452977	0.150582	100	100	0.0321356	0.0239277	7e-07	0.0211388	100	100	100	100	100	100	0.0584545	8.47e-08	0.145826	0.279257	0.0336309	0.111666	0.0202772	0.260151	0.121665	2.66815	0.290255	0.204523	0.0336271	0.0130208	0.00232747	0.00793124
B2	Escherichia_coli_HVH_26_4_5703913_AVTR	0.146341	0.183848	0.229865	0.13711	0.171811	0.0927653	0.0655001	100	100	100	100	100	100	100	100	100	100	100	0.0489754	0.212482	0.0815868	0.0860749	0.0270272	0.0422114	0.023377	0.226188	100	100	100	100	100	100	0.0115035	0.134093	0.00422503	0.2411	0.0420368	0.158376	0.168531	0.209157	100	100	0.261263	0.104568	0.1176	0.0149308	0.00310325	0.00494323
B2	Escherichia_coli_HVH_27_4_7449267_AVTS	0.172847	0.209982	0.212716	0.259424	0.115831	0.0927653	0.0655001	100	100	100	0.197458	0.213366	0.0440681	0.312815	2.87e-06	0.00805856	0.0393886	0.0994769	0.110874	0.147258	0.0778281	0.0801892	0.0254027	0.0422114	0.0220868	0.222716	0.284588	0.255797	0.622599	0.253174	0.282124	0.18296	0.0657438	0.0476786	100	0.2411	0.0888365	0.140366	0.115309	100	100	100	0.31685	0.0939801	0.10917	0.0149308	0.00232395	0.00494323
B2	Escherichia_coli_HVH_28_4_0907367_AVTT	0.154129	0.19283	0.221194	0.173039	0.170284	100	0.0717016	100	100	100	0.155426	0.0825716	0.3401	0.316001	0.00744765	0.0241897	0.0329057	0.134682	0.110874	0.21265	0.0797313	0.0838852	0.0270289	0.0422114	0.0220887	0.150532	0.310746	0.22109	0.654884	0.251475	0.220493	0.221665	0.0630535	0.120688	0.0371135	0.2411	0.0585527	0.146173	0.229799	100	100	100	0.261149	0.0939801	0.10922	0.0149308	0.00232395	0.00494323
D	Escherichia_coli_HVH_29_4_3418073_AVTU	0.0552349	0.0866748	100	100	100	100	100	100	100	100	100	100	100	100	100	100	100	100	0.0264814	0.197461	100	100	100	100	100	100	100	100	100	100	100	100	0.0447359	0.0476786	0.0166913	0.0404183	100	0.166782	0.0202773	100	0.144714	100	0.250964	0.0886233	0.0922787	0.0564809	0.0279629	0.0395085
B2	Escherichia_coli_HVH_3_4_7276001_AVSZ	0.163751	0.20304	0.25499	0.0869662	0.216944	100	0.0793279	100	100	100	0.174621	0.30624	0.307635	0.245283	0.0525001	0.0748544	0.0653763	0.126107	0.114578	0.276355	0.0778281	0.0801892	0.0286763	0.0514582	0.0195271	0.0975626	0.35465	0.178591	0.70948	0.241653	0.220491	0.226068	0.0684547	0.127374	100	0.2411	0.0801629	0.128479	0.134177	100	0.171361	100	0.261149	0.210375	0.0665796	0.0111593	0.00232367	0.00395266
B2	Escherichia_coli_HVH_30_4_2661829_AVTV	0.0949948	0.142999	0.25499	0.0849295	0.216944	100	0.0793279	100	100	100	0.157052	0.110845	0.0525786	0.0644808	2.87e-06	0.0323884	0.065821	0.126107	0.0110996	0.272702	0.0778281	0.0801892	0.0286764	0.0468671	0.0195271	0.0975626	0.35465	0.175818	0.70948	0.236455	0.220492	0.226068	0.0684547	0.120688	0.145826	0.2411	0.0461756	0.128479	0.131245	100	0.151184	0.0661455	0.261149	0.0992913	0.10922	0.0149308	0.00232395	0.00494323
B2	Escherichia_coli_HVH_31_4_2602156_AVTW	0.143209	0.180531	0.212716	0.255299	0.115831	0.0927653	0.0655001	100	100	100	0.189376	0.296942	0.0525786	0.316001	2.87e-06	0.0161747	0.099071	0.128626	0.0452977	0.147258	0.0778281	0.0801892	0.0254027	0.0422114	0.0220868	0.222716	0.284588	0.255797	0.622599	0.253174	0.282124	0.18296	0.0657438	0.120688	100	0.2411	0.0503086	0.140366	100	100	100	100	0.271477	0.0939801	0.10917	0.0149308	0.00232395	0.00494323
B2	Escherichia_coli_HVH_32_4_3773988_AVTX	0.121625	0.177274	0.25499	0.0849295	0.216944	100	0.0793279	100	100	100	0.157052	0.110845	0.0525786	0.0644806	2.87e-06	0.0323884	0.0523197	0.161254	0.118302	0.272702	0.0778281	0.0801892	0.0286763	0.0468671	0.0195271	0.0975626	0.35465	0.175818	0.70948	0.236455	0.220492	0.226068	0.0684547	0.120688	0.145826	0.279257	100	0.128479	0.131245	100	0.171361	100	0.261149	0.0939801	0.0921255	0.0111684	0.00232742	0.00793121
B2	Escherichia_coli_HVH_35_4_2962667_AVTZ	0.0971404	0.031202	0.25499	0.0849295	0.216944	100	0.0793279	100	100	100	0.157052	0.110845	0.0525786	0.0644806	2.87e-06	0.0323885	0.0794138	0.187054	0.0111	0.272702	0.0778281	0.0801892	0.0286763	0.051453	0.0195271	0.0975626	0.359737	0.175818	0.70948	0.236455	0.220492	0.226068	0.0684547	0.120688	0.145826	0.2411	0.0461756	0.128479	0.131245	100	100	100	0.261149	0.0939801	0.10922	0.0149308	0.00232395	0.00494323
B2	Escherichia_coli_HVH_37_4_2773848_AVUA	0.143209	0.180531	0.212716	0.255299	0.115831	0.0927653	0.0655001	100	100	100	0.157052	0.110845	0.0525786	0.316001	2.87e-06	0.0323885	0.0860092	0.137253	0.0489825	0.150921	0.0778281	0.0801892	0.0254027	0.0468831	0.0220868	0.222716	0.284588	0.255797	0.622599	0.253174	0.282124	0.18296	0.0657438	0.127408	100	0.2411	0.0461756	0.146177	0.115309	100	100	100	0.261149	0.0939801	0.10917	0.0149308	0.00232395	0.00494323
B2	Escherichia_coli_HVH_38_4_2774682_AVUB	0.0978671	0.08468	0.238211	0.244748	0.278064	100	0.0793279	100	100	100	0.147316	0.0995074	0.31002	0.321718	2.87e-06	0.0161191	0.0329057	0.0907779	0.110868	0.136176	0.0797312	0.0868078	0.0270289	0.0468202	0.0220868	0.241363	0.364891	0.32578	0.658709	0.335555	0.220491	0.225978	0.0738379	100	0.0330736	0.2411	0.0795505	0.157774	100	100	0.0515146	0.11881	0.129484	0.116046	0.125892	0.00930233	0.00232414	0.00296601
B2	Escherichia_coli_HVH_39_4_2679949_AVUC	100	100	0.212716	0.255299	0.115831	0.0927653	0.0655001	100	0.0484477	100	100	100	100	0.316001	100	100	100	100	100	0.147258	0.0778281	0.0801892	0.0254027	0.0468319	0.0220868	0.222716	0.284588	0.255797	0.622599	0.253174	0.282124	0.18296	0.0657438	3.96e-06	100	0.2411	0.0503159	0.146177	100	100	100	100	0.261259	100	100	0.00930101	0.00154916	0.00297451
B2	Escherichia_coli_HVH_4_4_7276109_AVTA	0.0770411	0.115963	0.229674	0.158135	0.291662	0.105118	0.0654999	100	100	100	0.157052	0.110845	0.0553972	0.316001	2.87e-06	0.0322481	0.0393898	100	0.114562	0.201293	0.0778281	0.0801892	0.030304	0.0468671	0.0195271	0.0975626	0.378453	0.25308	0.70948	0.302538	0.242771	0.196012	0.0657692	0.127336	100	0.2411	0.0503061	0.128479	0.118236	100	100	100	0.261149	0.0939801	0.10917	0.0149308	0.00232395	0.00494323
B2	Escherichia_coli_HVH_40_4_1219782_AVUD	0.143209	0.180531	0.212716	0.255299	0.115831	0.0927653	0.0655001	100	100	100	0.157052	0.110845	0.0525786	0.316001	2.87e-06	0.0323885	0.092498	100	0.0489826	0.150921	0.0778281	0.0801892	0.0254027	0.0422114	0.0220868	0.222716	0.284588	0.255797	0.622599	0.253174	0.282124	0.187265	0.0657438	0.120688	100	0.2411	0.0461756	0.146177	100	100	100	100	0.261149	0.0939801	0.10917	0.0149308	0.00232395	0.00494323
D	Escherichia_coli_HVH_41_4_2677849_AVUE	0.124783	0.180619	100	100	100	100	100	100	100	100	100	100	100	100	100	100	100	100	0.110867	0.154224	100	100	0.0321354	0.0239276	0.00127234	0.0211388	100	100	100	100	100	100	0.0584545	0.12701	100	0.263875	100	0.166782	100	100	0.124999	0.118816	0.31685	0.259237	0.0241451	6.55e-08	1.3e-09	3.36e-08
B2	Escherichia_coli_HVH_42_4_2100061_AVUF	100	100	0.25499	0.0849295	0.216944	100	0.0793279	100	1.8e-09	7.57e-07	4.74e-08	6e-10	6e-10	9.81e-08	0.00735691	1e-09	0.0264117	0.00858866	100	0.272702	0.0778281	0.0801892	0.0286763	0.0468671	0.0195271	0.0975626	0.35465	0.175818	0.71255	0.236455	0.220492	0.226068	0.0684547	0.120688	100	0.2411	0.0462513	0.128479	100	100	100	100	0.328414	0.0939801	0.10922	0.00185444	0.00232264	0.00297451
D	Escherichia_coli_HVH_43_4_2173468_AVUG	0.0552349	0.0866748	100	100	100	100	100	100	100	100	100	100	100	100	100	100	100	100	0.0264814	0.197461	100	100	100	100	100	100	100	100	100	100	100	100	0.0447359	3.77e-08	0.00843603	0.272867	100	0.188121	0.0202774	0.0199336	1.4e-09	4.63e-08	1.6e-09	0.0107405	0.0336988	3.34e-08	1.2e-09	1.19e-08
D	Escherichia_coli_HVH_44_4_2298570_AVUH	0.0552349	0.0866748	100	100	100	100	100	100	100	100	100	100	100	100	100	100	100	100	0.0264815	0.201044	100	100	100	100	100	100	100	100	100	100	100	100	0.0447359	1.42e-08	0.00843603	0.272867	100	0.188121	0.0222672	0.115513	0.0505711	100	0.241193	0.0107405	0.0336986	1.72e-08	1.1e-09	1e-09
D	Escherichia_coli_HVH_45_4_3129918_AVUI	0.0552349	0.0866748	100	100	100	100	100	100	100	100	100	100	100	100	100	100	100	100	0.0264816	0.197461	100	100	100	100	100	100	100	100	100	100	100	100	0.0447359	0.120686	0.0166913	0.0404183	0.0336309	0.166782	0.0222667	100	0.144714	100	0.186749	0.0886233	0.0922787	0.0111739	0.00310102	0.0079288
B2	Escherichia_coli_HVH_46_4_2758776_AVUJ	0.0949948	0.142999	0.221194	0.171014	0.216944	100	0.0655001	100	1.7e-09	0.0126637	2.49e-08	0.217996	0.365402	0.32549	2.87e-06	0.280216	0.150998	0.117461	0.114576	0.161862	0.0816126	0.0838852	0.0270289	0.0422114	0.0208063	0.150532	0.344347	0.291205	0.622599	0.253174	0.282124	0.191634	0.0657438	3.82e-06	0.024317	0.385086	100	0.140366	0.144871	100	0.105015	2.66816	0.194364	0.0107404	0.0241651	0.00745572	0.00232363	0.00593132
B2	Escherichia_coli_HVH_48_4_2658593_AVUK	0.0949948	0.142999	0.25499	0.0849295	0.216944	100	0.0793279	100	100	100	0.157052	0.110845	0.0525786	0.0644805	2.87e-06	0.0323886	0.0794138	0.126107	0.0111002	0.272702	0.0778281	0.0801892	0.0286763	0.0468671	0.0195271	0.0975626	0.35465	0.175818	0.70948	0.236455	0.220492	0.226068	0.0684547	0.120688	0.145826	0.2411	0.0503695	0.128479	0.131245	100	100	100	0.261149	0.115624	0.10922	0.0149308	0.00232395	0.00494323
B2	Escherichia_coli_HVH_5_4_7148410_AVTB	0.121625	0.177274	0.25499	0.0849295	0.216944	100	0.0793279	100	100	100	0.111365	0.193695	0.326579	0.288848	2.87e-06	0.123632	0.207779	0.238518	0.0111007	0.272702	0.0778281	0.0801892	0.0286763	0.0468671	0.0195271	0.0975626	0.35465	0.175818	0.70948	0.236455	0.220492	0.226068	0.0684547	0.0134316	0.145826	0.0540778	100	0.128479	0.131245	100	0.171361	100	0.250964	0.0992893	0.10917	0.00185444	0.00154818	0.00297451
B2	Escherichia_coli_HVH_51_4_2172526_AVUL	0.143209	0.180531	0.212716	0.255299	0.117352	0.0927653	0.0655001	100	100	100	0.189376	0.293768	0.0525786	0.316001	2.87e-06	0.0161747	0.099071	0.128626	0.0452977	0.147258	0.0778281	0.0801892	0.0254027	0.0422114	0.0220868	0.222716	0.284588	0.255797	0.622599	0.253174	0.282124	0.18296	0.0657438	0.120688	100	0.2411	0.0461756	0.140366	100	100	100	100	0.261149	0.0939801	0.10917	0.0149308	0.00232395	0.00494323
F	Escherichia_coli_HVH_53_4_0631051_AVUM	0.121617	0.177267	100	100	100	100	100	100	100	100	0.0989181	0.144186	0.0741818	0.29484	0.0400173	0.147373	0.291836	0.161254	0.118321	0.177607	0.093803	0.0931218	0.0221143	0.0422114	0.0208105	0.0322407	0.351749	0.259785	0.376927	0.147516	0.251561	0.187425	0.0739388	0.127386	100	100	100	0.148975	0.018171	0.092507	0.172511	2.66815	100	0.0939801	0.10917	0.0111558	0.00309843	0.00496012
B2	Escherichia_coli_HVH_55_4_2646161_AVUN	100	100	0.229865	0.13711	0.171811	0.0927653	0.0666921	100	5.52e-07	100	0.147316	0.102797	0.31002	0.321718	2.87e-06	0.0241714	0.0329054	0.0907779	100	0.212482	0.0797073	0.083126	0.0254027	0.0422114	0.0233769	0.226187	0.331594	0.269894	0.703307	0.251834	0.262513	0.182766	0.0684611	1.3e-09	100	0.2411	0.0461756	0.158376	100	0.0948775	0.0515146	0.120433	0.289632	0.0992528	0.134137	0.0149308	0.00232395	0.00494323
B2	Escherichia_coli_HVH_56_4_2153033_AVUO	0.252341	0.296709	0.221194	0.173039	0.171808	100	0.0717015	100	0.0102909	100	0.199423	0.244026	100	0.161006	2.87e-06	0.00805856	0.0330466	0.117461	0.114299	0.21265	0.0816185	0.0838852	0.0270289	0.0422114	0.0220886	0.150532	0.310746	0.22109	0.654884	0.251475	0.220493	0.221665	0.0630537	0.13414	0.0330734	0.2411	0.0544684	0.146173	100	100	100	100	0.27223	100	100	0.0149308	0.00232395	0.00494323
B2	Escherichia_coli_HVH_58_4_2839709_AVUP	0.163783	0.203072	0.212716	0.255299	0.115831	0.0927653	0.0655001	100	1.6e-09	0.0126637	0.157052	0.300139	0.0583603	0.00378635	5.31e-07	0.0161187	0.0459497	0.128625	0.110874	0.147258	0.0778281	0.0801892	0.0254027	0.0422114	0.0220868	0.222716	0.284588	0.255797	0.625698	0.253174	0.282124	0.18296	0.0657438	0.0134748	100	0.2411	0.0461756	0.140366	0.115309	100	100	100	0.31685	0.0939801	0.10917	0.0149308	0.00232395	0.00494323
B2	Escherichia_coli_HVH_59_4_1119338_AVUQ	0.118453	0.173913	0.25499	0.0849295	0.216944	100	0.0793279	100	100	100	0.157052	0.110845	0.0525786	0.0674206	2.87e-06	0.0323887	0.0523194	0.126107	0.114563	0.272702	0.0778281	0.0801892	0.0286763	0.0468671	0.0195271	0.0975626	0.35465	0.175818	0.70948	0.236455	0.220492	0.226068	0.0684547	0.127415	100	0.279257	100	0.128479	0.137488	100	0.179246	100	0.361928	0.115579	0.0665796	0.0111683	0.00232738	0.00793116
D	Escherichia_coli_HVH_6_3_8296502_AVTC	0.199378	0.257244	100	100	100	100	100	100	0.0590646	100	0.138865	100	0.0499423	0.288755	0.0525743	0.110914	100	100	0.0532695	0.11941	100	100	0.027109	0.0468265	0.0090147	0.0356647	100	100	100	100	100	100	0.0318135	1.3e-09	0.0243167	0.311823	0.0671107	0.105844	100	0.0252805	0.0341498	100	0.148405	100	100	0.00931155	0.00232182	0.00692544
B2	Escherichia_coli_HVH_61_4_2736020_AVUR	0.146346	0.183854	0.212716	0.255299	0.115831	0.0927653	0.0655001	100	100	100	0.147316	0.0995074	0.31002	0.316001	2.87e-06	0.0161177	0.0329057	0.0907779	0.0452977	0.147258	0.0778281	0.0801892	0.0254027	0.0422114	0.0220868	0.222716	0.284588	0.255797	0.622599	0.253174	0.282124	0.18296	0.0657438	0.120688	100	0.2411	0.0461756	0.140366	0.115309	100	100	100	0.31685	0.0939801	0.10917	0.0149308	0.00232395	0.00494323
D	Escherichia_coli_HVH_63_4_2542528_AVUS	0.133381	0.167413	100	100	100	100	100	100	100	100	100	100	100	100	100	100	100	100	0.0264818	0.197461	100	100	100	100	100	100	100	100	100	100	100	100	0.0447359	0.0849982	0.0166913	0.0404183	0.0336309	0.166782	0.0202776	0.120112	0.144714	100	0.186749	0.0886233	0.0922787	0.0111739	0.00310101	0.0079288
D	Escherichia_coli_HVH_65_4_2262045_AVUT	0.183347	0.17808	100	100	100	100	100	100	100	100	100	100	100	100	100	100	100	100	0.0489807	0.150582	100	100	0.0321354	0.0239275	1.6e-06	0.0211386	100	100	100	100	100	100	0.0584545	0.0134751	0.0166913	0.279257	0.0671104	0.111666	0.0222651	0.0771407	0.121665	2.66815	0.301565	100	100	0.00931171	0.00232182	0.00791205
B2	Escherichia_coli_HVH_68_4_0888028_AVUU	0.0949936	0.031202	0.212716	0.255299	0.115831	0.0927653	0.0655001	100	100	100	100	100	100	0.316001	100	100	100	100	0.0110977	0.147258	0.0778281	0.0801892	0.0254027	0.0422114	0.0220868	0.222716	0.284588	0.255797	0.622599	0.253174	0.282124	0.18296	0.0657438	0.120688	0.0166913	0.2411	0.0461756	0.140366	0.115309	100	100	100	0.261149	0.0939801	0.10917	0.0149308	0.00232395	0.00494323
D	Escherichia_coli_HVH_69_4_2837072_AVUV	0.0552349	0.0866748	100	100	100	100	100	100	100	100	100	100	100	100	100	100	100	100	0.0264819	0.197461	100	100	100	100	100	100	100	100	100	100	100	100	0.0447359	0.0476786	0.0166913	0.0404183	0.0336309	0.166782	0.0202777	0.120112	0.144714	100	0.186749	0.0886233	0.0922787	0.0564809	0.0279629	0.0395085
B2	Escherichia_coli_HVH_7_4_7315031_AVTD	0.146346	0.183854	0.212716	0.255299	0.115831	0.0927653	0.0655001	100	100	100	0.147316	0.0995074	0.31002	0.316001	2.87e-06	0.0161177	0.0329058	0.0907779	0.0452977	0.147258	0.0778281	0.0801892	0.0254027	0.0422114	0.0220868	0.222716	0.284588	0.255797	0.622599	0.253174	0.282124	0.18296	0.0657438	0.120688	100	0.2411	0.0461756	0.140366	100	100	100	100	0.31685	0.0939801	0.10917	0.0149308	0.00232395	0.00494323
B2	Escherichia_coli_HVH_70_4_2963531_AVUW	0.118453	0.173913	0.229746	0.175078	0.216944	100	0.0691068	100	100	100	0.157052	0.110845	0.307236	0.306896	0.00744765	0.0161232	0.0329058	0.117461	0.110867	0.216148	0.0778281	0.0801892	0.0254027	0.0422114	0.0220868	0.222716	0.367858	0.238188	0.745881	0.345192	0.224178	0.221701	0.0684484	1.2e-09	100	100	0.0459734	0.128479	100	100	0.034093	0.122049	0.261259	0.0939411	0.1265	0.00744736	0.0023241	0.00296606
B2	Escherichia_coli_HVH_73_4_2393174_AVUX	0.118453	0.173914	0.25499	0.0849295	0.216944	100	0.0793279	100	100	100	0.111364	0.193695	0.326579	0.303826	0.0400167	0.139332	0.233805	0.161254	0.0111011	0.272702	0.0778281	0.0801892	0.0286763	0.0468671	0.0195271	0.0975626	0.35465	0.175818	0.70948	0.236455	0.220492	0.226068	0.0684547	0.120688	0.145826	0.256653	0.0503159	0.128479	0.131245	0.268724	100	100	0.31685	0.0939801	0.10917	0.00559467	0.00232385	0.004944
B2	Escherichia_coli_HVH_74_4_1034782_AVUY	100	100	0.221161	0.255299	0.115831	0.101348	0.0655001	100	0.0484393	100	1.36e-08	0.221113	0.40095	0.233254	0.0452777	0.0409863	0.046116	100	100	0.147258	0.0797079	0.0801892	0.0254027	0.0422114	0.0220868	0.222716	0.284588	0.255797	0.622599	0.253174	0.282124	0.18296	0.0657438	0.0201717	100	0.2411	0.0461756	0.140366	100	0.0925952	100	100	0.261149	0.0939801	0.10917	0.0149308	0.00232395	0.00494323
B2	Escherichia_coli_HVH_76_4_2538717_AVUZ	0.0949948	0.142999	0.25499	0.0849295	0.216944	100	0.0793279	100	100	100	0.238901	0.113937	0.0525786	0.0764099	2.87e-06	0.142057	0.220498	100	0.0111013	0.272702	0.0778281	0.0801892	0.0286763	0.0468671	0.0195271	0.0975626	0.35465	0.175818	0.70948	0.236455	0.220492	0.226068	0.0684547	0.120688	0.145826	0.2411	0.0461756	0.128479	0.131245	0.038752	0.0341495	0.124917	0.105514	0.0939801	0.10922	0.0149308	0.00232395	0.00494323
B2	Escherichia_coli_HVH_77_4_2605759_AVVA	0.133395	0.16779	0.212716	0.255299	0.115831	0.0927653	0.0655001	100	100	100	0.155426	0.0825714	0.3401	0.316	0.00744765	0.0241897	0.0329057	0.134682	0.0417716	0.147258	0.0778281	0.0801892	0.0254027	0.0422114	0.0220868	0.222698	0.284588	0.255797	0.622599	0.253174	0.282124	0.18296	0.0657438	0.120685	100	0.2411	0.0544418	0.140366	0.115309	100	100	100	0.31685	100	100	0.0149308	0.00232395	0.00494323
B2	Escherichia_coli_HVH_78_4_2735946_AVVB	0.0552373	0.0866776	0.229674	0.158135	0.291662	0.105118	0.0654999	100	0.0489553	100	0.116813	0.123386	0.313681	0.316001	0.00744765	0.147766	0.0329058	0.126084	0.114562	0.201293	0.0778281	0.0801892	0.030304	0.0468671	0.0195271	0.0975626	0.378453	0.25308	0.70948	0.302538	0.239081	0.196012	0.0657692	0.0412084	0.0292916	0.2411	0.0294549	0.128479	100	100	100	100	0.261149	0.0939801	0.10917	0.0149308	0.00232395	0.00494323
D	Escherichia_coli_HVH_79_4_2512823_AVVC	0.199902	0.241371	0.246514	0.28742	0.0883903	0.0927653	0.0802614	1.01e-06	100	100	0.0953193	0.263323	0.307239	0.318759	2.87e-06	0.0241894	0.0592302	0.117461	0.0184846	0.127256	100	100	0.0313938	0.0437363	0.0196999	0.0287061	0.394101	0.30182	0.761893	0.246292	0.282124	0.182659	0.0521303	0.127336	100	0.2411	0.0795723	0.148043	0.0141991	100	100	100	100	0.259237	0.0241792	0.0130226	0.00465832	0.00891845
B2	Escherichia_coli_HVH_80_4_2428830_AVVD	0.0949948	0.142999	0.25499	0.0849295	0.216944	100	0.0793279	100	100	100	100	100	100	100	100	100	100	100	0.114576	0.272702	0.0778281	0.0801892	0.0286763	0.0468671	0.0195271	0.0975626	0.35465	0.17859	0.70948	0.236455	0.220492	0.226068	0.0684547	0.127414	100	0.2411	0.0503086	0.128479	0.131245	100	100	100	0.31685	0.0939801	0.117567	0.00185444	0.00154818	0.00297451
B2	Escherichia_coli_HVH_84_4_1021478_AVVF	0.180163	0.174701	0.170122	0.502164	0.261609	100	0.0721613	9.45e-07	100	100	100	100	100	0.316001	100	100	100	100	0.0526684	0.231551	100	100	100	100	100	100	0.248217	0.320002	0.54378	0.299633	0.224199	0.208876	0.0740957	0.120688	0.0166913	0.256655	0.0503159	0.16391	0.183342	100	100	100	0.250964	0.0939535	0.0922787	0.00559467	0.00232385	0.004944
D	Escherichia_coli_HVH_85_4_0792144_AVVG	0.0325912	0.140879	100	100	100	100	100	100	100	100	100	100	100	100	100	100	100	100	0.122021	0.197461	100	100	100	100	100	100	100	100	100	100	100	100	0.0447359	1.1e-09	0.0166913	0.0404183	100	0.166782	0.0222717	0.121205	0.104717	2.66815	0.290255	0.264619	0.0922787	100	100	100
F	Escherichia_coli_HVH_87_4_5977630_AVVI	0.157321	0.196211	100	100	100	100	100	100	100	100	0.189376	0.293768	0.0525786	0.316001	2.87e-06	0.00805856	0.0526562	0.137624	0.107173	0.173947	0.08356	0.0779454	0.0340185	0.0329312	0.0220857	0.283747	0.311966	0.276698	0.197242	0.329028	0.22288	0.239689	0.0912873	0.127411	0.145826	0.0404183	100	0.116826	0.0161864	0.0701192	0.104717	2.66815	0.301583	0.204522	0.033627	0.0111827	0.00309825	0.0039526
D	Escherichia_coli_HVH_88_4_5854636_AVVJ	0.154129	0.192831	100	100	100	100	100	100	100	100	100	100	100	100	100	100	100	100	0.110874	0.197461	100	100	100	100	100	100	0.311966	0.279471	0.197242	0.329028	0.22288	0.239689	0.0885556	1e-09	0.0243158	0.303734	0.0753593	0.166782	0.0222651	100	100	100	0.250964	0.0886233	0.0922787	100	100	100
B2	Escherichia_coli_HVH_89_4_5885604_AVVK	0.143209	0.180531	0.212716	0.255299	0.115831	0.0927653	0.0655001	100	100	100	0.147315	0.0825685	0.31002	0.316001	2.87e-06	0.0161177	0.026419	0.0907779	0.0452977	0.147258	0.0778281	0.0801892	0.0254027	0.0422114	0.0220868	0.222716	0.284588	0.255797	0.622599	0.253174	0.282124	0.18296	0.0657438	0.120688	100	0.2411	0.0461756	0.140366	0.115309	100	100	100	0.261149	0.0939801	0.10917	0.0149308	0.00232395	0.00494323
B2	Escherichia_coli_HVH_9_4_6942539_AVTE	100	100	0.212716	0.261627	0.176969	100	0.0678818	100	100	100	100	100	100	100	100	100	100	100	100	0.161862	0.075921	0.0802277	0.0270225	0.0468671	0.022088	0.233178	0.364891	0.32578	0.674507	0.360806	0.231538	0.20904	0.0657692	0.120688	100	100	100	0.128479	0.162169	0.075663	0.141436	100	0.187309	0.259237	0.0241792	0.00744732	0.00232408	0.00396455
B2	Escherichia_coli_HVH_90_4_3191362_AVVL	0.143209	0.180531	0.170122	0.502164	0.263103	0.0571261	0.0721612	8.82e-07	100	100	100	100	100	0.316001	100	100	100	100	0.0452977	0.231551	100	100	100	100	100	100	0.248217	0.320002	0.54378	0.299633	0.224199	0.208876	0.0657692	0.120688	100	0.256653	0.0503159	0.163891	0.183342	100	100	100	0.271511	0.0939353	0.10948	0.00559467	0.00232385	0.004944
B2	Escherichia_coli_HVH_92_4_5930790_AVVN	0.130628	0.181422	0.212716	0.255299	0.115831	0.0927653	0.0655001	100	1.5e-09	0.0126637	0.197457	0.213366	0.0791961	0.316003	2.87e-06	0.00805856	0.0444811	0.117467	0.110874	0.147258	0.0778281	0.0801892	0.0254027	0.0422114	0.0220868	0.222716	0.284588	0.255797	0.622599	0.253174	0.282124	0.18296	0.0657438	0.120688	100	0.2411	0.109818	0.140366	100	100	100	100	0.31685	0.0939801	0.10917	0.0149308	0.00232395	0.00494323
B2	Escherichia_coli_HVH_95_4_6074464_AVVO	0.130626	0.18142	0.212716	0.255299	0.115831	0.0927653	0.0655001	100	100	100	0.197457	0.213366	0.0440681	0.312815	2.87e-06	0.00805856	0.0393886	0.0994769	0.110874	0.147258	0.0778281	0.0801892	0.0254027	0.0422114	0.0220868	0.222716	0.284588	0.255797	0.622599	0.253174	0.282124	0.18296	0.0657438	0.0476786	100	0.2411	0.122218	100	100	100	100	100	0.261149	0.0939801	0.10917	0.0149308	0.00232395	0.00494323
B2	Escherichia_coli_HVH_96_4_5934869_AVVP	0.180517	0.218196	0.212716	0.255299	0.115831	0.0927653	0.0655001	100	1.4e-09	0.0126637	7.9e-09	0.190599	0.0440681	0.31578	0.00744765	0.0323009	0.0658566	0.128749	0.110874	0.147258	0.0778281	0.0801892	0.0254027	0.0422114	0.0220868	0.222716	0.284588	0.255797	0.622599	0.253174	0.282124	0.18296	0.0657438	0.0134754	100	0.2411	0.122218	0.140366	100	100	100	100	0.31685	0.0939801	0.10917	0.0149308	0.00232395	0.00494323
F	Escherichia_coli_IAI39_uid33411	0.121617	0.177267	100	100	100	100	100	100	100	100	0.0989181	0.144186	0.0741817	0.312815	2.87e-06	0.0161227	0.0393886	0.0907779	0.0527007	0.177607	0.0938029	0.0931218	0.0221143	0.0422114	0.0208105	0.0322407	0.351749	0.259785	0.376927	0.147516	0.251561	0.187425	0.0766351	0.0134757	100	100	0.0336309	0.148975	0.0161864	0.0755104	0.121665	2.66814	0.163152	0.0993295	0.10917	0.0111558	0.00309838	0.00496012
B2	Escherichia_coli_IHE3034_uid43693	100	100	0.25499	0.0849295	0.216944	100	0.0793279	100	100	100	100	100	100	100	100	100	100	100	100	0.276363	0.0778281	0.0801892	0.0286763	0.0468671	0.0195271	0.0975626	0.35465	0.175818	0.70948	0.236455	0.220492	0.226068	0.0684547	0.120688	100	0.2411	0.0503086	0.128479	0.131245	100	100	100	0.0947197	0.0939801	0.10922	0.00185444	0.00232264	0.00297451
B2	Escherichia_coli_KOEGE_10_25a_AWAB	0.154129	0.19283	0.229746	0.175078	0.216944	100	0.0691068	100	100	100	0.0989181	0.144186	0.0525786	0.0369928	2.87e-06	0.0161142	0.0860091	0.128625	0.110874	0.216148	0.0778281	0.0801892	0.0254027	0.0422114	0.0233671	0.222716	100	100	100	100	100	100	0.0501976	0.120688	0.00422633	0.0268983	0.0503159	0.128479	0.162039	100	0.162686	100	0.197788	0.104849	0.109052	0.0074473	0.00232408	0.0029661
D	Escherichia_coli_KOEGE_118_317a_AWAR	0.102382	0.157005	100	100	100	100	100	100	0.0594648	100	0.273728	100	0.401692	0.318759	2.87e-06	0.024206	0.0527596	0.117461	0.118361	0.191406	100	100	0.027109	0.0468265	6.26e-07	0.0211385	100	100	100	100	100	100	0.0715638	0.0134778	0.0668776	0.0404183	100	0.166782	100	0.0850617	0.0693051	0.120431	0.0805124	100	100	100	100	100
B2	Escherichia_coli_KOEGE_30_63a_AWAC	0.252341	0.296709	0.221194	0.173039	0.170283	100	0.0717014	100	100	100	0.155426	0.1695	0.0411519	0.300865	2.87e-06	0.0921763	0.0329057	0.134682	0.0799015	0.21265	0.0816185	0.0838852	0.0270289	0.0422114	0.0220885	0.150532	0.310746	0.22109	0.658011	0.251475	0.220493	0.221665	0.0630537	100	0.0330732	0.2411	0.0503393	0.146173	0.162461	100	100	100	0.271477	0.0939801	0.100726	0.0149308	0.00232395	0.00494323
B2	Escherichia_coli_KOEGE_32_66a_AWAD	0.118453	0.173914	0.25499	0.0869655	0.216944	100	0.0805177	100	100	100	0.157052	0.110845	0.0525786	0.0674206	2.87e-06	0.0323889	0.0523193	0.126107	0.110867	0.272702	0.0778281	0.0801892	0.0286763	0.0468671	0.0195271	0.0975626	0.35465	0.175818	0.70948	0.236455	0.220492	0.226068	0.0684547	0.120688	100	0.2411	0.0461756	100	0.0303998	100	0.160327	100	0.261149	0.0939801	0.10917	0.0111682	0.00232732	0.00793112
B2	Escherichia_coli_KOEGE_43_105a_AWAG	100	100	0.212716	0.255299	0.115831	0.0927653	0.0666936	100	0.0484382	100	5.1e-09	0.221113	0.40095	0.233254	0.0452771	0.0409863	0.0462473	0.128749	100	0.147258	0.0778281	0.0801892	0.0254027	0.0422114	0.0220868	0.222716	0.284588	0.255797	0.625689	0.253174	0.282124	0.18296	0.0657438	9e-10	100	0.2411	0.0503159	0.140366	0.115309	0.0831612	0.184817	100	0.261259	0.0886233	0.109468	0.00744607	0.0023261	0.00297451
B2	Escherichia_coli_KOEGE_44_106a_AWAH	100	100	0.212716	0.255299	0.115831	0.0927653	0.0655001	100	0.0484376	100	3.7e-09	0.221113	0.40095	0.233254	0.0452766	0.0409863	0.046116	0.128749	100	0.147258	0.0778281	0.083127	0.0254027	0.0422114	0.0220868	0.222716	0.284588	0.255797	0.622599	0.253174	0.282124	0.18296	0.0657438	8e-10	100	0.2411	0.0420363	0.140366	100	100	0.184817	100	0.261259	0.0886233	0.109468	0.00559467	0.00232609	0.00297451
B2	Escherichia_coli_KOEGE_56_169a_AWAI	0.159303	0.200099	0.229865	0.13711	0.17181	0.0927653	0.0655001	100	1.3e-09	0.0126637	3e-09	0.190599	0.129151	0.316001	0.00744765	0.0402973	0.0526559	0.128749	0.110875	0.212482	0.0815863	0.083126	0.0254027	0.0422114	0.0233768	0.226187	0.336722	0.236274	0.593446	0.246292	0.282124	0.191634	0.0657692	0.120688	100	0.2411	0.0503159	0.128479	100	100	0.0505711	0.0632617	0.261263	0.10457	0.1176	0.0130156	0.00232361	0.00395256
B2	Escherichia_coli_KOEGE_58_171a_AWAJ	0.252341	0.296709	0.221194	0.173039	0.170283	100	0.0717014	100	100	0.0252946	0.127274	0.232038	0.3401	0.258545	2.87e-06	0.0241897	0.0530969	0.117461	0.114299	0.21265	0.0816185	0.0838852	0.0270289	0.0422114	0.0220884	0.150532	0.310746	0.22109	0.654884	0.251475	0.220493	0.221665	0.0630539	100	0.0330729	0.2411	0.0503393	0.146173	100	100	100	100	0.250964	0.0939801	0.100726	0.0149308	0.00232395	0.00494323
B2	Escherichia_coli_KOEGE_61_174a_AWAK	100	100	0.212716	0.255299	0.115831	0.0927653	0.0655001	100	0.0484372	100	2.6e-09	0.221113	0.40095	0.233254	0.045276	0.0409863	0.046116	0.128749	100	0.147258	0.0778281	0.0801892	0.0254027	0.0422114	0.0220868	0.222716	0.284588	0.255797	0.622599	0.253174	0.282124	0.18296	0.0657438	0.120688	100	0.2411	0.0461756	0.140366	0.115309	0.0831612	0.184817	100	0.261259	0.0886233	0.109468	0.00559467	0.00232609	0.00297451
D	Escherichia_coli_KOEGE_62_175a_AWAL	0.0552349	0.0866748	100	100	100	100	100	100	100	100	100	100	100	100	100	100	100	100	0.026482	0.197461	100	100	100	100	100	100	100	100	100	100	100	100	0.0447359	0.120688	0.0166913	0.0404183	0.0336309	0.166782	0.0161864	0.120112	0.144714	100	0.186749	0.0886233	0.0922787	0.0111739	0.00310101	0.0079288
D	Escherichia_coli_KOEGE_68_182a_AWAM	0.0300004	0.00714939	100	100	100	100	100	100	100	100	100	100	100	100	100	100	100	100	4.54e-07	0.197461	100	100	100	100	100	100	100	100	100	100	100	100	0.0447359	7e-10	0.0166913	0.0404183	100	0.166782	0.0222717	0.124083	0.104717	2.66814	0.290254	0.0886233	0.0922787	100	100	100
B2	Escherichia_coli_KOEGE_70_185a_AWAN	0.252341	0.296709	0.221194	0.173039	0.170283	100	0.0717013	100	100	100	0.155426	0.0825713	0.3401	0.316001	0.00744765	0.0241897	0.0329058	0.134682	0.114299	0.21265	0.0816185	0.0838852	0.0270289	0.0422114	0.0220883	0.150532	0.310746	0.22109	0.654884	0.251475	0.220493	0.221665	0.063054	100	0.0330725	0.2411	0.0461756	0.146173	0.162461	100	0.160327	0.106662	0.261259	0.116046	0.125892	0.0149308	0.00232395	0.00593079
D	Escherichia_coli_KOEGE_73_195a_AWAP	0.0552349	0.0866748	100	100	100	100	100	100	100	100	100	100	100	100	100	100	100	100	0.0264822	0.197461	100	100	100	100	100	100	100	100	100	100	100	100	0.0447359	0.0476786	0.0166913	0.0404183	0.0336309	0.166782	0.0202779	100	0.144714	100	0.250964	0.0886233	0.0922787	0.0111739	0.00310101	0.00891669
D	Escherichia_coli_KOEGE_77_202a_AWAQ	0.183347	0.17808	100	100	100	100	100	100	100	100	100	100	100	100	100	100	100	100	0.0490012	0.150582	100	100	0.0321353	0.0239274	5.41e-07	0.0211384	100	100	100	100	100	100	0.0584545	0.013476	0.0166913	0.279257	0.0377555	0.111666	0.0222651	0.400962	0.121664	2.66814	0.31685	100	100	0.00931126	0.00232182	0.00791205
B2	Escherichia_coli_KTE104_ANXL	0.243574	0.287606	0.229675	0.158135	0.291662	100	0.0654999	100	100	100	0.155426	0.0825712	0.3401	0.316001	0.00744765	0.0241897	0.0329059	0.134682	0.114299	0.197621	0.0778281	0.083127	0.030304	0.0468671	0.0195271	0.0975626	0.378453	0.25308	0.70948	0.302537	0.239081	0.196012	0.0657692	0.127331	100	0.2411	0.0503159	0.128479	100	0.089268	1.2e-09	0.118808	1.4e-09	0.0107404	0.0336985	0.0149308	0.00232395	0.00494323
D	Escherichia_coli_KTE105_ANXM	0.171943	0.213419	100	100	100	100	100	100	100	100	100	100	100	100	100	100	100	100	0.110875	0.197461	100	100	100	100	100	100	100	100	100	100	100	100	0.0447359	0.120688	0.0166913	0.0404183	0.0671103	0.166782	0.0222651	100	100	100	0.250964	0.0938487	100	100	100	100
B2	Escherichia_coli_KTE106_ANXN	0.243574	0.287606	0.229674	0.158135	0.291662	0.105118	0.0654999	100	0.0594648	100	0.210161	0.275286	0.340089	0.316002	100	100	0.220828	0.11761	0.114299	0.197621	0.0778281	0.0801892	0.030304	0.0468671	0.0208053	0.0975626	0.378452	0.25308	0.70948	0.302537	0.239081	0.196012	0.0657692	0.127331	100	0.2411	0.0503159	0.128479	0.118236	0.089268	1e-09	0.118808	1.2e-09	0.0107403	0.0336984	0.0149308	0.00232395	0.00494323
B2	Escherichia_coli_KTE109_ANXO	100	100	0.221535	0.0808354	0.216944	100	0.0631105	100	100	100	100	100	100	100	100	100	100	100	100	0.136176	0.075921	0.0801892	0.0270346	0.0468671	0.0208065	0.257152	0.33391	0.284635	0.761893	0.246292	0.282124	0.191634	0.0657692	100	100	100	100	0.146173	0.167906	100	100	100	100	100	100	0.00930101	0.0015492	0.0039544
B2	Escherichia_coli_KTE113_ANXQ	0.0325888	0.00992198	0.238211	0.242691	0.278064	100	0.0793279	100	100	0.0460066	0.155426	0.1695	0.0440008	0.300865	2.87e-06	0.0921763	100	100	3.71e-07	0.136176	0.0797312	0.0868075	0.0270289	0.0468201	0.0220868	0.241363	0.364891	0.32578	0.658709	0.335555	0.220491	0.225978	0.0738379	100	0.0330723	0.0404183	0.075365	0.157778	0.1527	100	100	100	0.250964	0.0886233	0.0922787	0.00930233	0.00232408	0.00296613
D	Escherichia_coli_KTE115_ANWE	100	100	100	100	100	100	100	100	100	100	100	100	100	100	100	100	100	0.258794	100	0.178208	100	100	0.0321351	0.0239273	0.00127234	0.0211383	100	100	100	100	100	100	0.0584545	100	100	100	0.0845793	0.169516	100	0.0953353	0.181339	100	0.185355	0.0964315	0.117659	0.00372179	0.00232229	0.00396277
D	Escherichia_coli_KTE116_ANUY	0.0949939	0.031202	100	100	100	100	100	100	100	100	100	100	100	0.316001	100	100	100	100	0.0110975	0.197461	100	100	100	100	100	100	100	100	100	100	100	100	0.0447359	0.120688	0.0166913	0.0404183	0.0336309	0.166782	0.020278	0.120112	0.144714	100	0.186749	0.0886233	0.0922787	0.0564809	0.0279629	0.0395085
B2	Escherichia_coli_KTE118_ANWF	0.094994	0.031211	0.25499	0.0849295	0.216944	100	0.0793279	100	100	100	0.111364	0.193695	0.326578	0.303826	0.0400162	0.131479	0.109968	0.1785	0.0110974	0.272702	0.0778281	0.0801892	0.0286763	0.0468671	0.0195271	0.0975626	0.35465	0.175818	0.70948	0.236455	0.220492	0.226068	0.0684547	0.120688	0.145826	0.0404183	0.0336309	0.128479	0.131246	100	100	100	0.261149	0.115624	0.10922	0.0149308	0.00232395	0.00494323
D	Escherichia_coli_KTE122_ANXT	0.0552361	0.0468457	100	100	100	100	100	100	100	100	100	100	100	0.316001	100	100	100	100	0.0656914	0.197461	100	100	100	100	100	100	100	100	100	100	100	100	0.0447359	0.127389	0.0166913	0.0404183	0.0336309	0.166782	0.0249115	100	0.144714	100	0.261257	0.0886233	0.0922787	0.0564809	0.0279629	0.0395085
B2	Escherichia_coli_KTE123_ANWG	0.118453	0.173914	0.25499	0.0849295	0.216944	100	0.0793279	100	100	100	0.111364	0.193695	0.326578	0.300838	0.0400157	0.131479	0.207779	0.161254	0.107173	0.272702	0.0778281	0.0801892	0.0286763	0.0468671	0.0195271	0.0975626	0.35465	0.175818	0.70948	0.236455	0.220492	0.226068	0.0684547	0.00673304	0.145826	0.0404183	0.0461756	0.128479	0.131245	0.038752	0.0341493	0.124917	0.105514	0.259237	0.0241452	0.0149308	0.00232395	0.00494323
B2	Escherichia_coli_KTE124_ANXU	0.234835	0.278568	0.212716	0.255299	0.115831	0.0927653	0.0655001	100	100	100	0.155426	0.0825711	0.3401	0.316001	0.00744765	0.0241897	0.0329059	0.134682	0.118079	0.147258	0.0778281	0.0801892	0.0254027	0.0422114	0.0220868	0.222716	0.284588	0.255797	0.622599	0.253174	0.282124	0.18296	0.0657438	0.120684	100	0.2411	0.0503086	0.140366	0.115309	100	100	100	0.31685	0.0939801	0.10917	0.0149308	0.00232395	0.00494323
D	Escherichia_coli_KTE125_ANXV	0.0552349	0.0866748	100	100	100	100	100	100	100	100	100	100	100	100	100	100	100	100	0.0264822	0.201044	100	100	100	100	100	100	100	100	100	100	100	100	0.0447359	0.127331	0.00843603	0.212194	0.0671102	0.188121	0.0222672	0.0778825	0.141436	2.66812	0.250963	0.0107402	0.0336984	9.1e-09	1e-09	1e-09
D	Escherichia_coli_KTE128_ANXW	0.0708551	0.0315457	100	100	100	100	100	100	100	100	100	100	100	100	100	100	100	100	0.114297	0.197461	100	100	100	100	100	100	100	100	100	100	100	100	0.0447359	0.120686	0.0166913	0.256993	0.0336309	0.166782	100	100	0.144714	100	0.271256	0.0886233	0.0922787	0.00371434	0.00154818	0.00396443
B2	Escherichia_coli_KTE129_ANXX	0.130628	0.031202	0.229865	0.13711	0.17181	0.0927653	0.0666923	100	100	100	0.111364	0.193695	0.326578	0.321718	2.87e-06	0.00805856	0.0329053	0.0907779	0.0161742	0.212482	0.0797073	0.0860749	0.0254027	0.0422114	0.0233768	0.226187	100	100	100	100	100	100	0.0115035	0.120688	0.145826	0.2411	100	0.158376	100	100	100	100	0.271559	0.0992527	0.125892	0.00559467	0.00154922	0.00297451
B2	Escherichia_coli_KTE131_ANXY	0.252341	0.296709	0.221194	0.173039	0.170283	100	0.0717013	100	100	100	0.155426	0.082571	0.3401	0.316001	0.00744765	0.0241897	0.0329059	0.134682	0.114299	0.21265	0.0816185	0.0838852	0.0270289	0.0422114	0.0220882	0.150532	0.310746	0.22109	0.654884	0.251475	0.220493	0.221665	0.0630541	0.0849976	0.0330722	0.429824	0.0494766	0.146173	100	100	100	100	0.272229	0.165553	0.10917	0.0149308	0.00310324	0.00494323
B2	Escherichia_coli_KTE133_ANXZ	100	100	0.238211	0.242691	0.278064	100	0.0793279	100	1.2e-09	0.0126637	2.4e-09	0.190599	0.126339	0.316001	0.00744765	0.0402973	0.0592043	0.128749	100	0.136176	0.0797312	0.0868074	0.0270289	0.04682	0.0220868	0.241363	0.364891	0.32578	0.658709	0.335555	0.220491	0.225978	0.0738379	3.75e-06	0.0330722	0.0540736	0.0712376	0.151976	100	100	100	100	0.250964	0.0886233	0.0922787	0.0149308	0.00232395	0.00494323
B2	Escherichia_coli_KTE137_ANYA	0.170598	0.164549	0.212716	0.255299	0.115831	0.0927653	0.0655001	100	100	100	0.157052	0.110845	0.0525786	0.316001	2.87e-06	0.0323891	0.086009	0.137253	0.0489827	0.150921	0.0778281	0.0801892	0.0254027	0.0422114	0.0220868	0.222716	0.284588	0.255797	0.622599	0.253174	0.282124	0.18296	0.0657438	0.0837783	100	0.2411	0.0461756	0.146177	0.115309	100	100	100	0.261149	0.0939801	0.10917	0.0149308	0.00232395	0.00494323
B2	Escherichia_coli_KTE139_ANYC	0.183347	0.171326	0.170122	0.502164	0.261609	100	0.0782999	100	100	100	100	100	100	100	100	100	100	100	0.0302714	0.231551	100	100	100	100	100	100	0.248217	0.320002	0.54378	0.299633	0.224199	0.208876	0.0657692	0.155495	100	0.304124	0.0459687	0.152061	0.183342	100	100	100	0.261259	0.0886233	0.0922787	0.0111827	0.0023236	0.00592544
D	Escherichia_coli_KTE140_ANWJ	0.313818	0.329243	100	100	100	100	100	100	100	100	100	100	100	100	100	100	100	100	100	0.197461	100	100	100	100	100	100	100	100	100	100	100	100	0.0447359	0.0200824	0.0166913	0.0404183	100	0.188121	100	0.086958	0.129969	2.66814	0.278948	100	100	100	100	100
B2	Escherichia_coli_KTE141_ANWK	100	100	0.212716	0.257348	0.115831	0.0927653	0.0666915	100	100	100	100	100	100	100	100	100	100	100	100	0.216143	0.0778281	0.0801892	0.0254027	0.0422114	0.0220868	0.22972	0.284588	0.255797	0.622599	0.253174	0.285839	0.18296	0.0657438	100	100	0.2411	0.0461756	0.128479	100	100	100	100	0.261259	0.116046	0.125892	0.00559467	0.00154922	0.00297451
F	Escherichia_coli_KTE143_ANVB	0.0949941	0.031202	100	100	100	100	100	100	100	100	0.189376	0.293768	0.0525786	0.316001	2.87e-06	0.00805856	0.0526557	0.137624	0.0110973	0.173947	0.0835599	0.0779452	0.0340185	0.0329311	0.0220857	0.283747	0.311966	0.276698	0.197242	0.329028	0.22288	0.239689	0.0912873	0.120688	100	100	0.0377595	0.116825	100	0.121205	0.104717	2.66814	0.301583	0.204522	0.0336269	0.0111827	0.0023236	0.00395253
D	Escherichia_coli_KTE144_ANWL	100	100	100	100	100	100	100	100	100	100	100	100	100	100	100	100	100	100	100	0.115768	100	100	100	100	100	100	100	100	100	100	100	100	0.0812978	100	100	100	100	0.14927	0.0364717	0.0725565	100	100	0.151778	0.043802	0.0423383	100	100	100
B2	Escherichia_coli_KTE145_ANYD	0.243574	0.287607	0.238211	0.242691	0.278064	100	0.0793279	100	100	100	0.155426	0.082571	0.3401	0.316001	0.00744765	0.0241897	0.0329061	0.134682	0.114299	0.136176	0.0797312	0.0897279	0.0270289	0.0514313	0.0233778	0.241363	0.378454	0.25308	0.70948	0.307732	0.239081	0.196012	0.0657692	100	0.0330722	0.0499131	0.00141099	0.151975	100	100	100	100	0.250964	0.0886233	0.0922787	0.0149308	0.00232395	0.00593189
D	Escherichia_coli_KTE146_ANWM	100	100	100	100	100	100	100	100	100	100	0.164839	0.22149	100	0.177708	100	100	0.126607	0.128922	0.200079	0.099222	100	100	100	100	100	100	100	100	100	100	100	100	0.026381	100	100	100	100	0.176011	100	100	100	100	100	100	100	100	100	100
D	Escherichia_coli_KTE147_ANWN	100	100	100	100	100	100	100	100	100	100	100	100	100	100	100	100	100	100	100	0.187953	100	100	0.0339393	0.0239272	0.00127408	0.0211383	100	100	100	100	100	100	0.0812978	100	100	100	100	0.211266	100	100	0.00864486	0.120438	0.0834004	100	100	100	100	100
B2	Escherichia_coli_KTE148_ANYE	0.114203	0.0856545	0.170122	0.502164	0.261609	100	0.0782999	100	100	0.0459888	0.280392	100	100	100	100	100	100	100	0.0261703	0.231551	100	100	100	100	100	100	0.248217	0.320002	0.54378	0.299633	0.224199	0.208876	0.0657692	0.0476784	100	0.0862566	0.0173116	0.152061	0.186292	0.0840548	0.130013	2.66813	0.261264	0.0886233	0.0922787	0.0111827	0.00232359	0.00592544
B2	Escherichia_coli_KTE15_ANST	0.0294629	0.00662493	0.238211	0.244746	0.278064	100	0.0793279	100	0.0484472	100	2.2e-09	0.121242	0.337732	0.233254	0.0452755	0.147782	0.0526555	0.128749	1.18e-07	0.136176	0.0797312	0.0897279	0.0270289	0.0514313	0.0220868	0.241363	0.378452	0.25308	0.70948	0.307732	0.239081	0.196012	0.0657692	0.120688	100	0.2411	0.075365	0.151975	100	0.0422733	0.034149	0.124917	0.105514	0.0939801	0.117679	0.0149308	0.00232395	0.00593189
B2	Escherichia_coli_KTE150_ANYF	0.17377	0.213675	0.212702	0.333702	0.252823	0.101347	0.0672645	8.19e-07	100	100	100	100	100	100	100	100	100	100	0.118421	0.235253	0.0834866	0.080947	0.0237901	0.0560982	0.0246565	0.260966	0.373449	0.310952	0.612232	0.3722	0.343319	0.204434	0.076609	0.134105	100	100	100	0.1814	0.183343	100	100	100	0.261259	0.0886233	0.109468	0.0111827	0.00232359	0.00395251
B2	Escherichia_coli_KTE153_ANYG	0.0552336	0.0470113	0.212716	0.255299	0.115831	0.0927653	0.0655001	100	100	100	0.147315	0.0995074	0.31002	0.316	2.87e-06	0.0161178	0.0329064	0.0907779	0.0452976	0.147258	0.0778281	0.0801892	0.0254027	0.0422114	0.0220868	0.222716	0.284588	0.255797	0.622599	0.253174	0.282124	0.18296	0.0657438	0.127348	100	0.2411	0.0587593	0.140366	0.115309	100	100	100	0.261149	0.0939801	0.10917	0.0149308	0.00232395	0.00494323
B2	Escherichia_coli_KTE157_ANYH	0.0673743	0.18743	0.229865	0.13711	0.17181	0.0927653	0.0655001	100	100	100	0.111364	0.193695	0.326578	0.324674	2.87e-06	0.00805857	0.0329056	0.0907779	0.0111017	0.212482	0.0797072	0.0860749	0.0254027	0.0422114	0.0233767	0.226187	100	100	100	100	100	100	0.0115035	0.127392	0.145826	100	0.0336309	0.158376	100	0.164728	100	100	0.281993	0.0992526	0.125892	0.00744729	0.00309837	0.00395482
D	Escherichia_coli_KTE158_ANWP	0.0300004	0.00714948	100	100	100	100	100	100	100	100	100	100	100	100	100	100	100	100	2.62e-07	0.197461	100	100	100	100	100	100	100	100	100	100	100	100	0.0447359	6e-10	0.0166913	0.0404183	100	0.166782	0.0222717	0.121205	0.104717	2.66813	0.290254	0.0886233	0.0922787	100	100	100
B2	Escherichia_coli_KTE16_ANSU	100	100	0.238211	0.246796	0.278064	100	0.0793279	100	100	100	100	100	100	100	100	100	100	100	100	0.136176	0.0797312	0.086807	0.0270289	0.0468198	0.0220868	0.241363	0.364891	0.32578	0.658709	0.335554	0.220491	0.225978	0.0738379	100	0.0330722	0.257046	0.0503086	0.151975	0.131245	0.0698141	0.0515146	0.11881	0.242318	0.116046	0.125892	0.00930233	0.00232408	0.00296613
B2	Escherichia_coli_KTE160_ANYI	0.0552349	0.0866748	0.212716	0.255299	0.115831	0.0927653	0.0655001	100	100	100	100	100	100	0.318612	100	100	100	100	0.0301888	0.147258	0.0778281	0.0801892	0.0254027	0.0422114	0.0220868	0.222716	0.284588	0.255797	0.622599	0.253174	0.282124	0.18296	0.0657438	0.0134313	100	100	0.0461756	0.140366	0.155844	100	100	100	0.261149	0.0939801	0.10917	0.0149308	0.00232395	0.00494323
B2	Escherichia_coli_KTE162_ANVE	0.0949942	0.031202	0.170122	0.502164	0.261608	0.0571292	0.0782999	100	100	100	100	100	100	0.318621	100	100	100	100	0.0110971	0.231551	100	100	100	100	100	100	0.248217	0.320002	0.54378	0.299633	0.224199	0.208876	0.0657692	0.0202143	0.00422572	0.2411	0.0544651	0.152061	0.183342	100	100	100	0.261259	0.0886233	0.0922787	0.0111827	0.00232359	0.00592544
B2	Escherichia_coli_KTE165_ANWQ	100	100	0.212718	0.39351	0.247779	0.101347	0.0721623	7.56e-07	100	100	100	100	100	100	100	100	100	100	100	0.235244	100	100	100	100	100	100	0.292972	0.308755	0.550648	0.383646	0.228684	0.204434	0.0794249	100	100	100	100	0.128479	0.186291	100	100	100	100	100	100	0.0130359	0.00232148	0.0039525
B2	Escherichia_coli_KTE167_ANYL	0.0552349	0.0866748	0.212716	0.255299	0.115831	0.0927653	0.0655001	100	100	100	100	100	100	0.316001	100	100	100	100	0.0301888	0.147258	0.0778281	0.0801892	0.0254027	0.0422114	0.0220868	0.222716	0.284588	0.255797	0.622599	0.253174	0.282124	0.18296	0.0657438	0.0134312	100	0.212191	0.0461756	0.140366	0.155845	100	100	100	0.261149	0.0939801	0.10917	0.0149308	0.00232395	0.00494323
B2	Escherichia_coli_KTE168_ANYM	100	100	0.238211	0.244748	0.278064	100	0.0793279	100	100	100	0.147315	0.0995074	0.31002	0.321718	2.87e-06	0.0161179	0.0329056	0.0907779	100	0.136176	0.0797312	0.0868073	0.0270289	0.0468199	0.0220868	0.241363	0.364891	0.32578	0.658709	0.335555	0.220491	0.225978	0.0738379	100	0.0330722	0.272867	0.0546196	0.157774	100	0.0816504	0.0515146	0.11881	0.242318	0.116046	0.125892	0.00930233	0.00232408	0.00296613
B2	Escherichia_coli_KTE169_ANVF	100	100	0.238211	0.244748	0.278064	100	0.0793279	100	100	100	0.147315	0.0995074	0.31002	0.321718	2.87e-06	0.0161181	0.0329056	0.090778	100	0.136176	0.0797312	0.0868071	0.0270289	0.0468198	0.0220868	0.241363	0.364891	0.32578	0.658709	0.335555	0.220491	0.225978	0.0738379	100	0.0330722	0.2411	0.0712376	0.157774	100	0.0816504	0.0515146	0.11881	0.242318	0.116046	0.125892	0.00930233	0.00232408	0.00296613
B2	Escherichia_coli_KTE17_ANVK	0.17377	0.213675	0.212702	0.333702	0.252823	0.0405588	0.0672645	6.3e-07	100	100	100	100	100	100	100	100	100	100	0.118421	0.235253	0.0834866	0.080947	0.02379	0.0560982	0.0246563	0.260966	0.373449	0.310952	0.612232	0.3722	0.343319	0.204434	0.076609	0.134105	100	100	100	0.1814	0.183343	100	100	100	0.261259	0.0886233	0.109468	0.0111827	0.00232359	0.0039525
B2	Escherichia_coli_KTE173_ANWU	0.400647	0.471035	0.170122	0.502164	0.261608	0.0571292	0.0782999	100	100	100	100	100	100	0.316	100	100	100	100	0.200082	0.231551	100	100	100	100	100	100	0.248217	0.320002	0.54378	0.299633	0.224199	0.208876	0.0657692	0.00673331	0.00422431	0.0404183	0.0503159	0.152061	0.183342	0.159426	0.186378	100	0.1716	0.115595	0.0922787	0.0111827	0.00232359	0.00592544
B2	Escherichia_coli_KTE174_ANYN	0.0552349	0.0866748	0.212716	0.255299	0.115831	0.0927653	0.0655001	100	100	100	100	100	100	0.316	100	100	100	100	0.0301888	0.147258	0.0778281	0.0801892	0.0254027	0.0422114	0.0220868	0.222716	0.284588	0.255797	0.622599	0.253174	0.282124	0.18296	0.0657438	0.0134311	100	100	0.0461756	0.140366	100	100	100	100	0.261149	0.0939801	0.10917	0.0149308	0.00232395	0.00494323
B2	Escherichia_coli_KTE175_ANWV	0.0949963	0.142892	0.170122	0.502164	0.261608	0.0571292	0.0782999	100	100	100	100	100	100	0.315872	100	100	100	100	0.114576	0.231551	100	100	100	100	100	100	0.248217	0.320002	0.54378	0.299633	0.224199	0.208876	0.0657692	0.00673366	0.00422508	0.0404183	0.0544651	0.152061	0.183342	0.159426	0.186378	100	0.1716	0.308578	0.0413567	0.0111827	0.00232359	0.00592544
B2	Escherichia_coli_KTE176_ANYO	100	100	0.25499	0.0869662	0.218433	100	0.0793279	100	100	100	0.22278	100	0.326578	0.275889	0.0400148	0.054867	100	100	0.0111019	0.276352	0.0797107	0.0801892	0.0286763	0.0468671	0.0195271	0.0975626	100	100	100	100	100	100	0.0235478	0.120688	0.145826	0.349652	100	0.128479	0.131245	100	100	100	0.261149	0.0939801	0.10917	0.00185444	0.00154818	0.00396287
D	Escherichia_coli_KTE177_ANYP	0.0949943	0.031202	100	100	100	100	100	100	100	100	100	100	100	100	100	100	100	100	0.011097	0.197461	100	100	100	100	100	100	100	100	100	100	100	100	0.0447359	0.0476786	0.0207846	0.256996	0.0336309	0.166782	0.0222651	100	100	0.150532	0.250964	0.0886233	0.100714	5.1e-09	9e-10	9e-10
B2	Escherichia_coli_KTE178_ANTB	0.0949948	0.142999	0.170122	0.502164	0.261608	0.0571256	0.0721611	6.93e-07	100	100	100	100	100	100	100	100	100	100	0.114577	0.231551	100	100	100	100	100	100	0.248217	0.320002	0.54378	0.299633	0.224199	0.208876	0.0657692	0.120688	0.0330722	0.256654	0.0503159	0.16391	0.183342	0.148518	0.153514	0.118812	0.279082	0.269932	0.0490494	0.00559467	0.00232385	0.004944
B2	Escherichia_coli_KTE18_ANVL	0.17377	0.213675	0.212702	0.333702	0.252823	0.0405579	0.0672645	5.67e-07	100	100	100	100	100	100	100	100	100	100	0.118421	0.235253	0.0834866	0.080947	0.0237899	0.0560982	0.0246562	0.260966	0.373449	0.310952	0.612232	0.3722	0.343319	0.204434	0.076609	0.134105	100	100	100	0.1814	0.183343	100	100	100	0.261259	0.0886233	0.109468	0.0111827	0.00232359	0.0039525
B2	Escherichia_coli_KTE180_ANYR	0.17283	0.209975	0.25499	0.0849295	0.216944	100	0.0793279	100	1.1e-09	4.33e-07	6.01e-07	100	0.0266726	0.158003	1.73e-05	0.00805857	0.0329056	0.117465	100	0.272702	0.0778281	0.0801892	0.0286763	0.0468671	0.0195271	0.0975626	0.35465	0.17859	0.70948	0.236455	0.220492	0.226068	0.0684547	0.127386	100	0.2411	0.0546156	0.128479	0.134173	0.071749	100	100	0.26115	0.418371	100	0.00185444	0.00232264	0.00297451
D	Escherichia_coli_KTE181_ANTC	0.0949943	0.031202	100	100	100	100	100	100	100	100	100	100	100	100	100	100	100	100	0.011098	0.197461	100	100	100	100	100	100	100	100	100	100	100	100	0.0447359	0.120688	0.0166913	0.0404183	0.0336309	0.166782	0.0202765	0.123439	0.144714	2.66813	0.186749	0.0886233	0.0922787	0.0111739	0.00310101	0.0079288
B2	Escherichia_coli_KTE183_ANWX	100	100	0.238211	0.242691	0.278064	100	0.0793279	100	0.0484466	100	2e-09	0.121242	0.340482	0.233254	0.045275	0.147782	0.0526555	0.128749	0.136901	0.136176	0.0797312	0.0897279	0.0270289	0.0514313	0.0220868	0.241363	0.378452	0.25308	0.70948	0.307732	0.239081	0.196012	0.0657692	3.72e-06	100	0.2411	0.075365	0.151975	100	100	100	100	0.250964	0.0886233	0.0922787	0.0149308	0.00232395	0.00593189
B2	Escherichia_coli_KTE187_ANTD	100	100	0.212716	0.257348	0.115831	0.0927653	0.0666915	100	100	100	100	100	100	100	100	100	100	100	100	0.216143	0.0778281	0.0801892	0.0254027	0.0422114	0.0220868	0.22972	0.284588	0.255797	0.622599	0.253174	0.285839	0.18296	0.0657438	100	100	0.2411	0.0461756	0.128479	100	0.106941	0.159657	100	0.316609	0.116046	0.125892	0.00559467	0.00154922	0.00297451
B2	Escherichia_coli_KTE188_ANTE	100	100	0.212716	0.255299	0.115831	0.0927653	0.0655001	100	1e-09	0.0126637	1.8e-09	0.217996	0.365402	0.310445	0.0452744	0.147782	0.0526554	0.128749	100	0.147258	0.077828	0.0801892	0.0254027	0.0422114	0.0220868	0.222716	0.284588	0.255797	0.622599	0.253174	0.282124	0.18296	0.0657438	3.7e-06	100	0.2411	0.0503159	0.140366	100	0.0515062	100	0.113607	0.326043	0.0939801	0.100726	0.00559467	0.00154922	0.00297451
B2	Escherichia_coli_KTE189_ANTF	0.243574	0.287607	0.229675	0.158135	0.291662	0.105118	0.0654999	100	100	100	0.155426	0.082571	0.3401	0.316001	0.00744765	0.0241897	0.0329056	0.134682	0.114299	0.19762	0.077828	0.083127	0.030304	0.0468671	0.0195271	0.0975626	0.378452	0.25308	0.70948	0.302537	0.239081	0.196012	0.0630511	0.120688	100	0.2411	0.0503159	0.128479	100	100	8e-10	0.118808	1e-09	0.0107401	0.0336984	0.0149308	0.00232395	0.00494323
D	Escherichia_coli_KTE190_ANWT	0.171943	0.213419	100	100	100	100	100	100	100	100	100	100	100	100	100	100	100	100	0.110875	0.197461	100	100	100	100	100	100	100	100	100	100	100	100	0.0447359	5e-10	0.0166913	0.0404183	0.06711	0.166782	0.0222651	100	100	100	0.250964	0.0939435	0.100714	100	100	100
B2	Escherichia_coli_KTE191_ANTG	0.243575	0.287607	0.229674	0.158135	0.291662	0.105118	0.0654999	100	0.0594648	100	0.155426	0.0858486	0.3401	0.316001	0.00744765	0.0241897	0.0527447	0.143267	0.114299	0.19762	0.077828	0.0801892	0.0303039	0.0468671	0.0208053	0.0975626	0.378452	0.25308	0.70948	0.302537	0.239081	0.196012	0.0657692	0.120688	100	0.2411	0.0503159	0.128479	100	100	6e-10	0.118808	8e-10	0.01074	0.0336984	0.0149308	0.00232395	0.00494323
B2	Escherichia_coli_KTE192_ANWR	100	100	0.221535	0.0808354	0.216944	0.105118	0.0631104	100	100	100	100	100	100	100	100	100	100	100	100	0.136176	0.075921	0.0801892	0.0270344	0.0468671	0.0208066	0.257152	0.33391	0.284635	0.761893	0.246292	0.282124	0.191634	0.0657692	100	100	100	100	0.146173	0.167906	100	100	100	100	100	100	0.00930101	0.00154922	0.0039544
B2	Escherichia_coli_KTE194_ANWS	0.032589	0.00992198	0.238211	0.242691	0.278064	100	0.0793279	100	100	100	0.155426	0.1695	0.0440008	0.300865	2.87e-06	0.0921763	100	100	0.0799019	0.136176	0.0797312	0.0868069	0.0270289	0.0468198	0.0220868	0.241363	0.364891	0.32578	0.658709	0.335554	0.220491	0.225978	0.0738379	100	0.0330722	0.0404183	0.075365	0.157778	100	100	100	100	0.250964	0.0886233	0.0922786	0.00930233	0.00232408	0.00296613
D	Escherichia_coli_KTE2_ANSN	0.0949948	0.0311977	100	100	100	100	100	100	100	100	100	100	100	0.306408	100	100	100	100	0.0110985	0.197461	100	100	100	100	100	100	100	100	100	100	100	100	0.0447384	0.120688	0.0166913	0.0404183	0.033631	0.166782	0.0202765	100	0.144714	100	0.250964	0.0886234	0.0922786	0.0564809	0.0279629	0.0395085
B2	Escherichia_coli_KTE201_ANTI	0.243575	0.287607	0.212716	0.255299	0.115831	0.0927653	0.0655001	100	100	100	0.155426	0.082571	0.3401	0.316001	0.00744765	0.0241897	0.0329056	0.134682	0.114299	0.147258	0.077828	0.0801892	0.0254027	0.0422114	0.0220868	0.222716	0.284588	0.255797	0.622599	0.253174	0.282124	0.18296	0.0657438	0.120688	100	0.2411	0.0503085	0.140366	100	100	100	100	0.271477	0.0939801	0.10917	0.0149308	0.00232395	0.00494323
D	Escherichia_coli_KTE202_ANXA	0.0552349	0.0866748	100	100	100	100	100	100	100	100	100	100	100	100	100	100	100	100	0.0264824	0.201044	100	100	100	100	100	100	100	100	100	100	100	100	0.0447359	4e-10	0.00843603	0.0822479	0.06711	0.188121	0.0222672	0.115513	0.0505711	0.118812	0.241194	0.01074	0.0336984	3e-09	8e-10	8e-10
D	Escherichia_coli_KTE204_ANTJ	0.0552349	0.0866748	100	100	100	100	100	100	100	100	100	100	100	100	100	100	100	100	0.026481	0.197461	100	100	100	100	100	100	100	100	100	100	100	100	0.0447359	0.0476786	0.0166913	0.2411	0.0336309	0.166782	0.0202765	0.120112	0.144714	100	0.174714	0.0886233	0.0922786	0.00371434	0.00154818	0.00396443
B2	Escherichia_coli_KTE205_ANTK	0.0949945	0.031202	0.229865	0.13711	0.17181	0.0927653	0.0666923	100	100	100	100	0.193695	0.326578	0.321718	2.87e-06	0.00805861	0.0329056	0.090778	0.0110982	0.212482	0.0797072	0.0860749	0.0254027	0.0422114	0.0233767	0.226187	100	100	100	100	100	100	0.0115035	0.120688	0.145826	0.2411	0.0461756	0.158376	0.0202765	0.238682	100	100	0.261263	0.0992525	0.125892	0.00559467	0.00154922	0.00297451
B2	Escherichia_coli_KTE206_ANTL	0.252341	0.296709	0.221194	0.173039	0.170283	100	0.0717013	100	100	100	0.155426	0.082571	0.3401	0.316001	0.00744765	0.0241897	0.0329056	0.134682	0.114299	0.21265	0.0816185	0.0838852	0.0270289	0.0422114	0.0220881	0.150532	0.310746	0.22109	0.654884	0.251475	0.220493	0.221665	0.0630542	0.0134763	0.0330722	0.0404183	0.0462128	0.146173	100	100	100	100	0.27223	0.165553	0.10917	0.0149308	0.00310324	0.00494323
B2	Escherichia_coli_KTE207_ANXC	100	100	0.238211	0.242691	0.278064	100	0.0793279	100	9e-10	0.0126637	1.6e-09	0.190599	0.126339	0.316001	0.00744765	0.0402973	0.0592043	0.128749	100	0.136176	0.0797312	0.0868069	0.0270289	0.0468198	0.0220868	0.241363	0.364891	0.32578	0.658709	0.335554	0.220491	0.225978	0.0738379	3.69e-06	0.0330722	0.0540736	0.0712376	0.151975	100	100	100	100	0.250964	0.0886233	0.0922786	0.0149308	0.00232395	0.00494323
D	Escherichia_coli_KTE208_ANTM	100	100	100	100	100	100	100	100	100	100	0.111364	0.193695	0.326578	0.303826	0.0400142	0.131479	0.207779	0.161254	0.0110985	0.197461	100	100	100	100	100	100	100	100	100	100	100	100	0.0447399	0.120688	0.145826	0.256654	0.0503159	100	0.0202765	0.0738209	0.116282	100	0.251601	0.264619	0.0160206	0.00559467	0.00232385	0.004944
B2	Escherichia_coli_KTE209_ANXD	0.149512	0.187208	0.212716	0.255299	0.115831	0.0927653	0.0655001	100	100	100	0.157052	0.110845	0.0525786	0.315772	2.87e-06	0.0323884	0.086009	0.137253	0.0489828	0.150921	0.077828	0.0801892	0.0254027	0.0422114	0.0220868	0.222716	0.284588	0.255797	0.622599	0.253174	0.282124	0.18296	0.0657438	0.127408	100	0.2411	0.0461756	0.146177	0.115309	100	100	100	0.261149	0.0939801	0.10917	0.0149308	0.00232395	0.00494323
D	Escherichia_coli_KTE21_ANSV	0.157318	0.196209	100	100	100	100	100	100	100	0.0783199	0.0989181	0.156755	0.308353	0.160991	0.00742612	0.0080587	0.0461514	100	0.110875	0.150581	100	100	0.0321351	0.0239272	4.14e-07	0.0211382	100	100	100	100	100	100	0.0584545	0.00673609	0.0042223	0.0271507	0.0336316	0.111666	100	0.124084	0.104717	2.66813	0.290256	0.204522	0.0336268	0.0111681	0.0023273	0.00793109
B2	Escherichia_coli_KTE211_ANXE	0.0949946	0.0311799	0.170122	0.502164	0.261608	0.0571292	0.0782999	100	100	100	100	100	100	0.318679	100	100	100	100	0.0110983	0.231551	100	100	100	100	100	100	0.248217	0.320002	0.54378	0.299633	0.224199	0.208876	0.0657692	0.00673395	0.00422375	0.0404183	0.0336309	0.152061	0.183342	100	100	100	0.261259	0.0886233	0.0922786	0.0111827	0.00232359	0.00592544
D	Escherichia_coli_KTE213_ANTP	0.313818	0.329243	100	100	100	100	100	100	100	100	100	100	100	100	100	100	100	100	100	0.197461	100	100	100	100	100	100	100	100	100	100	100	100	0.0447397	0.0135198	0.0166913	0.0404183	100	0.188121	100	0.214067	0.0423148	0.122049	0.151778	100	100	100	100	100
B2	Escherichia_coli_KTE214_ANTQ	0.180163	0.174701	0.212716	0.255299	0.115831	0.0927653	0.0655001	100	8e-10	0.0126637	0.00798866	0.217996	100	0.32549	2.87e-06	0.280216	0.1574	0.117462	0.0489829	0.147258	0.077828	0.0801892	0.0254027	0.0422114	0.0220868	0.222716	0.284588	0.255797	0.622599	0.253174	0.282124	0.18296	0.0684413	0.127385	100	0.2411	0.0461756	0.140366	100	0.12351	100	100	0.255265	0.0939801	0.10917	0.00559468	0.00154922	0.00297451
B2	Escherichia_coli_KTE215_ANXF	0.243575	0.287608	0.238211	0.242691	0.278064	100	0.0793279	100	100	100	0.155426	0.082571	0.3401	0.316001	0.00744765	0.0241897	0.0329056	0.134682	0.114299	0.136176	0.0797312	0.0897279	0.0270289	0.0514313	0.0233778	0.241363	0.378454	0.25308	0.70948	0.307732	0.239081	0.196012	0.0657692	100	0.0330722	0.2411	0.075365	0.151975	100	100	100	100	0.250964	0.0886233	0.0922786	0.0149308	0.00232395	0.00593189
B2	Escherichia_coli_KTE216_ANTR	0.0949947	0.0311975	0.170122	0.502164	0.261608	100	0.0782999	100	100	0.0459888	0.280392	100	100	0.31869	100	100	100	100	0.0110985	0.231551	100	100	100	100	100	100	0.248217	0.320002	0.54378	0.299633	0.224199	0.208876	0.0657692	0.00673433	0.00422326	0.0404183	0.0336309	0.152061	0.0221605	100	0.130013	2.66813	0.261259	0.0886233	0.0922786	0.0111827	0.00232359	0.00592544
B2	Escherichia_coli_KTE217_ANXG	0.17377	0.213675	0.212702	0.333702	0.252823	0.101347	0.0672645	5.04e-07	100	100	100	100	100	100	100	100	100	100	0.118421	0.235253	0.0834866	0.080947	0.0237898	0.0560982	0.0246561	0.260966	0.373449	0.310952	0.612232	0.3722	0.343319	0.204434	0.076609	0.134105	100	100	100	0.1814	0.183343	100	100	100	0.26126	0.0886233	0.109468	0.0111827	0.00232359	0.00395249
B2	Escherichia_coli_KTE218_ANXH	0.0949948	0.0312035	0.212716	0.255299	0.115831	0.0927653	0.0655001	100	100	100	0.147315	0.0995074	0.31002	0.321718	2.87e-06	0.0161183	0.0329056	0.0907782	0.0147747	0.147258	0.077828	0.0801892	0.0254027	0.0422114	0.0220868	0.222716	0.284588	0.255797	0.622599	0.253174	0.282124	0.18296	0.0657438	0.128217	100	0.2411	0.0211216	0.140366	0.115309	100	100	100	0.261149	0.0939801	0.10917	0.0149308	0.00232395	0.00494323
B2	Escherichia_coli_KTE22_ANVR	0.0981569	0.146352	0.25499	0.0849295	0.216944	100	0.0793279	100	100	100	0.157052	0.110845	0.0525786	0.150369	0.0479329	0.0996257	0.21409	0.161254	0.0110985	0.272702	0.077828	0.0801892	0.0286763	0.0468671	0.0195271	0.0975626	0.35465	0.175818	0.712549	0.236455	0.220492	0.226068	0.0684547	0.00673464	0.145826	0.2411	0.0461756	0.128479	0.131245	100	100	100	0.261149	0.0939801	0.10922	0.0149308	0.00232395	0.00494323
B2	Escherichia_coli_KTE220_ANTS	0.0552349	0.0866748	0.212716	0.255299	0.115831	0.0927653	0.0655001	100	100	100	100	100	100	0.3158	100	100	100	100	0.0301888	0.147258	0.077828	0.0801892	0.0254027	0.0422114	0.0220868	0.222716	0.284588	0.255797	0.622599	0.253174	0.282124	0.18296	0.0657438	0.0134311	0.0166913	0.2411	0.0461756	0.140366	100	100	100	100	0.261149	0.0939801	0.109169	0.0149308	0.00232395	0.00494323
B2	Escherichia_coli_KTE223_ANXI	0.0552349	0.0866748	0.212716	0.255299	0.115831	0.0927653	0.0655001	100	100	100	100	100	100	0.3158	100	100	100	100	0.0301888	0.147258	0.077828	0.0801892	0.0254027	0.0422114	0.0220868	0.222716	0.284588	0.255797	0.622599	0.253174	0.282124	0.18296	0.0657438	0.0134311	0.0166913	0.0404183	0.0461756	0.140366	100	100	100	100	0.261149	0.0939801	0.109169	0.0149308	0.00232395	0.00494323
B2	Escherichia_coli_KTE224_ANTT	100	100	0.238211	0.244748	0.278064	100	0.0793279	100	100	100	0.147315	0.0995074	0.31002	0.321718	2.87e-06	0.0161186	0.0329056	0.0907786	100	0.136176	0.0797312	0.0868067	0.0270289	0.0468198	0.0220868	0.241363	0.364891	0.32578	0.658709	0.335554	0.220491	0.225978	0.0738379	100	0.0330722	0.256393	0.0712376	0.157774	100	0.0816505	0.0515146	0.11881	0.242319	0.116046	0.125892	0.00930233	0.00232408	0.00296613
B2	Escherichia_coli_KTE227_ANXJ	100	100	0.25499	0.0869662	0.218433	100	0.0793279	100	100	100	0.111364	0.193695	0.326578	0.303826	0.0400137	0.131479	0.207779	0.161254	0.0110985	0.276352	0.0797107	0.0801892	0.0286763	0.0468671	0.0195271	0.0975626	100	100	100	100	100	100	0.0235475	0.0134766	0.145826	0.0404183	100	0.128479	0.131245	100	100	100	0.261149	0.0939801	0.109169	0.00185444	0.00154818	0.00396287
D	Escherichia_coli_KTE228_ANTU	0.0949948	0.031205	100	100	100	100	100	100	100	100	100	100	100	100	100	100	100	100	0.0110985	0.197461	100	100	100	100	100	100	100	100	100	100	100	100	0.0447392	0.0566306	0.0207846	0.272867	0.033631	0.166782	0.0222651	100	100	0.150532	0.250964	0.0886233	0.100714	2e-09	7e-10	7e-10
B2	Escherichia_coli_KTE23_ANVO	0.0357901	0.0133188	0.212702	0.333702	0.252823	0.0405593	0.0672645	4.41e-07	100	100	100	100	100	100	100	100	100	100	0.00369013	0.235253	0.0834866	0.080947	0.0254205	0.0560982	0.0246559	0.260966	0.373449	0.310952	0.612232	0.3722	0.343319	0.204434	0.076609	0.134105	100	100	100	0.181401	0.183343	100	100	100	0.26126	0.0886233	0.109468	0.0111827	0.00232359	0.00395249
B2	Escherichia_coli_KTE230_ANTV	100	100	0.212716	0.255299	0.115831	0.0927653	0.0655001	100	7e-10	0.0126637	1.4e-09	0.217996	0.365402	0.310445	0.0452741	0.147782	0.0526553	0.128749	100	0.147258	0.077828	0.0801892	0.0254027	0.0422114	0.0220868	0.222716	0.284588	0.255797	0.622599	0.253174	0.282124	0.18296	0.0657438	3.69e-06	100	0.2411	0.0503159	0.140366	0.115309	100	100	0.113607	0.261149	0.0939801	0.100726	0.00559468	0.00154922	0.00297451
D	Escherichia_coli_KTE235_ANTY	0.0552338	0.278588	100	100	100	100	100	100	100	100	100	100	100	0.315791	100	100	100	100	0.0188835	0.197461	100	100	100	100	100	100	100	100	100	100	100	100	0.044739	0.120688	0.0166913	0.0404183	0.033631	0.166782	0.0202765	0.120112	0.144714	100	0.186749	0.0886233	0.0922786	0.0564809	0.0279629	0.0395085
D	Escherichia_coli_KTE236_ANTZ	0.170594	0.164544	100	100	100	100	100	100	100	100	0.0989181	0.144186	0.0741816	0.300864	0.0400134	0.147373	0.291836	0.161254	0.0489831	0.154224	100	100	0.032135	0.0239272	0.00127234	0.0211382	100	100	100	100	100	100	0.0584545	0.155498	100	0.263874	100	0.166782	100	100	0.186378	0.122049	0.179306	0.0107398	0.0415452	1.4e-09	6e-10	6e-10
D	Escherichia_coli_KTE237_ANUA	0.176981	0.171325	100	100	100	100	100	100	100	100	0.221783	0.144185	0.0741815	0.300708	0.0400133	0.147373	0.291836	100	0.0489832	0.154224	100	100	0.0321349	0.0239272	0.00127234	0.0211382	100	100	100	100	100	100	0.0318123	0.040841	100	0.263874	100	0.166782	100	0.020329	0.0340946	0.0190673	0.179307	0.0107397	0.0415452	1.2e-09	5e-10	5e-10
B2	Escherichia_coli_KTE25_ANSW	0.17377	0.213675	0.212702	0.333702	0.252823	0.0405576	0.0672645	3.78e-07	100	100	100	100	100	100	100	100	100	100	0.118421	0.235253	0.0834866	0.080947	0.0237897	0.0560982	0.0246559	0.260966	0.373449	0.310952	0.612232	0.372199	0.343319	0.204434	0.076609	0.134105	100	100	100	0.1872	0.183343	100	100	100	0.26126	0.0886234	0.109468	0.0111827	0.00232359	0.00395249
D	Escherichia_coli_KTE26_ANSX	0.0949948	0.0311674	100	100	100	100	100	100	100	100	100	100	100	100	100	100	100	100	0.0110985	0.197461	100	100	100	100	100	100	100	100	100	100	100	100	0.0447386	0.0476786	0.0166913	0.0404183	0.033631	0.166782	0.0202765	0.120112	0.144714	100	0.186749	0.0886234	0.0922786	0.0564809	0.0279629	0.0395085
B2	Escherichia_coli_KTE28_ANSY	0.0949948	0.142999	0.212702	0.333702	0.252823	0.0405572	0.0672645	3.15e-07	100	100	100	100	100	100	100	100	100	100	0.114577	0.227838	100	100	100	100	100	100	0.349274	0.319454	0.627842	0.377408	0.339644	0.221674	0.0820492	0.120688	100	100	100	0.181401	0.183343	0.0689537	0.0515146	0.11881	0.242319	0.259238	0.0241453	0.0111827	0.00232359	0.00395249
B2	Escherichia_coli_KTE39_ANSZ	0.143209	0.180531	0.212716	0.255299	0.115831	0.0927653	0.0655001	100	6e-10	0.0126637	0.00798866	0.217996	100	0.32549	2.87e-06	0.280216	0.1574	0.117462	0.0452978	0.147258	0.077828	0.0801892	0.0254027	0.0422114	0.0220868	0.222716	0.284588	0.255797	0.622599	0.253174	0.282124	0.18296	0.0657438	3.69e-06	100	0.2411	0.0461756	0.140366	100	0.250878	100	100	0.255265	0.0939801	0.109169	0.00559468	0.00154922	0.00297451
B2	Escherichia_coli_KTE4_ANSO	0.160501	0.199581	0.25499	0.0849295	0.216944	100	0.0805176	100	100	100	0.157052	0.113933	0.0525786	0.0674192	2.86e-06	0.0323884	0.0653657	100	0.110875	0.272702	0.077828	0.083127	0.0286763	0.0468671	0.0195271	0.0975626	0.35465	0.175818	0.70948	0.236455	0.220492	0.226068	0.0684547	0.127414	0.145826	0.279257	0.0461871	0.128479	0.140142	0.301527	100	100	0.352609	0.264618	0.0160208	0.0111681	0.00232728	0.00793107
B2	Escherichia_coli_KTE43_ANVP	100	100	0.238211	0.244748	0.278064	100	0.0793279	100	100	100	0.147315	0.0995074	0.31002	0.321718	2.86e-06	0.0161188	0.0329056	0.0907789	100	0.136176	0.0797312	0.0868067	0.0270289	0.0468198	0.0220868	0.241363	0.364891	0.32578	0.658709	0.335554	0.220491	0.225978	0.0738379	3e-10	0.0166913	0.2411	0.0629145	0.157774	100	0.084251	0.0515146	0.11881	0.242319	0.116046	0.125892	0.00930233	0.00232408	0.00296613
B2	Escherichia_coli_KTE45_ANVM	0.0949948	0.0312078	100	100	100	100	100	100	100	100	100	100	100	100	100	100	100	100	0.0110985	0.136176	0.077828	0.0801892	0.0286763	0.0468671	0.0195271	0.0975626	0.349563	0.117693	0.494453	0.297344	0.220491	0.20452	0.0739238	100	100	100	0.033631	0.128479	0.0717245	100	100	100	0.250964	0.0886234	0.0922786	0.00559468	0.00154922	0.00593132
B2	Escherichia_coli_KTE46_ANVS	0.0949948	0.0311524	100	100	100	100	100	100	100	100	100	100	100	100	100	100	100	100	0.0110985	0.136176	0.077828	0.0801892	0.0286763	0.0468671	0.0195271	0.0975626	0.349563	0.117693	0.494453	0.297344	0.220491	0.20452	0.0739238	100	100	100	0.033631	0.128479	0.0717247	100	100	100	0.250964	0.0886234	0.0922786	0.00559468	0.00154922	0.00593132
B2	Escherichia_coli_KTE47_ANUB	100	100	0.212716	0.114688	0.182127	0.0927653	0.0631103	100	100	100	100	100	100	100	100	100	100	100	100	0.154667	0.0815527	0.0890428	0.0286763	0.046821	0.0220868	0.201375	0.331561	0.250249	0.622599	0.371313	0.25112	0.221701	0.0657692	0.120688	100	100	100	0.140366	0.134164	100	100	100	0.29691	0.0886234	0.109222	0.00930218	0.00232408	0.00297451
B2	Escherichia_coli_KTE49_ANUC	0.172834	0.140886	0.170122	0.502164	0.261608	100	0.0721609	2.52e-07	100	100	100	100	100	0.315781	100	100	100	100	0.00371099	0.231551	100	100	100	100	100	100	0.248217	0.320002	0.54378	0.299633	0.224199	0.208876	0.0740957	100	0.00422672	0.0404183	0.0503159	0.16391	0.183342	100	0.171523	100	0.250964	0.0939535	0.0922786	0.00559468	0.00232385	0.004944
B2	Escherichia_coli_KTE5_ANSP	0.0949948	0.142999	0.25499	0.0849294	0.216944	100	0.0793279	100	100	100	0.157052	0.110845	0.0525786	0.0644805	2.86e-06	0.0323884	0.0587697	0.126107	0.114577	0.272702	0.077828	0.0801892	0.0286763	0.0468671	0.0195271	0.0975626	0.359738	0.175818	0.70948	0.258115	0.00371012	7.99e-08	0.00276017	0.120688	0.145826	0.2411	100	0.128479	0.131245	100	0.146883	2.66813	0.31685	0.0939801	0.109169	0.00185444	0.00154818	0.00297451
D	Escherichia_coli_KTE50_ANVU	100	100	100	100	100	100	100	100	100	100	100	100	100	100	100	100	100	100	100	0.201044	100	100	100	100	100	100	100	100	100	100	100	100	0.0447382	0.120688	0.00843603	0.0541489	100	0.188121	0.0222672	0.0514363	0.0505711	2.66816	0.241194	0.0107396	0.0336984	1e-09	4e-10	4e-10
B2	Escherichia_coli_KTE53_ANUE	100	100	0.221161	0.255299	0.115831	0.0927653	0.0655001	100	5e-10	0.0126637	1.2e-09	0.190599	0.126338	0.316001	0.00744765	0.0402973	0.0592043	0.128749	100	0.147258	0.0797079	0.0801892	0.0254027	0.0422114	0.0220868	0.222716	0.284588	0.255797	0.622599	0.253174	0.282124	0.18296	0.0657438	3.68e-06	100	0.2411	0.0461756	0.140366	100	0.108552	0.0505711	100	0.304322	0.0939801	0.109169	0.0149308	0.00232395	0.00494323
D	Escherichia_coli_KTE54_ANVV	100	100	100	100	100	100	100	100	100	100	100	100	100	100	100	100	100	100	100	100	100	100	100	100	100	100	100	100	100	100	100	100	0.0447378	100	100	100	0.0544616	0.166782	100	0.115747	100	100	0.17485	100	100	100	100	100
B2	Escherichia_coli_KTE55_ANUF	0.243575	0.287608	0.25499	0.0849295	0.216944	100	0.0793279	100	100	100	0.155426	0.082571	0.3401	0.316001	0.00744765	0.0241897	0.0329056	0.134682	0.114299	0.272702	0.077828	0.0801892	0.0286763	0.0468671	0.0195271	0.0975626	0.35465	0.175818	0.70948	0.236455	0.220492	0.226068	0.0684547	0.120688	100	0.2411	0.033631	0.128479	100	0.078828	0.160327	100	0.108501	0.0939801	0.109169	0.00185444	0.00154818	0.00297451
B2	Escherichia_coli_KTE57_ANUH	0.0949948	0.0311978	0.229865	0.13711	0.173342	0.0927653	0.0655001	100	100	100	100	100	100	100	100	100	100	100	0.0110985	0.212482	0.0797072	0.0860749	0.0254027	0.0422114	0.0233767	0.226187	100	100	100	100	100	100	0.0115035	0.120688	100	0.2411	0.033631	0.158376	0.193025	100	100	100	0.261263	0.0992525	0.125892	0.0149308	0.00232395	0.0059316
B2	Escherichia_coli_KTE58_ANUI	0.0949948	0.031135	0.263416	0.0849295	0.216944	100	0.0793279	100	100	100	0.111364	0.193695	0.326578	0.322395	0.0400132	0.133088	0.246545	0.117462	0.0110985	0.272702	0.0797135	0.0801892	0.0286763	0.0468671	0.0195271	0.0975626	0.35465	0.175818	0.70948	0.236455	0.220492	0.226068	0.0684547	0.120688	0.145826	0.0404183	0.033631	0.128479	0.131245	100	100	100	0.261149	0.0939801	0.10922	0.0167903	0.00232395	0.00494323
B2	Escherichia_coli_KTE59_ANVW	0.0949948	0.142999	0.25499	0.0849295	0.216944	100	0.0793279	100	100	100	0.111364	0.193695	0.326578	0.303826	0.0400132	0.131479	0.207779	0.161254	0.0110985	0.272702	0.077828	0.0801892	0.0286763	0.0468671	0.0195271	0.0975626	0.35465	0.175818	0.70948	0.236455	0.220492	0.226068	0.0684547	0.120688	0.145826	0.0404183	0.0461756	0.128479	0.131245	0.038752	0.0341486	0.124917	0.105514	0.0939801	0.10922	0.0149308	0.00232395	0.00494323
B2	Escherichia_coli_KTE6_ANVH	0.0976178	0.0312094	0.170122	0.502164	0.263103	0.0571292	0.0721608	1.89e-07	100	100	100	100	100	0.295984	100	100	100	100	0.0110985	0.231551	100	100	100	100	100	100	0.248217	0.320002	0.54378	0.299633	0.224199	0.208876	0.0657692	0.120688	100	0.256654	0.0294549	0.16391	0.0161864	100	100	100	0.271511	0.0939352	0.10948	0.00559468	0.00232385	0.004944
B2	Escherichia_coli_KTE60_ANUJ	100	100	0.212716	0.255299	0.115831	0.0927653	0.0655001	100	100	100	100	100	100	100	100	100	100	100	100	0.147258	0.077828	0.0801892	0.0254027	0.0422114	0.0220868	0.222716	0.284588	0.255797	0.622599	0.253174	0.282124	0.187302	0.0657438	100	100	0.2411	100	0.146173	100	0.0181867	0.0505711	0.118812	0.271256	0.0886234	0.0922786	0.00559468	0.00154922	0.00297451
B2	Escherichia_coli_KTE62_ANUK	0.121625	0.177274	0.25499	0.0849295	0.216944	100	0.0793279	100	100	100	0.111364	0.193695	0.326578	0.303826	0.0400131	0.131479	0.207779	0.161254	0.0110985	0.276351	0.0721658	0.0801892	0.0286763	0.0468671	0.0195271	0.104621	0.35465	0.175818	0.70948	0.236455	0.220492	0.226068	0.0684547	0.120688	0.145826	0.0404183	100	0.128479	0.131245	0.0342319	0.0341484	0.122049	6e-10	0.264619	0.109169	0.00185444	0.00154818	0.00297451
B2	Escherichia_coli_KTE63_ANVX	0.140038	0.17718	0.212716	0.255299	0.115831	0.0927653	0.0655001	100	100	100	0.189376	0.293768	0.0525786	0.0644805	2.86e-06	0.0323884	0.086009	0.128625	0.0489833	0.147258	0.077828	0.0801892	0.0254027	0.0422114	0.0220867	0.222716	0.284588	0.255797	0.622599	0.253174	0.282124	0.18296	0.0657438	0.013431	0.0166913	0.0404183	0.0461756	0.140366	0.115309	100	100	100	0.31685	0.0939801	0.109169	0.0149308	0.00232395	0.00494323
B2	Escherichia_coli_KTE65_ANVY	0.0949948	0.142999	0.25499	0.0849295	0.216944	100	0.0793279	100	100	100	0.157052	0.110845	0.0525786	0.0674319	2.86e-06	0.0323884	0.0523192	0.134718	0.114577	0.272702	0.077828	0.0801892	0.0286763	0.0468671	0.0195271	0.0975626	0.35465	0.175818	0.70948	0.236455	0.220492	0.226068	0.0684547	0.127414	0.145826	0.2411	0.0461756	0.128479	0.131245	0.038752	0.0341483	0.124917	0.105514	0.0939801	0.10922	0.0149308	0.00232395	0.00494323
D	Escherichia_coli_KTE66_ANUL	0.157392	0.1963	100	100	100	100	100	100	100	100	100	100	100	100	100	100	100	100	0.114587	0.094884	100	100	0.0339491	0.0285315	3.5e-07	0.0211382	100	100	100	100	100	100	0.0812975	100	100	100	0.19464	0.14927	0.0363785	100	100	100	100	100	100	100	100	100
B2	Escherichia_coli_KTE67_ANUM	100	100	0.212716	0.255299	0.115831	0.0927653	0.0655001	100	4e-10	0.0126637	1e-09	0.190599	0.126338	0.316001	2.86e-06	0.0161234	0.0329056	0.0907792	100	0.150924	0.077828	0.0801892	0.0254027	0.0422114	0.0220867	0.229738	0.284588	0.255797	0.622599	0.258364	0.282124	0.18296	0.0657438	3.68e-06	100	0.2411	0.0671947	0.140366	0.115309	100	100	100	0.261261	0.116046	0.125892	0.00930101	0.00154922	0.00297451
B2	Escherichia_coli_KTE72_ANUN	100	100	0.238211	0.242691	0.278064	100	0.0793279	100	100	100	100	100	100	100	100	100	100	100	100	0.136176	0.0797312	0.0897279	0.0270289	0.0514313	0.0220867	0.241363	0.378452	0.25308	0.70948	0.307732	0.239081	0.200308	0.0657692	100	100	0.2411	0.0546186	0.151975	100	0.0666802	0.0515146	0.11881	0.253962	0.0939801	0.10922	0.0149308	0.00232395	0.00593189
D	Escherichia_coli_KTE75_ANUO	0.329629	0.363521	0.212716	0.46937	0.0641799	100	0.0777812	100	100	100	0.116768	0.125028	0.191972	0.297556	100	100	0.135115	0.117615	100	0.0918575	0.0797191	0.080879	0.0261463	0.0437363	0.0196999	0.0287061	0.181317	0.196086	0.77124	0.246301	0.262467	0.200249	0.0683889	100	0.0330722	0.0540982	100	0.147919	0.031047	100	100	100	100	100	100	100	100	100
D	Escherichia_coli_KTE76_ANUP	0.189959	0.185109	100	100	100	100	100	100	100	100	0.119278	0.196978	0.0741814	0.300851	0.0561886	0.15523	0.220498	6e-10	0.0489834	0.154224	100	100	0.0321348	0.0239272	0.00127234	0.0211382	100	100	100	100	100	100	0.0584545	0.120686	0.145826	0.2411	100	0.166782	100	0.250887	0.178039	0.122049	0.179307	0.0107396	0.0415452	8e-10	0.00154818	0.00297451
D	Escherichia_coli_KTE78_ANVZ	0.313818	0.329243	100	100	100	100	100	100	100	100	100	100	100	100	100	100	100	100	100	0.11941	100	100	0.027109	0.0468265	0.0090147	0.0356647	100	100	100	100	100	100	0.0318135	100	0.0243164	0.385086	100	0.105844	100	0.111292	0.121664	2.66813	0.278948	100	100	100	100	100
D	Escherichia_coli_KTE79_ANWA	0.313818	0.329243	100	100	100	100	100	100	100	100	100	100	100	100	100	100	100	100	100	0.11941	100	100	0.027109	0.0468265	0.0090147	0.0356647	100	100	100	100	100	100	0.0318135	100	0.0243161	0.385086	100	0.105844	100	0.111292	0.121664	2.66813	0.278948	100	100	100	100	100
B2	Escherichia_coli_KTE8_ANVI	0.0941049	0.0311105	0.221194	0.173039	0.170283	100	0.0717013	100	100	100	0.155426	0.082571	0.3401	0.316001	0.00744765	0.0241897	0.0329056	0.134682	0.0110985	0.21265	0.0797312	0.0838852	0.0270289	0.0422114	0.022088	0.150532	0.310746	0.22109	0.654884	0.251475	0.220493	0.221665	0.0630542	100	0.0371135	0.2411	0.0462128	0.146173	100	100	100	100	0.261149	0.0939801	0.109169	0.0149308	0.00232395	0.00494323
D	Escherichia_coli_KTE80_ANUR	0.0949948	0.0311979	100	100	100	100	100	100	100	100	100	100	100	100	100	100	100	100	0.0110985	0.197461	100	100	100	100	100	100	100	100	100	100	100	100	0.0447377	0.120688	0.0166913	0.288598	100	0.166782	0.0202765	0.120112	0.144714	100	0.211659	0.0886234	0.0922786	6e-10	3e-10	3e-10
D	Escherichia_coli_KTE82_ANYT	0.0552361	0.03121	100	100	100	100	100	100	100	100	100	100	100	100	100	100	100	100	0.0110746	0.197461	100	100	100	100	100	100	100	100	100	100	100	100	0.0447373	0.127392	0.0166913	0.0404183	0.033631	0.166782	100	100	0.121664	2.66813	0.261143	0.0886234	0.0922786	0.0111739	0.00310101	0.0079288
D	Escherichia_coli_KTE83_ANUT	0.0552331	0.057742	100	100	100	100	100	100	100	100	100	100	100	100	100	100	100	100	0.0188833	0.197461	100	100	100	100	100	100	100	100	100	100	100	100	0.0447371	0.120688	0.0166913	0.0404183	0.033631	0.166782	0.0202765	0.120112	0.144714	2.66813	0.186749	0.0886234	0.0922786	0.0111739	0.00310101	0.0079288
B2	Escherichia_coli_KTE84_ANWB	100	100	100	100	100	100	100	100	100	100	100	100	100	100	100	100	100	100	100	0.201316	0.0796815	0.0838986	0.0252947	0.0468671	0.0220863	0.150427	0.352285	0.232646	0.638326	0.360804	0.228094	0.230373	0.0684547	100	100	100	0.0587403	0.128479	0.134911	100	100	100	100	100	100	100	100	100
B2	Escherichia_coli_KTE85_ANYU	0.0949667	0.031123	0.229865	0.13711	0.17181	0.0927653	0.0666923	100	100	100	0.111364	0.193695	0.326578	0.321718	2.86e-06	0.00805877	0.0329056	0.0907795	0.0110985	0.212482	0.0797072	0.0860749	0.0254027	0.0422114	0.0233767	0.226187	100	100	100	100	100	100	0.0115035	0.120688	0.145826	0.2411	0.0671731	0.158376	100	100	100	100	0.271559	0.0992525	0.125892	0.00559468	0.00154922	0.00297451
B2	Escherichia_coli_KTE86_ANUU	100	100	0.238211	0.242691	0.278064	100	0.0793279	100	0.0484461	100	8e-10	0.121242	0.340482	0.233254	0.0452739	0.147782	0.0526553	0.128749	0.136901	0.136176	0.0797312	0.0897279	0.0270289	0.0514313	0.0220867	0.241363	0.378452	0.25308	0.70948	0.307732	0.239081	0.196012	0.0657692	3.68e-06	100	0.2411	0.075365	0.151975	100	0.0535104	100	100	0.250964	0.0886234	0.0922786	0.0149308	0.00232395	0.00593189
B2	Escherichia_coli_KTE87_ANUV	0.0552349	0.057742	0.212716	0.257348	0.115831	0.0927653	0.0655001	100	0.0484449	2.23e-06	0.00796055	0.149019	0.122487	0.295915	2.86e-06	0.280207	0.0329062	100	0.018883	0.147258	0.077828	0.0801892	0.0254027	0.0422114	0.0220867	0.222716	0.284588	0.255797	0.622599	0.253174	0.282124	0.18296	0.0657438	0.013431	0.0166913	0.0404183	0.0586453	0.140366	0.115309	100	100	100	0.261149	0.0939801	0.109169	0.0149308	0.00232395	0.00494323
B2	Escherichia_coli_KTE88_ANYV	100	100	0.238211	0.242691	0.278064	100	0.0793279	100	0.0484443	100	6e-10	0.121242	0.340482	0.233254	0.0452739	0.147782	0.0526553	0.128749	0.136901	0.136176	0.0797312	0.0897279	0.0270289	0.0514313	0.0220867	0.241363	0.378452	0.25308	0.70948	0.307732	0.239081	0.196012	0.0657692	3.68e-06	100	0.2411	0.0378956	0.151975	0.131245	100	100	100	0.250964	0.0886234	0.0922786	0.0149308	0.00232395	0.00593189
D	Escherichia_coli_KTE9_ANVJ	100	100	100	100	100	100	100	100	100	100	100	100	100	100	100	100	100	100	100	0.187761	100	100	0.027109	0.0468265	1.45e-07	0.0211382	100	100	100	100	100	100	0.0715638	100	100	100	100	0.166782	100	0.123653	3.12e-07	0.0190668	0.010446	0.0107395	0.0336984	100	100	100
B2	Escherichia_coli_KTE93_ANUW	100	100	0.238211	0.242691	0.278064	100	0.0793279	100	100	100	100	100	100	100	100	100	100	100	100	0.136176	0.0797312	0.0897279	0.0270289	0.0514313	0.0220867	0.241363	0.378452	0.25308	0.70948	0.307732	0.239081	0.196011	0.0657692	100	0.0330722	0.304125	0.075365	0.151975	100	0.0422733	0.0341483	0.124917	0.105514	0.0886234	0.0922786	0.0149308	0.00232395	0.00593189
B2	Escherichia_coli_KTE94_ANYX	0.0976304	0.031202	0.221535	0.0787988	0.279597	100	0.0666933	100	0.0594648	100	0.147315	0.358357	0.221038	0.18788	0.00752091	0.0402945	0.186676	0.258761	0.0110985	0.223799	0.00189884	0.00296393	0.00163445	0.0379563	2.13e-07	0.00685683	0.378579	0.0663517	0.488164	0.348046	0.224157	0.217429	0.0683888	0.120688	0.024316	0.0404183	0.06711	0.134547	0.164972	100	100	100	0.261261	0.0886234	0.109468	0.00744654	0.00232359	0.00493894
D	Escherichia_coli_KTE95_ANYY	0.313818	0.329243	100	100	100	100	100	100	100	100	100	100	100	100	100	100	100	100	100	0.197461	100	100	100	100	100	100	100	100	100	100	100	100	0.0447366	0.127557	0.00421593	0.0404183	100	0.188121	100	0.155318	0.129969	2.66813	0.146643	100	100	100	100	100
B2	Escherichia_coli_KTE97_ANYZ	100	100	0.212716	0.257348	0.115831	0.0927653	0.0666915	100	100	100	100	100	100	100	100	100	100	100	100	0.216143	0.077828	0.0801892	0.0254027	0.0422114	0.0220867	0.22972	0.284588	0.255797	0.622599	0.253174	0.285839	0.18296	0.0657438	100	100	0.2411	0.0461756	0.128479	0.118225	100	0.159657	100	0.261259	0.116046	0.125892	0.00559468	0.00154922	0.00297451
B2	Escherichia_coli_KTE99_ANZA	100	100	0.212716	0.255299	0.115831	0.0927653	0.0655001	100	3e-10	100	0.210787	0.308985	0.173242	0.340882	0.0607894	0.280207	0.0526553	0.128749	100	0.147258	0.077828	0.0801892	0.0254027	0.0422114	0.0220867	0.222716	0.284588	0.255797	0.622599	0.253174	0.282124	0.18296	0.0657438	3.68e-06	100	0.2411	0.0503159	0.140366	0.115309	100	100	0.113607	0.261149	0.0939801	0.100726	0.00559468	0.00154922	0.00297451
B2	Escherichia_coli_LCT_EC106_AJRI	0.0552349	0.0866748	0.212716	0.255299	0.115831	0.0927653	0.0655001	100	100	100	100	100	100	0.325685	100	100	100	100	0.0301888	0.147258	0.077828	0.0801892	0.0254027	0.0422114	0.0220867	0.222716	0.284588	0.255797	0.622599	0.253174	0.282124	0.18296	0.0657438	0.013431	0.0166913	0.241102	0.0461756	0.140366	0.115311	100	100	100	0.261149	0.0939801	0.109169	0.0149308	0.00232395	0.00494323
B2	Escherichia_coli_LF82_uid33825	100	100	0.221113	0.253064	0.114312	0.0927653	0.0655001	100	100	100	100	100	100	100	100	100	100	100	100	0.161862	0.0816126	0.0838852	0.0270289	0.0422114	0.0208068	0.157655	0.33391	0.290162	0.640042	0.360806	0.231538	0.20904	0.068461	100	100	100	100	0.128479	0.162169	0.0181867	0.0505711	0.118812	0.0834011	0.0886234	0.0922786	0.00744728	0.00232408	0.00396455
B1	Escherichia_coli_MS499_full	0	0	0	0	0	0	0	0	0	0	0	0	0	0	0	0	0	0	0	0	0	0	0	0	0	0	0	0	0	0	0	0	0	0	0	0	0	0	0	0	0	0	0	0	0	0	0	0
B2	Escherichia_coli_NA114_uid66975	0.182489	0.176971	0.170122	0.502164	0.261608	0.0405599	0.0721607	1.89e-07	100	100	0.157052	0.300139	0.0497488	0.00589172	2.92e-06	0.00806187	0.086009	0.128625	0.0844444	0.231551	100	100	100	100	100	100	0.248217	0.320002	0.54378	0.299633	0.224199	0.208876	0.0740957	0.0476937	0.0166925	0.334593	0.0503159	0.16391	0.183342	0.238921	0.15339	100	0.271281	0.0939535	0.0922786	0.00559468	0.00232385	0.004944
B2	Escherichia_coli_NC101_AEFA	100	100	0.238211	0.242691	0.278064	100	0.0793279	100	100	100	100	100	100	100	100	100	100	100	100	0.136176	0.0797312	0.0868067	0.0270289	0.0468198	0.0220867	0.241363	0.364891	0.32578	0.658709	0.340769	0.220491	0.225978	0.0738379	100	0.0330722	0.0540736	0.075365	0.151975	0.14327	100	100	100	0.250964	0.0886234	0.0922786	0.0149308	0.00232395	0.00494323
B2	Escherichia_coli_O25b_H4_ST131_str_EC958_CAFL	0.180163	0.174701	0.170122	0.502164	0.261608	100	0.0721607	3.15e-07	100	100	100	100	100	100	100	100	100	100	0.0526684	0.231551	100	100	100	100	100	100	0.248217	0.320002	0.54378	0.299633	0.224199	0.208876	0.0740957	0.0134768	0.0042257	0.256654	0.0503159	0.16391	0.183342	100	0.171523	100	0.250964	0.0939535	0.0922786	0.00559468	0.00232385	0.004944
F	Escherichia_coli_O7_K1_CE10_uid63597	0.124796	0.180634	100	100	100	100	100	100	100	100	0.0989181	0.147355	0.0741813	0.297838	0.0400131	0.147374	0.291836	0.161254	0.0527007	0.177607	0.0938028	0.0931218	0.0221143	0.0422114	0.0208105	0.0322407	0.351749	0.259785	0.376927	0.147516	0.251561	0.187425	0.0739387	0.0134771	100	100	0.033631	0.148975	0.0161864	0.0755104	0.172511	100	0.163153	0.0939801	0.109169	0.0111558	0.00309833	0.00496012
B2	Escherichia_coli_O83_H1_NRG_857C_uid41221	0.0949948	0.142999	0.221113	0.253064	0.114312	0.0927653	0.0655001	100	100	100	100	100	100	100	100	100	100	100	0.114577	0.161862	0.0816126	0.0838852	0.0270289	0.0422114	0.0220868	0.157655	0.33391	0.2874	0.640042	0.360806	0.231538	0.20904	0.0657692	0.120688	100	100	100	0.134306	0.162169	0.0199296	0.0505711	0.118812	0.106463	0.221595	0.00795025	0.00744728	0.00232408	0.00396455
D	Escherichia_coli_PCN033_AFAT	0.172853	0.20998	100	100	100	100	100	100	0.0484439	0.0203525	0.0635955	0.101216	0.328105	0.318759	2.96e-06	0.024206	0.0461183	0.126106	0.110875	0.178638	0.066359	0.0779343	0.0321346	0.0239272	1.69e-07	0.0281091	100	100	100	100	100	100	0.0812978	0.127386	0.00422185	0.0271504	0.0795849	0.167787	100	0.0371336	0.162686	100	0.094569	0.259238	0.0160209	100	100	100
B2	Escherichia_coli_S88_uid33375	0.0949948	0.142999	0.25499	0.0849295	0.216944	100	0.0793279	100	100	100	0.119278	0.110845	0.0525786	0.0644805	2.96e-06	0.0323884	0.0587697	0.126107	0.114577	0.272702	0.077828	0.0801892	0.0286763	0.0468671	0.0195271	0.0975626	0.359738	0.175818	0.70948	0.258115	0.00371019	2.02e-07	0.00276036	0.120688	0.0126218	0.0404183	100	0.128479	0.131245	0.0692874	0.171361	100	0.094569	0.259238	0.0322278	0.00185444	0.00154818	0.00297451
B2	Escherichia_coli_SCI_07_AJFG	0.0546341	0.071509	0.229865	0.215027	0.216944	100	0.0631103	100	100	100	100	100	100	100	100	100	100	100	0.0112338	0.139836	0.077828	0.0801892	0.0286763	0.0468671	0.0195271	0.0975626	0.349563	0.117693	0.494453	0.297344	0.220491	0.20452	0.0792483	0.1555	100	100	0.0461871	0.128479	0.0737171	100	100	100	0.261259	0.0886234	0.0922786	0.00559468	0.00154922	0.00593132
D	Escherichia_coli_STEC_C165_02_AFDR	100	100	100	100	100	100	100	100	100	100	100	100	100	100	100	100	100	0.222013	100	0.197461	100	100	100	100	100	100	100	100	100	100	100	100	0.0447364	100	0.00844089	0.0134518	100	0.188121	100	0.0305703	0.21045	2.66813	0.2482	100	100	100	100	100
B2	Escherichia_coli_UM146_uid50883	0.243576	0.287608	0.25499	0.0849295	0.216944	100	0.0793279	100	100	100	0.155426	0.0825709	0.3401	0.316001	0.00744765	0.0241897	0.0329056	0.134682	0.114299	0.272702	0.077828	0.0801893	0.0286763	0.0468671	0.0195271	0.0975626	0.35465	0.175818	0.70948	0.236455	0.220492	0.226068	0.0684547	0.120688	100	0.2411	0.0503085	0.128479	0.131245	100	100	100	0.261149	0.0939801	0.109169	0.00185444	0.00154818	0.00297451
B2	Escherichia_coli_UMEA_3014_1_AWAT	100	100	0.221137	0.255299	0.115831	0.0927653	0.0655001	100	100	100	0.155426	0.1695	0.215501	0.300865	2.97e-06	0.0921763	100	100	0.0799022	0.147258	0.077828	0.0801892	0.0254027	0.0422114	0.0220867	0.222716	0.284588	0.255797	0.622599	0.253174	0.282124	0.18296	0.0657438	100	100	0.2411	0.0671947	0.140366	100	100	0.0515146	0.11881	0.261259	0.116046	0.125892	0.00930101	0.00154922	0.00297451
B2	Escherichia_coli_UMEA_3022_1_AWAU	100	100	0.221194	0.171014	0.170283	100	0.0729077	100	3e-10	0.0126637	8e-10	0.217996	0.365402	0.310445	0.0452738	0.147782	0.0526553	0.128749	100	0.21265	0.0797312	0.0838852	0.0270289	0.0422114	0.0208068	0.150532	0.310746	0.22109	0.654884	0.251475	0.216827	0.217429	0.0630542	3.68e-06	0.0330722	0.350563	0.0903357	0.146173	100	100	0.149898	100	0.261259	0.116046	0.125892	0.009301	0.00154922	0.00593132
D	Escherichia_coli_UMEA_3033_1_AWAV	0.0949664	0.0312132	100	100	100	100	100	100	100	100	0.111364	0.196978	0.0741812	0.300851	0.0561886	0.155231	0.220498	4e-10	0.0266742	0.154224	100	100	0.0321348	0.0239272	0.00127234	0.0211382	100	100	100	100	100	100	0.0584545	0.120688	0.145826	0.263874	100	0.166782	100	0.250887	0.0425124	0.122049	0.179308	0.259238	0.0241454	8e-10	4e-10	4e-10
B2	Escherichia_coli_UMEA_3041_1_AWAW	0.118453	0.173914	0.25499	0.0869655	0.216944	100	0.0805177	100	100	100	0.157052	0.110845	0.0525786	0.0674206	2.97e-06	0.0323884	0.0523191	0.126107	0.110867	0.272702	0.077828	0.0801892	0.0286763	0.0468671	0.0195271	0.0975626	0.35465	0.175818	0.70948	0.236455	0.220492	0.226068	0.0684547	0.120688	100	0.2411	0.0461756	0.128479	0.131245	0.268724	0.160327	100	0.31685	0.11	0.1091	0.011168	0.00232728	0.00793106
B2	Escherichia_coli_UMEA_3053_1_AWAY	100	100	0.229865	0.13711	0.17181	0.0927653	0.0666921	100	0.0484362	100	1e-09	0.221113	0.40095	0.233254	0.0452738	0.0409863	0.046116	0.128749	100	0.212482	0.0797072	0.0831259	0.0254027	0.0422114	0.024662	0.226187	0.331594	0.267133	0.703307	0.251834	0.262513	0.182766	0.0684611	3e-10	100	0.2411	0.0461756	0.158376	0.168531	0.0948775	0.0515146	0.11881	0.289632	0.0992525	0.134137	0.0149308	0.00232395	0.00494323
B2	Escherichia_coli_UMEA_3087_1_AWBA	100	100	0.212716	0.255299	0.115831	0.0927653	0.0655001	100	0.0484357	100	1.2e-09	0.221113	0.400951	0.233254	0.0452738	0.049154	0.046116	0.128749	100	0.147258	0.077828	0.0801892	0.0254027	0.0422114	0.0220867	0.222716	0.284588	0.255797	0.622599	0.253174	0.282124	0.18296	0.0657438	0.0850001	100	0.2411	0.0503159	0.140366	100	100	0.184817	100	0.261259	0.0886234	0.109468	0.00559468	0.00232609	0.00297451
B2	Escherichia_coli_UMEA_3088_1_AWBB	0.143209	0.180531	0.229865	0.13711	0.17181	0.0927653	0.0655001	100	100	100	0.147315	0.0995074	0.307241	0.321718	2.97e-06	0.00805917	0.0393886	0.137281	0.0452979	0.212482	0.0797072	0.0860749	0.0270364	0.0422114	0.0233767	0.226187	100	100	100	100	100	100	0.0115035	0.120688	100	100	0.0295143	0.158376	0.0202765	0.238682	100	100	0.261261	0.0992525	0.125892	0.00744728	0.00309837	0.00395482
B2	Escherichia_coli_UMEA_3097_1_AWBC	100	100	0.221194	0.171014	0.170283	100	0.0729077	100	4e-10	0.0126637	1.4e-09	0.217996	0.365402	0.310445	0.0452738	0.147782	0.0526553	0.128749	100	0.21265	0.0797312	0.0838852	0.0270289	0.0422114	0.020807	0.150532	0.310746	0.22109	0.654884	0.251475	0.216827	0.217429	0.0630542	3.68e-06	0.0330722	0.2411	0.0503158	0.146173	0.0736008	100	0.149898	100	0.261259	0.116046	0.125892	0.009301	0.00154922	0.00593132
B2	Escherichia_coli_UMEA_3108_1_AWBD	100	100	0.195913	0.166519	0.247779	0.170847	0.0721606	3.78e-07	100	100	100	100	100	100	100	100	100	100	100	0.235244	0.0815964	0.080947	0.0221608	0.0560982	0.0246558	0.260966	0.344076	0.302605	0.660988	0.397293	0.228684	0.221674	0.076609	100	100	100	0.0753991	0.157858	0.17702	0.131517	0.0430573	0.123739	0.129139	100	100	0.0111898	0.00467293	0.00990538
B2	Escherichia_coli_UMEA_3113_1_AWBE	0.252341	0.296709	0.221194	0.173039	0.170283	100	0.0717013	100	100	0.0252946	0.127274	0.232038	0.3401	0.258545	2.97e-06	0.0161236	0.0530969	0.117462	0.114299	0.21265	0.0816185	0.0838852	0.0270289	0.0422114	0.0220879	0.150532	0.310746	0.22109	0.654884	0.251475	0.220493	0.221665	0.0630542	100	0.0330722	0.2411	0.0503393	0.146173	100	100	100	100	0.271477	0.0939801	0.100726	0.0149308	0.00232395	0.00494323
B2	Escherichia_coli_UMEA_3117_1_AWBF	0.0949948	0.0312012	100	100	100	100	100	100	100	100	100	100	100	100	100	100	100	100	0.0110985	0.136176	0.077828	0.0801892	0.0286763	0.0468671	0.0195271	0.0975626	0.349563	0.117693	0.494453	0.297344	0.220491	0.20452	0.0792483	100	100	100	0.0336311	0.128479	0.0717248	100	100	100	0.250964	0.0886234	0.0922786	0.00559468	0.00154922	0.00593132
B2	Escherichia_coli_UMEA_3121_1_AWBG	100	100	0.221161	0.255299	0.115831	0.0927653	0.0655001	100	0.0484346	0.0645166	0.1065	0.1417	0.400951	0.249724	2.97e-06	0.0404246	0.0593042	0.126138	100	0.147258	0.0797079	0.0801892	0.0254027	0.0422114	0.0220867	0.222716	0.284588	0.255797	0.622599	0.253174	0.282124	0.18296	0.0657438	4e-10	100	0.2411	0.0420363	0.140366	0.115309	0.0948782	100	0.113607	100	0.0939801	0.109169	0.0149308	0.00232395	0.00494323
B2	Escherichia_coli_UMEA_3122_1_AWBH	0.146354	0.183864	0.229865	0.13711	0.17181	0.0927653	0.0655001	100	100	100	0.111364	0.193695	0.329349	0.321718	2.97e-06	0.00805937	0.0329056	0.0907798	0.0489754	0.212482	0.0797072	0.0860749	0.0254027	0.0422114	0.0233767	0.226187	100	100	100	100	100	100	0.0115035	0.120688	0.145826	0.2411	0.00414392	0.158376	0.168531	100	100	100	0.261261	0.115473	0.0408295	0.0149308	0.00232395	0.00494323
B2	Escherichia_coli_UMEA_3140_1_AWBK	0.115293	0.170565	0.25499	0.0849295	0.216944	100	0.0793279	100	100	100	0.157052	0.110845	0.0525786	100	100	100	100	0.0994636	0.110867	0.272702	0.077828	0.0801892	0.0286763	0.0468671	0.0195271	0.0975626	0.35465	0.175818	0.70948	0.236455	0.220492	0.226068	0.0684547	0.120688	100	0.279257	100	0.128479	0.022265	0.368458	0.171361	100	0.341039	0.104639	0.07507	0.011168	0.00232727	0.00891845
D	Escherichia_coli_UMEA_3144_1_AWBL	0.0552349	0.0866748	100	100	100	100	100	100	0.00916755	100	100	0.106113	0.30446	0.309858	0.00744765	0.0161239	0.0329056	0.117462	0.026481	0.197461	100	100	100	100	100	100	100	100	100	100	100	100	0.0447362	5e-10	0.00843603	0.272867	100	0.188121	0.0202765	0.197036	8e-10	1.12e-07	0.241195	0.0107394	0.0336984	1e-09	5e-10	5e-10
B2	Escherichia_coli_UMEA_3152_1_AWBP	100	100	100	100	100	100	100	100	100	100	100	100	100	100	100	100	100	100	100	0.212482	0.0796815	0.0890428	0.0303081	0.0468151	0.020807	0.150532	0.284588	0.255797	0.619137	0.257449	0.235301	0.191634	0.0711443	100	100	100	100	0.134348	0.129306	100	100	100	100	100	100	100	100	100
B2	Escherichia_coli_UMEA_3155_1_AWBQ	100	100	0.204271	0.502164	0.263165	0.182654	0.0721381	4.41e-07	100	100	100	100	100	100	100	100	100	100	100	0.209343	100	100	100	100	100	100	0.268882	0.350478	0.639831	0.372199	0.35096	0.230255	0.0657692	100	100	100	100	0.175601	0.192175	100	100	100	0.250964	0.0939535	0.0922786	100	100	100
B2	Escherichia_coli_UMEA_3159_1_AWBR	100	100	0.212716	0.255299	0.115831	0.0927653	0.0655001	100	5e-10	0.0126637	1.6e-09	0.190599	0.126338	0.316002	0.00744765	0.0402973	0.0592043	0.128749	100	0.147258	0.077828	0.0801892	0.0254027	0.0422114	0.0220867	0.222716	0.284588	0.255797	0.622599	0.253174	0.282124	0.18296	0.0657438	3.68e-06	100	0.2411	0.0461756	0.140366	0.115309	100	0.0257855	0.120429	0.261149	0.0939801	0.109169	0.0149308	0.00309793	0.00494323
B2	Escherichia_coli_UMEA_3160_1_AWBS	100	100	0.221194	0.171014	0.216944	100	0.0655001	100	100	100	0.155426	0.204558	0.041152	0.309862	2.97e-06	0.0921754	0.0329056	0.126084	0.0799017	0.161862	0.0816126	0.0868177	0.0270294	0.0422114	0.020807	0.150532	0.344347	0.291205	0.622599	0.253174	0.282124	0.191634	0.0657438	100	0.0243157	0.349195	0.0295143	0.140366	0.144871	100	100	100	0.261259	0.0886234	0.109468	0.00745572	0.00232359	0.00691846
B2	Escherichia_coli_UMEA_3161_1_AWBT	0.0552349	0.0866748	0.212716	0.255299	0.115831	0.0927653	0.0655001	100	0.0484429	100	100	100	100	0.165835	100	100	100	100	0.026481	0.147258	0.077828	0.0801892	0.0254027	0.0422114	0.0220867	0.222716	0.284588	0.255797	0.622599	0.253174	0.282124	0.18296	0.0657438	3.68e-06	100	0.2411	0.0503158	0.140366	0.115309	100	100	100	0.261259	0.116046	0.125892	0.00930101	0.00154922	0.00297451
B2	Escherichia_coli_UMEA_3162_1_AWBU	0.0949948	0.142999	0.25499	0.0849295	0.216944	100	0.0793279	100	100	100	0.157052	0.110845	0.0525786	0.0644805	2.97e-06	0.040606	0.135434	0.134718	0.0110985	0.272702	0.077828	0.0801892	0.0303176	0.0468671	0.0195271	0.0975626	0.359738	0.175818	0.70948	0.258115	0.00371028	2.7e-07	0.00276044	6e-10	0.145826	0.2411	100	0.128479	0.131245	100	100	100	0.31685	0.0939801	0.109169	0.00185444	0.00154818	0.00297451
D	Escherichia_coli_UMEA_3163_1_AWBV	0.0325941	0.00992705	100	100	100	100	100	100	100	100	100	100	100	100	100	100	100	100	2.82e-07	0.154224	100	100	0.0321348	0.0239272	0.00127234	0.0280666	100	100	100	100	100	100	0.0584545	100	100	0.279257	100	0.166782	100	0.250887	0.186378	0.122049	0.179309	0.0107393	0.0415452	1.2e-09	0.00232419	0.00297451
B2	Escherichia_coli_UMEA_3172_1_AWBW	0.118102	0.161645	0.212716	0.255299	0.115831	0.0927653	0.0666915	100	100	100	100	100	100	0.194727	100	100	100	100	0.114576	0.147258	0.077828	0.083116	0.0254027	0.0422114	0.0220867	0.222716	0.284588	0.255797	0.622599	0.253174	0.285802	0.18296	0.0657438	0.120688	0.0166909	0.2411	0.0461756	0.140366	100	100	100	100	0.261149	0.0939801	0.109169	0.0149308	0.00232394	0.00494323
B2	Escherichia_coli_UMEA_3173_1_AWBX	0.143209	0.180531	0.212716	0.255299	0.115831	0.0927653	0.0655001	100	6e-10	0.0126637	0.00798866	0.217996	100	0.32549	2.97e-06	0.280216	0.1574	0.117462	0.0452981	0.147258	0.077828	0.0801892	0.0254027	0.0468264	0.0220867	0.222716	0.284588	0.255797	0.622599	0.253174	0.282124	0.18296	0.0657438	0.120688	100	0.2411	0.0461756	0.140366	100	100	100	100	0.261149	0.0939801	0.109169	0.00559468	0.00232397	0.00297451
B2	Escherichia_coli_UMEA_3175_1_AWBZ	0.154128	0.19283	0.212716	0.255299	0.115831	0.0927653	0.0655001	100	0.0102909	100	0.197456	0.213366	100	0.161006	2.97e-06	0.00805962	0.026412	0.117461	0.110875	0.147258	0.077828	0.0801892	0.0254027	0.0422114	0.0220867	0.222716	0.284588	0.255797	0.622599	0.253174	0.282124	0.18296	0.0657438	0.13414	100	0.2411	0.122218	0.140366	0.115309	100	100	100	0.31685	0.0939801	0.109169	0.0149308	0.00232394	0.00494323
B2	Escherichia_coli_UMEA_3178_1_AWCB	100	100	0.212716	0.255299	0.115831	0.0927653	0.0655001	100	7e-10	0.0126637	1.8e-09	0.190599	0.126338	0.316002	0.00744765	0.0241897	0.0393964	0.134682	100	0.147258	0.077828	0.0801892	0.0254027	0.0422114	0.0220867	0.222716	0.284588	0.255797	0.622599	0.253174	0.282124	0.18296	0.0657438	3.68e-06	100	0.2411	0.0461756	0.140366	100	100	0.0515146	0.118437	0.261149	0.0939801	0.109169	0.00559468	0.00154922	0.00297451
B2	Escherichia_coli_UMEA_3185_1_AWCD	0.0325941	0.00992703	0.229674	0.158135	0.291662	0.105118	0.0654999	100	0.0484423	2.23e-06	0.222094	0.14902	0.120503	0.15505	2.97e-06	0.00805991	0.0329112	0.117462	3.85e-07	0.19762	0.077828	0.0801892	0.0303039	0.0468671	0.0195271	0.0975626	0.378452	0.25308	0.70948	0.302537	0.239081	0.196011	0.0657692	100	100	0.2411	0.0503158	0.128479	0.118236	100	100	100	0.261149	0.0939801	0.109169	0.0149308	0.00232394	0.00494323
F	Escherichia_coli_UMEA_3190_1_AWCE	0.157321	0.196211	100	100	100	100	100	100	100	100	100	100	100	0.283422	100	100	100	100	0.110868	0.173947	0.0873182	0.0809181	0.0340185	0.032931	0.0220857	0.29074	0.311966	0.276697	0.197242	0.329028	0.22288	0.239689	0.0912873	0.120688	0.0125497	0.0404183	100	0.116827	100	0.0720903	0.149898	2.66813	0.21367	0.209827	0.0336267	0.0111827	0.00232359	0.00395249
B2	Escherichia_coli_UMEA_3193_1_AWCF	0.243576	0.287609	0.229674	0.158135	0.291662	0.105118	0.0654999	100	100	100	0.155426	0.1695	0.0411521	0.300865	4.76e-06	0.563708	0.0329056	0.134682	0.0799025	0.19762	0.077828	0.0801892	0.0319337	0.0514606	0.0195271	0.0975626	0.378452	0.25308	0.70948	0.302537	0.239081	0.196011	0.0657692	100	100	0.2411	0.0461756	0.128479	0.118236	0.089268	1e-09	0.118808	8e-10	0.0107392	0.0336984	0.0149308	0.00232394	0.00593307
D	Escherichia_coli_UMEA_3200_1_AWCH	100	100	100	100	100	100	100	100	100	100	100	100	100	100	100	100	100	100	100	0.162766	100	100	100	100	100	100	100	100	100	100	100	100	0.0541209	100	100	100	100	0.169403	100	0.131517	0.0430573	0.123739	0.129139	100	100	100	100	100
B2	Escherichia_coli_UMEA_3203_1_AWCJ	0.0949948	0.142999	0.263391	0.0849295	0.216944	100	0.0793279	100	100	100	0.157052	0.110845	0.0525786	0.0644805	2.97e-06	0.0323884	0.0523191	0.126107	0.0111482	0.272702	0.077828	0.0801892	0.0286763	0.0468671	0.0195271	0.0975626	0.35465	0.175818	0.70948	0.236455	0.220492	0.226068	0.0684547	0.120688	0.145826	0.294241	100	0.128479	0.134164	100	100	0.117232	0.359852	0.109952	0.0581914	0.00185443	0.00154818	0.00297451
B2	Escherichia_coli_UMEA_3206_1_AWCK	0.121625	0.177274	0.25499	0.0849295	0.216944	100	0.0793279	100	100	100	0.157052	0.110845	0.0525786	0.0644805	2.97e-06	0.0323884	0.052319	0.126107	0.118302	0.272702	0.0797078	0.0801892	0.0286763	0.0468671	0.0195271	0.0975626	0.35465	0.175818	0.70948	0.236455	0.220492	0.226068	0.0684547	0.013431	0.0166906	0.294241	100	0.128479	0.131245	100	0.171361	100	0.261149	0.0939801	0.126457	0.00185443	0.00232264	0.00297451
B2	Escherichia_coli_UMEA_3208_1_AWCL	0.180163	0.174701	0.212716	0.255299	0.115831	0.0927653	0.0655001	100	8e-10	0.0126637	0.00798866	0.217996	100	0.32549	2.97e-06	0.280216	0.1574	0.117461	0.0489836	0.147258	0.077828	0.0801892	0.0254027	0.0422114	0.0220867	0.222716	0.284588	0.255797	0.622599	0.253174	0.282124	0.18296	0.0657438	0.12733	100	0.2411	0.0461756	0.140366	0.118228	100	100	100	0.261149	0.0939801	0.152154	0.00559468	0.00154922	0.00297451
B2	Escherichia_coli_UMEA_3215_1_AWCN	0.149519	0.187214	0.229865	0.13711	0.17181	0.0927653	0.0666923	100	100	100	100	0.193695	0.326578	0.133869	2.97e-06	0.00806036	0.0329056	0.09078	0.0452981	0.212482	0.0797072	0.0860749	0.0254027	0.0422114	0.0233767	0.226187	100	100	100	100	100	100	0.0115035	0.120688	0.145826	0.2411	0.0294549	0.158376	0.0202765	0.402368	100	100	100	0.0992525	0.125892	0.00559468	0.00154922	0.00297451
B2	Escherichia_coli_UMEA_3216_1_AWCO	0.0983353	0.0312007	0.212716	0.255299	0.115831	0.0927653	0.0655001	100	100	100	100	100	100	100	100	100	100	100	0.0110985	0.147258	0.077828	0.0831187	0.0254027	0.0422114	0.0220867	0.222716	0.284588	0.255797	0.622599	0.253174	0.282124	0.18296	0.0657438	0.120688	0.0128934	0.2411	0.0420641	0.140366	0.115309	100	100	100	0.31685	100	100	0.0149308	0.00232394	0.00593166
B2	Escherichia_coli_UMEA_3217_1_AWCP	100	100	0.221194	0.171014	0.170283	100	0.0729077	100	9e-10	0.0126637	2e-09	0.217996	0.365402	0.310445	0.0452738	0.147782	0.0526553	0.128749	100	0.21265	0.0797312	0.0838852	0.0270289	0.0422114	0.020807	0.150532	0.310746	0.22109	0.654884	0.251475	0.216827	0.217429	0.0630542	3.68e-06	0.0330722	0.2411	0.0503158	0.146173	0.165332	0.0777436	0.149898	100	0.187309	0.116046	0.125892	0.009301	0.00154922	0.00593132
B2	Escherichia_coli_UMEA_3220_1_AWCQ	0.143209	0.180531	0.212716	0.255299	0.115831	0.0927653	0.0655001	100	100	100	0.155426	0.0825709	0.3401	0.0891168	0.00744765	0.0241897	0.0329056	0.134682	0.0452983	0.147258	0.077828	0.0801892	0.0254027	0.0422114	0.0220867	0.222716	0.284588	0.255797	0.622599	0.253174	0.282124	0.18296	0.0657438	0.120688	100	0.2411	0.0503085	0.140366	100	100	100	100	0.31685	0.0939801	0.109169	0.0149308	0.00232394	0.00494323
B2	Escherichia_coli_UMEA_3221_1_AWCR	100	100	0.229865	0.13711	0.17181	0.0927653	0.0655001	100	1e-09	0.0126637	2.2e-09	0.190599	0.129151	0.316002	0.00744765	0.0402973	0.0526553	0.128749	100	0.212482	0.0815863	0.0831258	0.0254027	0.0422114	0.0233767	0.226187	0.336722	0.236274	0.593446	0.246292	0.282124	0.191634	0.0657692	3.68e-06	100	0.2411	0.0503158	0.128479	100	100	0.0505711	0.120437	0.316839	0.10457	0.125892	0.0130156	0.00232359	0.00395249
B2	Escherichia_coli_UMEA_3222_1_AWCS	100	100	0.221161	0.255299	0.115831	0.0927653	0.0655001	100	0.048434	0.0645166	0.1065	0.1417	0.400951	0.249715	2.97e-06	0.0328904	0.0593042	0.143389	100	0.147258	0.0797079	0.0801892	0.0254027	0.0422114	0.0220867	0.222716	0.284588	0.255797	0.622599	0.253174	0.282124	0.18296	0.0657438	7e-10	100	0.2411	0.0461871	0.140366	0.115309	0.0875477	100	0.113607	100	0.0939801	0.109169	0.0149308	0.00232394	0.00494323
B2	Escherichia_coli_UMEA_3230_1_AWCT	100	100	0.229865	0.13711	0.17181	0.0927653	0.0655001	100	1.1e-09	0.0126637	2.4e-09	0.190599	0.129151	0.316002	0.00744765	0.0402973	0.0526553	0.12875	100	0.212482	0.0815863	0.0831258	0.0254027	0.0422114	0.0233767	0.226187	0.336722	0.236274	0.593446	0.246292	0.282124	0.191634	0.0657692	3.68e-06	100	0.2411	0.0503158	0.128479	100	100	0.0505711	0.120437	0.31685	0.10457	0.125892	0.0130156	0.00232359	0.00395249
B2	Escherichia_coli_UMEA_3233_1_AWCU	0.143209	0.180531	0.212716	0.255299	0.115831	0.0927653	0.0655001	100	1.2e-09	0.0126637	0.00798866	0.217996	100	0.32549	2.97e-06	0.280216	0.1574	0.117463	0.0452984	0.147258	0.077828	0.0831505	0.0254027	0.0468264	0.0220867	0.222716	0.284588	0.255797	0.622599	0.253174	0.282124	0.18296	0.0657438	0.127339	100	0.2411	0.0461756	0.140366	100	100	100	100	0.261149	0.0939801	0.109169	0.00559468	0.00154922	0.00297451
B2	Escherichia_coli_UMEA_3244_1_AWCW	0.0325941	0.00992703	0.229674	0.158135	0.291662	0.105118	0.0654999	100	0.0484417	2.23e-06	0.222094	0.14902	0.122459	0.159413	2.97e-06	0.0161242	0.0264122	100	4.37e-07	0.19762	0.077828	0.0801892	0.0303039	0.0468671	0.0195271	0.0975626	0.378452	0.25308	0.70948	0.302537	0.239081	0.196011	0.0657692	0.0201717	100	0.2411	0.0503158	0.128479	0.118236	100	100	100	0.261149	0.0939801	0.109169	0.0149308	0.00232394	0.00494323
B2	Escherichia_coli_UMEA_3257_1_AWCX	0.143209	0.180531	0.212716	0.255299	0.115831	0.0927653	0.0655001	100	1.3e-09	0.0126637	0.189376	0.293768	0.0525786	0.0674204	2.97e-06	0.0323884	0.086009	0.137281	0.0452985	0.147258	0.077828	0.0801892	0.0254027	0.0422114	0.0220867	0.222716	0.284588	0.258559	0.625689	0.253174	0.282124	0.18296	0.0657438	0.120688	100	0.2411	0.0461756	0.140366	100	100	100	100	0.31685	0.0992955	0.109169	0.0149308	0.00232394	0.00494323
B2	Escherichia_coli_UMEA_3264_1_AWCY	100	100	0.212716	0.255299	0.115831	0.0927653	0.0655001	100	0.0484333	100	2.6e-09	0.221113	0.400951	0.233254	0.0452738	0.0409863	0.0526423	0.12875	100	0.147258	0.077828	0.0801892	0.0254027	0.0422114	0.0220867	0.222716	0.284588	0.255797	0.622599	0.253174	0.282124	0.18296	0.0657438	8e-10	100	0.2411	0.0503158	0.140366	0.115309	100	0.184817	100	0.261259	0.116046	0.125892	0.00559468	0.00154922	0.00297451
B2	Escherichia_coli_UMEA_3268_1_AWCZ	100	100	0.212716	0.255299	0.115831	0.0927653	0.0655001	100	0.0484323	100	2.8e-09	0.221113	0.400951	0.233254	0.0452738	0.0409863	0.0526423	0.12875	100	0.147258	0.077828	0.0801892	0.0254027	0.0422114	0.0220867	0.222716	0.284588	0.255797	0.622599	0.253174	0.282124	0.18296	0.0657438	9e-10	100	0.2411	0.0503158	0.140366	0.115309	0.080462	0.184817	100	0.261259	0.116046	0.125892	0.00559468	0.00154922	0.00297451
B2	Escherichia_coli_UMEA_3298_1_AWDC	0.243576	0.287609	0.25499	0.0849295	0.216944	100	0.0793279	100	100	100	0.155426	0.0825709	0.3401	0.316002	0.00744765	0.0241898	0.0329056	0.134683	0.114299	0.272702	0.077828	0.0801892	0.0286763	0.0468671	0.0195271	0.0975626	0.35465	0.175818	0.70948	0.236455	0.220492	0.226068	0.0684547	0.120688	100	0.2411	0.0503156	0.128479	100	100	100	100	0.261149	0.0939801	0.10922	0.00185443	0.00154818	0.00297451
F	Escherichia_coli_UMEA_3304_1_AWDD	0.157321	0.196211	100	100	100	100	100	100	100	100	100	100	100	0.194727	100	100	100	100	0.107173	0.173947	0.0835598	0.0779451	0.0340185	0.0375349	0.0220857	0.283747	0.317043	0.276697	0.197242	0.329028	0.22288	0.239689	0.0912873	0.120688	0.0125494	0.0404183	0.0336312	0.116826	100	0.0749251	0.149898	2.66813	0.187309	0.204522	0.0336266	0.0111827	0.00232359	0.00395249
B2	Escherichia_coli_UMEA_3337_1_AWDI	0.143209	0.180531	0.212716	0.255299	0.115831	0.0927653	0.0655001	100	1.4e-09	0.0126637	0.00798866	0.217996	100	0.32549	2.97e-06	0.280216	0.1574	0.117461	0.0452987	0.147258	0.077828	0.0801892	0.0254027	0.0422114	0.0220867	0.222716	0.300217	0.255797	0.622599	0.253174	0.282124	0.18296	0.0657438	0.120688	100	0.2411	0.0461756	0.140366	100	100	100	100	0.261149	0.0939801	0.117669	0.00559468	0.00154922	0.00297451
B2	Escherichia_coli_UMEA_3341_1_AWDJ	100	100	0.221194	0.171014	0.170283	100	0.0717013	100	1.5e-09	0.0126637	3e-09	0.217996	0.365402	0.310445	0.0452738	0.147782	0.0526553	0.12875	100	0.21265	0.0797312	0.0838852	0.0270289	0.0422114	0.020807	0.150532	0.310746	0.22109	0.654884	0.251475	0.216827	0.217429	0.0630542	3.68e-06	0.0330722	0.2411	0.0503158	0.146173	0.171122	100	0.149898	100	0.261259	0.116046	0.125892	0.009301	0.00154922	0.00593132
B2	Escherichia_coli_UMEA_3391_1_AWDL	100	100	0.238211	0.242691	0.278064	100	0.0793279	100	100	100	100	100	100	100	100	100	100	100	100	0.136176	0.0797312	0.0897279	0.0270289	0.0514313	0.0220867	0.241363	0.378452	0.25308	0.70948	0.307732	0.239081	0.196011	0.0657692	100	0.0330722	0.272867	0.075365	0.151975	100	0.0422733	0.0341483	0.124917	0.105514	0.0886234	0.0922786	0.0149308	0.00232394	0.00593189
B2	Escherichia_coli_UMEA_3490_1_AWDM	0.143209	0.180531	0.212716	0.255299	0.115831	0.0927653	0.0667042	100	1.6e-09	0.0126637	0.00798866	0.217996	100	0.32549	2.97e-06	0.280216	0.1574	0.117461	0.0452988	0.147258	0.077828	0.0801892	0.0254027	0.0422114	0.0220867	0.222716	0.284588	0.255797	0.622599	0.253174	0.282124	0.18296	0.0657438	0.120688	100	0.2411	0.0210461	0.140366	100	100	100	100	0.261149	0.0939801	0.109169	0.00559468	0.00154922	0.00297451
B2	Escherichia_coli_UMEA_3585_1_AWDN	0.252341	0.296709	0.221194	0.173039	0.170283	100	0.0717013	100	100	100	0.155426	0.0825709	0.3401	0.316002	0.00744765	0.0241899	0.0329056	100	0.114299	0.21265	0.0797312	0.0838852	0.0270289	0.0422114	0.0220879	0.150532	0.310746	0.22109	0.654884	0.251475	0.216827	0.217429	0.0630542	100	100	0.2411	0.0166984	0.146173	0.162461	100	100	100	0.261259	0.0939411	0.143587	0.016787	0.00232394	0.00494323
B2	Escherichia_coli_UMEA_3617_1_AWDQ	0.252341	0.296704	0.221194	0.173039	0.170283	100	0.0717022	100	100	100	0.153413	0.26349	0.272271	0.321718	2.97e-06	0.0322514	0.0329056	0.134683	0.114299	0.21265	0.0816185	0.0838852	0.0270289	0.0422114	0.0220879	0.150532	0.310746	0.22109	0.654884	0.251475	0.220493	0.221665	0.0630542	100	0.0330722	0.2411	0.0462128	0.146173	100	100	100	100	0.261149	0.0939801	0.109169	0.0167874	0.00232394	0.00494323
B2	Escherichia_coli_UMEA_3632_1_AWDR	0.101336	0.149723	0.25499	0.0849295	0.216944	100	0.0793279	100	100	100	0.157052	0.110845	0.0525786	0.0644805	2.97e-06	0.0323884	0.052319	0.117461	0.0110985	0.272702	0.077828	0.0801892	0.0286763	0.0468671	0.0195271	0.0975626	0.359737	0.175818	0.70948	0.236455	0.220492	0.226068	0.0684547	0.120688	0.145826	0.2411	0.0503085	0.134306	0.131245	100	0.171361	100	0.324907	0.259235	0.153151	0.00559468	0.00232383	0.00297451
B2	Escherichia_coli_UMEA_3656_1_AWDT	100	100	0.229865	0.0828779	0.216944	100	0.0643031	100	100	100	0.16677	0.367628	0.0530865	0.335308	2.97e-06	0.0573298	0.0726749	0.119999	100	0.208644	0.0797106	0.0860816	0.0254031	0.0422114	0.0220884	0.23995	0.33391	0.284635	0.765005	0.246292	0.282124	0.191634	0.0657692	100	100	100	0.10882	0.128479	0.164972	100	100	100	100	100	100	0.00744783	0.00154922	0.00791053
B2	Escherichia_coli_UMEA_3662_1_AWDU	0.121625	0.177274	0.25499	0.0849295	0.216944	100	0.0805178	100	100	100	0.157052	0.110845	0.0525786	0.0644805	2.97e-06	0.0815747	0.052319	0.161254	0.122006	0.272702	0.077828	0.0801892	0.0286763	0.0468671	0.0195271	0.0975626	0.35465	0.175818	0.70948	0.236455	0.220492	0.226068	0.0684547	0.127413	0.145826	0.294241	100	0.128479	0.134171	100	100	100	0.261149	0.0939801	0.146425	0.00185443	0.00154818	0.00297451
B2	Escherichia_coli_UMEA_3687_1_AWDX	100	100	0.212716	0.255299	0.115831	0.0927653	0.0655001	100	0.0484318	100	3.2e-09	0.221113	0.400951	0.233254	0.0452738	0.0409863	0.046116	0.128751	100	0.147258	0.077828	0.0801892	0.0254027	0.0422114	0.0220867	0.222716	0.284588	0.255797	0.622599	0.253174	0.282124	0.18296	0.0657438	1e-09	100	0.2411	0.0503158	0.140366	100	100	0.184816	100	0.261259	0.0886234	0.109468	0.00559468	0.00232609	0.0029745
B2	Escherichia_coli_UMEA_3694_1_AWDY	100	100	0.212716	0.255299	0.115831	0.0927653	0.0655001	100	0.0484316	100	3.4e-09	0.221113	0.400951	0.233254	0.0452738	0.0409863	0.046116	0.128751	100	0.147258	0.077828	0.0801892	0.0254027	0.0422114	0.0220867	0.222716	0.284588	0.255797	0.622599	0.253174	0.282124	0.18296	0.0657438	1.1e-09	100	0.2411	0.0420363	0.140366	0.115309	100	0.184817	100	0.261259	0.0886234	0.109468	0.00559468	0.00232609	0.0029745
B2	Escherichia_coli_UMEA_3702_1_AWDZ	0.105773	0.160463	0.25499	0.0849295	0.216944	100	0.0793279	100	100	100	0.111364	0.193695	0.326578	0.0644805	2.97e-06	0.0576947	0.052319	0.161254	0.118302	0.272702	0.077828	0.0801892	0.0286763	0.0468671	0.0195271	0.0975626	0.35465	0.175818	0.70948	0.236455	0.220492	0.226068	0.0684547	0.120688	0.145826	0.294241	100	0.128479	0.131245	100	100	100	0.261149	0.0993082	0.117616	0.00185443	0.00154818	0.0029745
B2	Escherichia_coli_UMEA_3703_1_AWEA	100	100	0.204271	0.14009	0.26315	100	0.0709232	4.41e-07	100	100	0.0989181	0.156755	0.305586	0.160991	0.00742612	0.00806064	0.0461514	0.146411	100	0.227838	0.0778094	0.080947	0.0237897	0.0560982	0.0246557	0.26914	0.282738	0.322149	0.615336	0.309885	0.228684	0.212967	0.076609	100	0.122562	0.256655	0.0294669	0.128479	0.17702	0.315273	100	100	0.261259	0.0886234	0.169106	0.0093055	0.00154922	0.0029745
B2	Escherichia_coli_UMEA_3705_1_AWEB	100	100	0.212716	0.255299	0.115831	0.0927653	0.0655001	100	1.7e-09	0.0126637	3.6e-09	0.190599	0.126338	0.316002	0.00744765	0.0241893	0.0393964	0.134683	100	0.147258	0.077828	0.0801892	0.0254027	0.0422114	0.0220867	0.222716	0.284588	0.255797	0.622599	0.253174	0.282124	0.18296	0.0657438	3.68e-06	100	0.2411	0.0461756	0.140366	0.115309	100	100	100	0.261149	0.0939801	0.109169	0.00559468	0.00154922	0.0029745
B2	Escherichia_coli_UMEA_3707_1_AWEC	0.143209	0.180531	0.212716	0.255299	0.117363	0.0927653	0.0655001	100	1.8e-09	0.0126637	3.8e-09	0.190599	0.126338	0.325733	2.97e-06	0.0161244	0.0329056	0.0907803	0.0452989	0.147258	0.077828	0.0801892	0.0254027	0.0422114	0.0220867	0.222716	0.284588	0.255797	0.625698	0.253174	0.282124	0.18296	0.0657438	0.120688	100	0.2411	0.0461756	0.140366	0.115309	100	100	100	0.261149	0.0939801	0.109169	0.0149308	0.00232394	0.00494323
B2	Escherichia_coli_UMEA_3821_1_AWEF	100	100	0.212716	0.255299	0.115831	0.0927653	0.0655001	100	0.0484315	100	4e-09	0.221113	0.403736	0.233254	0.0452738	0.0409863	0.046116	0.128749	100	0.147258	0.077828	0.0801892	0.0254027	0.0422114	0.0220867	0.222716	0.284588	0.255797	0.622599	0.253174	0.282124	0.187345	0.0657438	1.2e-09	100	0.2411	0.0461756	0.140366	100	0.0858657	0.184817	100	0.261259	0.0886234	0.109468	0.00559468	0.00232609	0.0029745
B2	Escherichia_coli_UMEA_3834_1_AWEG	0.176981	0.171325	0.25499	0.0849295	0.216944	100	0.0793279	100	100	100	0.155426	0.0825709	0.3401	0.316002	0.00744765	0.0241893	0.0329056	0.134683	0.0489837	0.272702	0.077828	0.0801892	0.0286763	0.0468671	0.0195271	0.0975626	0.35465	0.175818	0.70948	0.236455	0.220492	0.226068	0.0684547	0.120688	100	0.2411	100	0.128479	100	0.038752	0.160327	0.124917	0.105514	0.0939801	0.109169	0.00185443	0.00154818	0.0029745
B2	Escherichia_coli_UMEA_3893_1_AWEI	100	100	0.25499	0.0849295	0.216944	100	0.0793279	100	100	100	0.157052	0.110845	0.0525786	0.0644805	2.97e-06	0.0323884	0.0587697	0.161254	0.0111026	0.272702	0.077828	0.0801892	0.0286763	0.0468671	0.0195271	0.0975626	0.359738	0.175818	0.70948	0.258115	0.00371035	3.6e-07	0.00276055	0.120688	0.145826	0.2411	100	0.128479	0.131245	100	0.171361	100	0.261149	0.0939801	0.109169	0.00185443	0.00154818	0.0029745
F	Escherichia_coli_UMEA_3899_1_AWEJ	0.139421	0.171155	100	100	100	100	100	100	100	100	0.157052	0.110845	0.0769981	0.29484	0.0400131	0.147374	0.291836	0.161254	0.0527007	0.177607	0.0938032	0.0931218	0.0221143	0.0422114	0.0208105	0.0322407	0.351749	0.259785	0.376927	0.147516	0.251561	0.191641	0.0739386	0.0134775	0.0042213	0.0539925	0.0336313	0.148975	0.0201526	0.0740891	0.121663	2.66813	0.194364	0.0939801	0.109169	0.0111558	0.00387186	0.00496012
B2	Escherichia_coli_UMEA_3955_1_AWEK	0.243577	0.287609	0.229674	0.158135	0.291662	0.105118	0.0654999	100	100	100	0.155426	0.0825709	0.3401	0.316002	0.00744765	0.0241894	0.0329056	0.134684	0.114299	0.19762	0.077828	0.0801892	0.0303039	0.0468671	0.0195271	0.0975626	0.378452	0.25308	0.70948	0.302537	0.239081	0.196011	0.0657692	0.0201714	0.082538	0.2411	0.0713185	0.128479	0.118236	0.089268	1.2e-09	0.118809	8e-10	0.0107391	0.0336984	0.0149308	0.00232394	0.00494323
B2	Escherichia_coli_UMEA_4075_1_AWEL	0.0325941	0.00992703	0.229674	0.158135	0.291662	0.105118	0.0654999	100	0.0484413	2.23e-06	0.222094	0.14902	0.122459	0.159413	2.97e-06	0.0921763	0.0264125	0.117461	4.63e-07	0.19762	0.077828	0.0801892	0.0303039	0.0468671	0.0195271	0.0975626	0.378452	0.25308	0.70948	0.302537	0.239081	0.196011	0.0657692	100	100	0.2411	0.0503158	0.128479	0.118236	100	100	100	0.261149	0.0939801	0.109169	0.0149308	0.00232394	0.00494323
B2	Escherichia_coli_UMEA_4076_1_AWEM	100	100	0.238048	0.242691	0.216944	100	0.0654966	100	0.0484314	100	4.2e-09	0.221113	0.400951	0.233254	0.0452738	0.0409863	0.046116	0.128749	100	0.184539	100	100	0.0304872	0.051491	0.0220884	0.219298	0.359848	0.286838	0.70948	0.229818	0.220491	0.208876	0.0657692	1.3e-09	100	0.2411	0.0503158	0.134309	0.168531	100	100	100	100	0.131382	0.125892	0.00744728	0.00232408	0.00395245
B2	Escherichia_coli_UMEA_4207_1_AWEN	100	100	0.212716	0.255299	0.115831	0.0927653	0.0655001	100	0.0484314	100	100	0.221113	0.400951	0.233254	0.0452738	0.0409863	0.046116	0.128749	100	0.147258	0.077828	0.0801892	0.0254027	0.0422114	0.0220867	0.222716	0.284588	0.255797	0.622599	0.253174	0.282124	0.18296	0.0657438	0.127392	100	0.2411	0.0461756	0.140366	100	0.0831612	0.184817	100	0.261259	0.0886234	0.109468	0.00559468	0.00232609	0.0029745
D	Escherichia_coli_UMN026_uid33415	0.105772	0.0312003	100	100	100	100	100	100	100	100	100	100	100	100	100	100	100	100	0.0110984	0.197461	100	100	100	100	100	100	100	100	100	100	100	100	0.044736	0.0476786	0.0166904	0.0404183	0.0336314	0.166782	0.0202765	0.120112	0.144714	100	0.186749	0.0886234	0.0922786	0.0111739	0.00310101	0.0079288
B2	Escherichia_coli_UTI89_uid16259	0.243577	0.28761	0.25499	0.0849295	0.216944	100	0.0793279	100	100	100	0.155426	0.0825709	0.3401	0.316002	0.00744765	0.0241894	0.0329056	0.134684	0.114299	0.272702	0.077828	0.0801892	0.0286763	0.0468671	0.0195271	0.0975626	0.35465	0.175818	0.70948	0.236455	0.220492	0.226068	0.0684547	0.120688	100	0.2411	0.0503085	0.128479	0.131245	0.078828	0.160327	100	0.108501	0.0939801	0.109169	0.00185443	0.00154818	0.0029745
B2	Escherichia_sp_3_2_53FAA_ACAC	0.0716088	0.0311987	0.25499	0.0849295	0.216944	100	0.0793279	100	100	100	0.157052	0.110845	0.0525786	0.0644805	2.97e-06	0.0576943	0.136033	100	0.011233	0.272702	0.077828	0.0801892	0.0286763	0.0468671	0.0195271	0.0975626	0.35465	0.175818	0.712549	0.236455	0.220492	0.226068	0.0684547	0.00673489	0.145826	0.311796	0.0336315	0.128479	0.131245	100	100	100	0.261149	0.0939726	0.0498309	0.0149308	0.00232394	0.00495281
[truncated: 39 more columns]

## Sheet: plasmid genes
	heatmap data	plasmid	plasmid	plasmid	plasmid	plasmid	plasmid	plasmid	plasmid	plasmid	plasmid	plasmid	plasmid	plasmid	plasmid	plasmid	plasmid	plasmid	plasmid	plasmid	plasmid	plasmid	plasmid	plasmid	plasmid	plasmid	plasmid	plasmid	plasmid	plasmid	plasmid	plasmid	plasmid	plasmid	plasmid	plasmid	plasmid	plasmid	plasmid	plasmid	plasmid	plasmid	plasmid	plasmid	plasmid	plasmid	plasmid	plasmid	plasmid
	gene_number	172	173	174	175	176	177	178	179	180	181	182	183	184	185	186	187	188	189	190	191	192	193	194	195	196	197	198	199	200	201	202	203	204	205	206	207	209	210	211	212	213	214	215	216	217	218	219	221
	encodes	predicted surface exclusion protein TraS [Escherichia coli O111:H- str. 11128]	TraG [Escherichia coli]	conjugal transfer pilus assembly protein TraH [Salmonella enterica subsp. enterica serovar Poona str. ATCC BAA-1673]	type IV secretion-like conjugative transfer system protein TrbJ [Escherichia coli 53638]	type-F conjugative transfer system pilin assembly thiol-disulfide isomerase TrbB [Escherichia coli 1-392-07_S3_C3]	type IV secretion-like conjugative transfer system protein TrbE [Escherichia coli SMS-3-5]	conjugal transfer mating pair stabilization protein TraN [Salmonella enterica subsp. enterica serovar Kentucky str. CVM29188]	type-F conjugative transfer system pilin assembly protein TrbC [Escherichia coli H252]	conjugal transfer pilus assembly protein TraU [Escherichia coli]	traW [Escherichia coli K-12]	hypothetical protein UTI89_P118 [Escherichia coli UTI89]	conjugal transfer ATP-binding protein TraC [Escherichia coli S88]	hypothetical protein ESQG_04313 [Escherichia coli H494]	type IV conjugative transfer system protein TraV [Escherichia coli MS 146-1]	trbG [Escherichia coli K-12]	conjugal transfer protein TrbD [Escherichia coli]	conjugal transfer protein TraP [Salmonella enterica subsp. enterica serovar Kentucky str. CVM29188]	Mobile element protein [Escherichia coli]	hypothetical protein ETN48_p0164 [Escherichia coli]	conserved hypothetical protein [Salmonella enterica subsp. enterica serovar Kentucky]	hypothetical protein SeKA_D0098 [Salmonella enterica subsp. enterica serovar Kentucky str. CVM29188]	IutA [Escherichia coli APEC O1]	L-lysine 6-monooxigenase IucD [Escherichia coli S88]	IucC [Escherichia coli]	IucB [Escherichia coli APEC O1]	Aerobactin siderophore biosynthesis protein IucA [Escherichia coli S88]	transporter, major facilitator family protein [Escherichia coli MS 84-1]	hypothetical protein APECO1_O1CoBM174 [Escherichia coli APEC O1]	hypothetical protein HMPREF9536_03616 [Escherichia coli MS 84-1]	enolase, C- TIM barrel domain [Salmonella enterica subsp. enterica serovar Kentucky str. CVM29188]	SitD [Escherichia coli]	SitC [Escherichia coli APEC O1]	manganese/iron transport system ATP-binding protein [Escherichia coli HVH 46 (4-2758776)]	iron transporter, periplasmic-binding protein SitA [Escherichia coli KTE5]	hypothetical protein p165897_107 [Escherichia coli]	HlyF [Escherichia coli]	hypothetical protein SeKA_D0137 [Salmonella enterica subsp. enterica serovar Kentucky str. CVM29188]	hypothetical protein WCE_01281 [Escherichia coli KTE5]	transposase [Escherichia coli]	hypothetical protein pVM01_p023 [Escherichia coli]	efflux transporter, RND family, MFP subunit [Escherichia coli H494]	macrolide export ATP-binding/permease protein MacB 2 [Salmonella enterica subsp. enterica serovar Kentucky str. CVM29188]	efflux transporter, outer membrane factor lipoprotein, NodT family [Escherichia coli MS 84-1]	hypothetical protein APECO1_O1CoBM156 [Escherichia coli APEC O1]	hypothetical protein APECO1_O1CoBM154 [Escherichia coli APEC O1]	hypothetical protein APECO1_O1CoBM153 [Escherichia coli APEC O1]	hypothetical protein O2ColV47 [Escherichia coli]	hypothetical protein, partial [Escherichia coli]
	Escherichia_coli_O91_H21_str_B2F1_AGTI	0	0	0	0	0	0	0	0	0	0	0	0	0	0	0	0	0	0	0	0	0	0	0	0	0	0	0	0	0	0	0	0	0	0	0	0	0	0	0	0	0	0	0	0	0	0	0	0
	Escherichia_coli_96_0497_AEZQ	0	0	0	0	0	0	0	0	0	0	0	0	0	0	0	0	0	0	0	0	0	0	0	0	0	0	0	0	0	0	0	0	0	0	0	0	0	0	0	0	0	0	0	0	0	0	0	0
	Escherichia_coli_STEC_B2F1_AFDQ	0	0	0	0	0	0	0	0	0	0	0	0	0	0	0	0	0	0	0	0	0	0	0	0	0	0	0	0	0	0	0	0	0	0	0	0	0	0	0	0	0	0	0	0	0	0	0	0
	Escherichia_coli_STEC_O31_AFEX	0	0	0	0	0	0	0	0	1	1	0	1	1	1	1	1	1	0	0	0	0	0	0	0	0	0	0	0	0	0	0	0	0	0	0	0	0	0	0	0	0	0	0	0	0	0	0	1
	Escherichia_coli_B088_ACXE	0	1	1	1	1	1	1	1	1	1	1	1	0	1	0	0	1	0	0	0	0	0	0	0	0	0	0	0	0	0	0	0	0	0	0	0	0	0	0	0	0	0	0	0	0	0	0	0
	Escherichia_coli_KTE138_ANYB	0	0	0	0	0	0	0	0	0	0	0	0	0	0	0	0	0	0	0	0	0	0	0	0	0	0	0	0	0	0	0	0	0	0	0	0	0	0	0	0	0	0	0	0	0	0	0	0
	Escherichia_coli_KTE135_ANWH	0	0	0	0	0	0	0	0	0	0	0	0	0	0	0	0	0	0	0	0	0	0	0	0	0	0	0	0	0	0	0	0	0	0	0	0	0	0	0	0	0	0	0	0	0	0	0	0
	Escherichia_coli_E24377A_uid13960	0	0	0	0	0	0	0	0	0	0	0	0	0	0	0	0	0	0	0	0	0	0	0	0	0	0	0	0	0	0	0	0	0	0	0	0	0	0	1	0	0	0	0	0	0	0	0	0
	escherichia_coli_h420	0	1	1	1	1	1	1	1	1	1	1	1	1	1	1	1	1	1	0	0	1	1	1	1	1	1	1	0	0	0	1	1	1	1	1	1	1	1	1	0	0	0	0	0	1	1	1	1
	Escherichia_coli_MS499	1	1	1	1	1	1	1	1	1	1	1	1	1	1	1	1	1	1	1	1	1	1	1	1	1	1	1	1	1	1	1	1	1	1	1	1	1	1	1	1	1	1	1	1	1	1	1	1
	Escherichia_coli_H494_AFQH	0	1	1	1	1	1	1	1	1	1	1	1	1	1	1	1	1	0	0	0	0	1	1	1	1	1	1	1	1	1	1	1	1	1	0	1	1	1	1	1	1	1	1	1	1	1	1	1
	Escherichia_coli_O08_AOGM	0	1	1	1	1	1	1	1	1	1	1	1	0	1	1	1	1	1	0	0	1	0	0	0	0	0	0	0	0	0	1	1	1	1	1	1	1	1	0	0	0	0	0	0	1	1	1	1
	Escherichia_coli_MS_182_1_ADTM	0	0	0	0	0	0	0	0	0	0	0	0	0	0	0	0	0	0	0	0	0	0	0	0	0	0	0	0	0	0	1	1	1	1	0	0	0	0	0	0	0	0	0	0	0	0	0	1
	Escherichia_coli_HVH_115_4_4465997_AVWD	0	0	0	0	0	0	0	0	0	0	0	0	0	0	0	0	0	0	0	0	0	0	0	0	0	0	0	0	0	0	1	1	1	1	0	0	0	0	0	0	0	0	0	0	0	0	0	1
	Escherichia_coli_HVH_115_4_4465989_AVWE	0	0	0	0	0	0	0	0	0	0	0	0	0	0	0	0	0	0	0	0	0	0	0	0	0	0	0	0	0	0	1	1	1	1	0	0	0	0	0	0	0	0	0	0	0	0	0	1
Phylogroup	Distance scores	plasmid	plasmid	plasmid	plasmid	plasmid	plasmid	plasmid	plasmid	plasmid	plasmid	plasmid	plasmid	plasmid	plasmid	plasmid	plasmid	plasmid	plasmid	plasmid	plasmid	plasmid	plasmid	plasmid	plasmid	plasmid	plasmid	plasmid	plasmid	plasmid	plasmid	plasmid	plasmid	plasmid	plasmid	plasmid	plasmid	plasmid	plasmid	plasmid	plasmid	plasmid	plasmid	plasmid	plasmid	plasmid	plasmid	plasmid	plasmid
D	Escherichia_coli_4_1_47FAA_ACTQ	100	0.420416	0.130658	0.0427018	0.0479644	0.105538	0.0363062	0.00601335	0.0128732	0.0363779	0.01913	0.15911	2.53e-06	0.0232218	0.0208384	0.112905	100	100	100	100	0.268809	100	100	100	100	100	100	100	100	100	100	100	100	100	100	100	100	100	100	100	100	100	100	100	100	100	100	100
B2	Escherichia_coli_536_uid16235	100	100	100	100	100	100	100	100	100	100	100	100	100	100	100	100	100	100	100	100	100	100	100	100	100	100	100	100	100	100	0.115538	0.125893	0.259292	0.310091	100	100	100	100	0.148246	0.266299	100	100	100	100	100	100	100	100
D	Escherichia_coli_576_1_AJWS	100	100	100	100	100	100	100	100	100	100	100	100	100	100	100	100	100	100	100	100	100	100	0.0536571	0.0698433	0.044908	0.0869655	0.123177	100	100	100	0.0882341	0.10947	0.20976	0.286353	100	100	100	100	0.205907	0.0849067	100	100	100	100	100	100	100	100
B2	Escherichia_coli_83972_ACGN	100	100	100	100	100	100	100	100	100	100	100	100	100	100	100	100	100	100	100	100	100	0.00145241	2.69e-07	0.0375342	0.049322	0.0923458	0.118722	100	100	100	0.0935682	0.10917	0.20976	0.278206	100	100	100	100	0.128544	0.206787	100	100	100	100	100	100	100	100
B2	Escherichia_coli_ABU_83972_uid38725	100	100	100	100	100	100	100	100	100	100	100	100	100	100	100	100	100	100	100	100	100	0.00145231	2.17e-07	0.0375342	0.049322	0.0923457	0.118722	100	100	100	0.0935683	0.10917	0.20976	0.278206	100	100	100	100	0.128544	0.206787	100	100	100	100	100	100	100	100
B2	Escherichia_coli_APEC_O1_uid16718	100	0.345706	0.17193	0.0316891	0.168046	0.0716624	0.0507985	0.0794778	0.169589	1.69e-06	0.0730481	0.136714	2.02e-06	7.6e-09	6.31e-07	3.62e-06	0.00320674	100	100	100	100	1.82e-07	0.00311707	1.16e-08	7.58e-07	6.22e-07	0.00107171	1.02e-06	3.97e-06	6.93e-08	0.0935684	0.10917	0.169926	0.278206	0.00474581	3.14e-07	5e-09	5.3e-09	0.168471	0.247475	0.00893554	0.000515549	8.59e-08	1.21e-07	5.8e-07	6.28e-07	0.000838103	1.22e-06
B2	Escherichia_coli_CFT073_uid313	100	100	100	100	100	100	100	100	100	100	100	100	100	100	100	100	100	100	100	100	100	100	0.0536571	0.0698432	0.0459651	0.0869655	0.123169	100	100	100	0.0935685	0.10917	0.20976	0.278206	100	100	100	100	0.142314	0.0344718	100	100	100	100	100	100	100	100
B2	Escherichia_coli_clone_D_i14_uid52023	100	100	100	100	100	100	100	100	100	100	100	100	100	100	100	100	100	100	100	100	100	0.0014524	1.75e-07	0.0375342	0.0493219	0.0915962	0.118722	100	100	100	0.0935686	0.10917	0.20976	0.278206	100	100	100	100	0.16649	0.20426	100	100	100	100	100	100	100	100
B2	Escherichia_coli_cloneA_i1_AEYT	100	100	100	100	100	100	100	100	100	100	100	100	100	100	100	100	100	100	100	100	100	100	100	100	100	100	100	100	100	100	0.0988735	0.146437	0.201159	0.278206	100	100	100	100	0.16847	0.244898	100	100	100	100	100	100	100	100
D	Escherichia_coli_EC302_04_AMFM	100	100	100	0.0473536	0.280479	0.0880326	0.0752101	0.137716	0.177031	0.0180456	0.0322191	0.438821	0.0286828	0.0778094	0.0262456	0.112907	0.190279	100	100	100	0.167525	0.000484036	6.41e-08	0.000944444	0.0010536	0.000746419	0.00107184	7.21e-07	3.97e-06	6.94e-08	0.263482	0.0160204	0.0761823	0.488056	100	100	100	100	0.168555	0.271248	100	100	100	100	100	100	100	100
B2	Escherichia_coli_F11_AAJU	100	0.291321	100	0.0376352	0.257892	0.0805404	0.214562	0.0490982	0.169746	0.035659	0.032219	0.228574	100	0.210261	0.0209212	0.0933325	0.0064137	100	100	100	100	100	100	100	100	100	100	100	100	100	0.115538	0.125892	0.259291	0.310091	100	100	100	100	0.154933	0.266299	100	100	100	100	100	100	100	100
B2	Escherichia_coli_H001	100	100	100	100	100	100	100	100	100	100	100	100	100	100	100	100	100	100	100	100	100	100	100	100	100	100	100	100	100	100	100	100	100	100	100	100	100	100	100	100	100	100	100	100	100	100	100	100
B2	Escherichia_coli_H223	100	100	100	100	100	100	100	100	100	100	100	100	100	100	100	100	100	100	100	100	0.197127	100	100	100	100	100	100	100	100	100	0.0882343	0.0922787	0.20976	0.286353	100	100	100	100	100	100	100	100	100	100	100	100	100	100
B2	Escherichia_coli_H588	100	100	100	100	100	100	100	100	100	100	100	100	100	100	100	100	100	100	100	100	100	100	100	100	100	100	100	100	100	100	0.130156	0.100881	0.259548	0.293955	100	100	100	100	100	100	100	100	100	100	100	100	100	100
D	Escherichia_coli_HM26_APNW	100	0.31773	0.161137	100	0.286806	3.29e-06	0.0327192	0.0030073	8.03e-07	0.00442053	0.125985	0.291258	0.0486663	0.0468421	0.0262046	0.0261295	0.0427486	100	100	100	0.211798	100	100	100	100	100	100	100	100	100	0.0960136	0.125961	0.229583	0.458844	100	100	100	100	0.283025	100	100	100	100	100	100	100	0.000838568	0.010012
D	Escherichia_coli_HM46_APNY	100	100	100	100	100	100	100	100	100	100	100	100	100	100	100	100	100	100	100	100	100	100	100	100	100	100	100	100	100	100	100	100	100	100	100	100	100	100	100	100	100	100	100	100	100	100	100	100
B2	Escherichia_coli_HM605_AJWU	100	0.259094	0.0269765	0.0124252	0.0367856	2.84e-06	4.71e-07	1.07e-06	7.19e-07	1.35e-06	6.2e-09	6.8e-07	1.37e-06	7.4e-09	2.47e-07	2.66e-06	0.00320674	6.62e-07	2.96e-06	6.5e-09	0.253702	1.48e-07	8.35e-08	1.14e-08	6.86e-07	5.59e-07	0.00107197	2.04e-07	3.84e-06	6.96e-08	0.263483	0.0668791	0.085979	0.488069	0.0047445	6.45e-08	4.9e-09	5.2e-09	0.00674438	0.101498	1.31e-07	1.93e-08	2.6e-09	6.32e-08	2e-07	5.61e-07	1.11e-07	9.48e-07
B2	Escherichia_coli_HM605_CADZ	100	0.259094	0.0269775	0.012425	0.0367853	2.55e-06	4.41e-07	9.58e-07	6.5e-07	1.13e-06	6.2e-09	6.51e-07	1.09e-06	7.2e-09	1.99e-07	2.33e-06	0.00320674	5.17e-07	2.96e-06	7.7e-09	2.44e-06	1.04e-07	5.93e-08	1.12e-08	6.18e-07	4.58e-07	0.00107208	2.04e-07	3.78e-06	7.02e-08	0.0935686	0.142481	0.0761821	0.327694	0.00474439	6.45e-08	4.8e-09	5.1e-09	0.175203	0.101497	1.28e-07	1.13e-08	1.23e-07	3.38e-08	3.57e-07	4.72e-07	6.41e-08	6.93e-07
B2	Escherichia_coli_HM65_APNX	100	100	100	100	100	100	100	100	100	100	100	100	100	100	100	100	100	100	100	100	100	100	100	100	100	100	100	100	100	100	0.0882344	0.0922787	0.20976	0.286352	100	100	100	100	100	0.420974	100	100	100	100	100	100	100	100
D	Escherichia_coli_HM69_APNV	0.00577179	0.288743	100	0.0376352	0.257898	0.0759485	0.214562	0.0589178	0.163147	0.0356492	0.0574292	0.272619	100	0.284352	0.0157143	0.107044	0.118485	100	100	100	0.253701	100	0.0536571	0.0698432	0.044908	0.0869655	0.123177	100	100	100	0.0882345	0.0922787	0.20976	0.286352	100	100	100	100	0.128738	0.204037	100	100	100	100	100	100	100	100
B2	Escherichia_coli_HVH_1_4_6876161_AVSX	100	0.260324	100	100	0.0606514	2.93e-07	1.65e-07	2.38e-07	1.2e-08	9.9e-09	4.6e-09	3.22e-07	2.39e-07	5.4e-09	4.3e-09	3.6e-09	0.00320675	6.72e-08	2.27e-06	8e-09	9.05e-08	2.8e-09	7.9e-09	7.6e-09	3.6e-08	3.8e-09	0.00107264	2.03e-07	2.58e-06	1.05e-07	0.0935686	0.100726	0.199827	0.278206	9.6e-09	4.8e-08	3.4e-09	3.5e-09	0.16834	0.244897	1.1e-08	2.5e-09	2.7e-09	2.9e-09	0.00262922	3.1e-09	2.8e-09	3.3e-09
D	Escherichia_coli_HVH_10_4_6832164_AVTF	100	0.291321	100	0.0376352	0.257891	0.08054	0.214563	0.0490982	0.169746	0.035659	0.0322186	0.228574	100	0.214902	0.0157143	0.0933325	0.0096199	100	100	100	100	100	0.0536571	0.0698431	0.0449078	0.0869655	0.124255	100	100	100	0.0882346	0.0922787	0.20976	0.286352	100	100	100	100	0.128738	0.204037	100	100	100	100	100	100	100	100
B2	Escherichia_coli_HVH_100_4_2850729_AVVQ	100	0.291321	100	0.0376352	0.257892	0.0805402	0.214563	0.0490982	0.169746	0.035659	0.0322186	0.228574	100	0.210261	0.0209212	0.0933325	0.00641378	100	100	100	100	100	100	100	100	100	100	100	100	100	0.115538	0.125892	0.259291	0.310091	100	100	100	100	0.00674412	0.0797172	100	100	100	100	100	100	100	100
B2	Escherichia_coli_HVH_102_4_6906788_AVVR	100	0.259094	0.0269774	0.0124245	0.036785	2.31e-06	4.03e-07	8.69e-07	5.04e-07	7.68e-07	6e-09	5.89e-07	1e-06	7e-09	1.3e-07	2.05e-06	0.00320674	4.44e-07	2.9e-06	7e-09	2.24e-06	4.56e-08	2.33e-08	1.1e-08	5.41e-07	4.21e-07	0.00107216	2.04e-07	3.72e-06	7.12e-08	0.258123	0.0498302	0.0350812	0.488056	0.00474425	6.3e-08	4.7e-09	5e-09	0.175203	0.101497	1.27e-07	7.2e-09	1.26e-07	1.88e-08	3.35e-07	3.99e-07	1.4e-09	6.66e-07
B2	Escherichia_coli_HVH_103_4_5904188_AVVS	100	100	100	100	100	100	100	100	100	100	100	100	100	100	100	100	100	100	100	100	100	0.00145235	1.68e-08	0.0375342	0.0493219	0.0915962	0.119813	100	100	100	0.0935686	0.117587	0.20976	0.278206	100	100	100	100	0.128544	0.20659	100	100	100	100	100	100	100	100
B2	Escherichia_coli_HVH_104_4_6977960_AVVT	100	0.532672	100	0.0376352	0.263431	0.157852	100	0.137714	0.163558	0.0133545	0.0385684	0.185175	100	0.00465856	1.23e-07	1.69e-06	0.00320815	3.59e-07	2.84e-06	7.1e-09	0.226386	3.5e-09	1.35e-08	1.08e-08	0.00105382	3.9e-07	0.00107228	2.04e-07	3.65e-06	7.32e-08	0.0935686	0.10917	0.159916	0.278206	0.00474417	6.15e-08	4.6e-09	4.9e-09	4e-09	1.41e-06	1.22e-07	5.1e-09	9.75e-08	1.11e-08	5.34e-08	3.24e-07	8.24e-08	3.26e-07
D	Escherichia_coli_HVH_106_4_6881831_AVVU	100	0.291321	100	0.0376352	0.257891	0.0805401	0.214563	0.0490982	0.169746	0.035659	0.0322186	0.228574	100	0.214903	0.0157143	0.0933325	0.00641389	100	100	100	100	100	0.0536571	0.0698432	0.0449079	0.0869655	0.123177	100	100	100	0.0882349	0.0922787	0.20976	0.286352	100	100	100	100	0.128738	0.204037	100	100	100	100	100	100	100	100
B2	Escherichia_coli_HVH_107_4_5860571_AVVV	100	100	100	100	100	100	100	100	100	100	100	100	100	100	100	100	100	100	100	100	100	100	100	100	100	100	100	100	100	100	0.0988248	0.125892	0.249444	0.301711	100	100	100	100	0.13458	0.228637	100	100	100	100	100	100	100	100
B2	Escherichia_coli_HVH_109_4_6977162_AVVX	100	100	100	0.0376378	0.269346	0.172787	100	0.296405	0.202427	0.0314542	0.0510516	0.161889	0.0286828	0.0779329	100	100	0.0939843	100	100	100	0.167524	0.00145235	1.19e-08	0.038478	0.0503783	0.0915962	0.118722	100	100	100	0.0988608	0.10917	0.20976	0.278206	100	100	100	100	0.155776	0.0423471	100	100	100	100	100	100	100	100
D	Escherichia_coli_HVH_110_4_6978754_AVVY	100	0.291321	100	0.0376352	0.257891	0.08054	0.214563	0.0490982	0.169746	0.035659	0.0322186	0.228574	100	0.214902	0.0157143	0.0933325	0.00641436	100	100	100	0.155117	100	0.0536571	0.0698431	0.0449077	0.0869655	0.123177	100	100	100	0.0882349	0.0922787	0.20976	0.286352	100	100	100	100	0.128738	0.204037	100	100	100	100	100	100	100	100
B2	Escherichia_coli_HVH_111_4_7039018_AVVZ	100	100	100	100	100	100	100	100	100	100	100	100	100	100	100	100	100	100	100	100	100	100	100	100	100	100	100	100	100	100	0.0935686	0.10917	0.20976	0.278206	100	100	100	100	0.148245	0.266299	100	100	100	100	100	100	100	100
B2	Escherichia_coli_HVH_112_4_5987253_AVWA	100	100	100	100	100	100	100	100	100	100	100	100	100	100	100	100	100	100	100	100	100	100	100	100	100	100	100	100	100	100	0.0935686	0.10917	0.20976	0.278206	100	100	100	100	0.154933	0.266299	100	100	100	100	100	100	100	100
D	Escherichia_coli_HVH_113_4_7535473_AVWB	100	0.291321	100	0.0376352	0.257891	0.0805399	0.214562	0.0490982	0.169746	0.035659	0.0322186	0.228574	100	0.214901	0.0157143	0.0933325	0.0064145	100	100	100	100	100	0.0536571	0.0698431	0.0449076	0.0869655	0.123176	100	100	100	0.0882348	0.0922787	0.20976	0.286352	100	100	100	100	0.128737	0.204036	100	100	100	100	100	100	100	100
B2	Escherichia_coli_HVH_114_4_7037740_AVWC	100	0.291321	100	0.0376352	0.257891	0.0805399	0.214562	0.0490982	0.169746	0.035659	0.0322186	0.228574	100	0.210261	0.0209212	0.0933325	0.0064144	100	100	100	100	0.00145234	1.11e-08	0.038478	0.0503783	0.0915962	0.118722	100	100	100	100	100	100	100	100	100	100	100	0.148983	0.0344718	100	100	100	100	100	100	100	100
B2	Escherichia_coli_HVH_116_4_6879942_AVWF	100	100	100	0.0864906	0.263471	0.0844725	0.22204	100	0.207395	0.0178065	0.0573083	0.241693	100	0.284352	100	0.107044	0.118485	100	100	100	0.141857	0.00145234	1.07e-08	0.0375342	0.0493219	0.0915962	0.118722	100	100	100	0.0935686	0.10917	0.20976	0.278206	100	100	100	100	0.128544	0.206787	100	100	100	100	100	100	100	100
B2	Escherichia_coli_HVH_117_4_6857191_AVWG	100	100	100	100	100	100	100	100	100	100	100	100	100	100	100	100	100	100	100	100	100	0.00145234	1.04e-08	0.038478	0.0503783	0.0915962	0.118722	100	100	100	0.0988608	0.10917	0.20976	0.278206	100	100	100	100	0.142314	0.0370762	100	100	100	100	100	100	100	100
B2	Escherichia_coli_HVH_118_4_7345399_AVWH	100	0.291321	100	0.0376352	0.257891	0.0805399	0.214562	0.0490982	0.169746	0.035659	0.0322186	0.228574	100	0.210261	0.0209212	0.0933325	0.00641399	100	100	100	0.253701	100	100	100	100	100	100	100	100	100	0.0935686	0.10922	0.199827	0.278206	100	100	100	100	0.16847	0.244898	100	100	100	100	100	100	100	100
D	Escherichia_coli_HVH_119_4_6879578_AVWI	100	0.291321	100	0.0376352	0.257891	0.0805399	0.214562	0.0490982	0.169746	0.035659	0.0322186	0.230084	100	0.210259	0.0157143	0.0933325	0.0064143	100	100	100	100	100	0.0536571	0.069843	0.0449075	0.0869655	0.123176	100	100	100	0.088235	0.0922787	0.20976	0.286352	100	100	100	100	0.128738	0.204037	100	100	100	100	100	100	100	100
B2	Escherichia_coli_HVH_120_4_6978681_AVWJ	100	100	100	100	100	100	100	100	100	100	100	100	100	100	100	100	100	100	100	100	100	0.00145234	1.03e-08	0.038478	0.0503783	0.0915962	0.118722	100	100	100	0.0988608	0.10917	0.20976	0.278206	100	100	100	100	0.148983	0.0344718	100	100	100	100	100	100	100	100
D	Escherichia_coli_HVH_122_4_6851606_AVWL	100	0.291321	100	0.0376352	0.257891	0.0805399	0.214562	0.0490982	0.169746	0.035659	0.0322186	0.228574	100	0.214901	0.0157143	0.0933325	0.0064141	100	100	100	100	100	0.0536571	0.069843	0.0449075	0.0869655	0.123176	100	100	100	0.0882351	0.0922787	0.20976	0.286352	100	100	100	100	0.128738	0.204037	100	100	100	100	100	100	100	100
B2	Escherichia_coli_HVH_125_4_2634716_AVWM	100	0.25318	0.17024	0.0427051	0.138478	0.0716616	0.0525999	0.076489	0.176198	6.44e-07	0.0731756	0.135179	1.39e-06	0.0139422	1.11e-07	1.4e-06	0.0096211	100	100	100	0.167523	0.00096805	1.02e-08	1.06e-08	0.00105368	3.51e-07	0.00107237	2.04e-07	3.59e-06	7.72e-08	0.104118	0.125892	0.249444	0.293955	0.00951004	0.0434991	0.0335736	4.8e-09	100	100	0.0181033	0.0005155	0.000933125	0.00389755	1.55e-07	0.00115591	0.00251548	0.0100037
B2	Escherichia_coli_HVH_126_4_6034225_AVWN	100	0.251898	0.174205	0.0427049	0.144062	0.0716614	0.0543898	0.0764891	0.176198	5.44e-07	0.0803161	0.135179	1.07e-06	0.0139419	7.73e-08	1.16e-06	0.00641428	100	100	100	0.237989	0.00241996	0.00207163	1.04e-08	0.00105376	3.18e-07	0.0032204	2.04e-07	3.53e-06	9.88e-08	0.0935686	0.10922	0.199827	0.327704	0.0191384	0.0139053	4.5e-09	4.7e-09	3.8e-09	1.29e-06	1.23e-07	0.00103099	4.45e-08	7.2e-09	2.49e-07	2.37e-07	8.25e-08	0.0149839
B2	Escherichia_coli_HVH_127_4_7303629_AVWO	100	0.259094	0.0269769	0.0124243	0.0367843	2.11e-06	3.71e-07	7.53e-07	0.00624302	4.11e-07	5.8e-09	5.58e-07	8.78e-07	6.8e-09	9.05e-08	8.42e-07	0.00320674	2.01e-07	2.77e-06	7.2e-09	2.07e-06	3.5e-09	1.01e-08	1.02e-08	4.69e-07	2.76e-07	0.00107244	2.04e-07	3.47e-06	8.51e-08	0.0935686	0.117561	0.199827	0.278206	1.12e-08	6e-08	4.4e-09	4.6e-09	0.155777	0.0901405	100	100	100	5.2e-09	2.09e-07	1.03e-07	4.03e-08	3.45e-07
B2	Escherichia_coli_HVH_128_4_7030436_AVWP	100	100	100	100	100	100	100	100	100	100	100	100	100	100	100	100	100	100	100	100	100	0.00145234	1e-08	0.0384777	0.0493219	0.0915962	0.118722	100	100	100	0.0988247	0.125892	0.249444	0.301711	100	100	100	100	0.121869	0.206731	100	100	100	100	100	100	100	100
B2	Escherichia_coli_HVH_13_4_7634056_AVTH	100	100	100	100	100	100	100	100	100	100	100	100	100	100	100	100	100	100	100	100	100	100	100	100	100	100	100	100	100	100	0.0935686	0.10917	0.20976	0.278206	100	100	100	100	100	0.420974	100	100	100	100	100	100	100	100
D	Escherichia_coli_HVH_130_4_7036876_AVWQ	100	0.291321	100	0.0376352	0.257891	0.0805399	0.214562	0.0490982	0.169746	0.035659	0.0322186	0.228574	100	0.214901	0.0157144	0.0933325	0.00641421	100	100	100	0.237982	100	0.0536571	0.0707912	0.0449075	0.0869655	0.123176	100	100	100	0.0882352	0.0922787	0.20976	0.286352	100	100	100	100	0.149195	0.026517	100	100	100	100	100	100	100	100
B2	Escherichia_coli_HVH_132_4_6876862_AVWR	100	100	100	100	100	100	100	100	100	100	100	100	100	100	100	100	100	100	100	100	100	0.00193641	9.9e-09	0.0384778	0.0493219	0.0915962	0.118722	100	100	100	0.0935686	0.10917	0.20976	0.278206	100	100	100	100	0.149015	0.0701289	100	100	100	100	100	100	100	100
D	Escherichia_coli_HVH_133_4_4466519_AVWS	100	100	100	100	100	100	100	100	100	100	100	100	100	100	100	100	100	100	100	100	0.255656	100	0.0536571	0.069843	0.0449075	0.0869655	0.123176	100	100	100	0.0882352	0.0922787	0.20976	0.286352	100	100	100	100	0.128738	0.204037	100	100	100	100	100	100	100	100
D	Escherichia_coli_HVH_134_4_6073441_AVWT	100	0.291321	100	0.0376352	0.257891	0.0805399	0.214562	0.0490982	0.169746	0.035659	0.0385379	0.228574	100	0.2149	0.0157144	0.0933325	0.00641421	100	100	100	100	100	0.0536571	0.069843	0.0449075	0.0869655	0.123176	100	100	100	0.0882353	0.0922787	0.20976	0.286352	100	100	100	100	0.128738	0.204036	100	100	100	100	100	100	100	100
D	Escherichia_coli_HVH_135_4_4449320_AVWU	100	0.272595	0.0904494	0.0317309	0.0354659	0.14535	100	0.025896	0.0785434	0.00879968	0.0730453	0.254214	100	0.121565	100	100	0.0325747	100	100	100	0.31016	100	0.0536571	0.069843	0.0449075	0.0869655	0.123176	100	100	100	0.0882353	0.0922787	0.20976	0.286352	100	100	100	100	0.128738	0.204036	100	100	100	100	100	100	100	100
B2	Escherichia_coli_HVH_137_4_2124971_AVWW	100	0.260324	0.0269773	0.0124241	0.0367839	1.86e-06	3.3e-07	0.016786	100	100	100	3.65e-07	8.11e-07	6.6e-09	8.79e-08	4.25e-07	0.00320674	2.58e-07	2.71e-06	7.3e-09	1.84e-06	3.4e-09	9.8e-09	1e-08	3.86e-07	2.41e-07	0.00107255	2.04e-07	3.4e-06	8.64e-08	0.258123	0.024145	0.0761819	0.488067	1.12e-08	5.85e-08	4.3e-09	4.5e-09	0.16847	0.244898	3.5e-08	4e-09	2.41e-08	4.2e-09	2.05e-07	3.39e-08	0.000838547	1.68e-07
B2	Escherichia_coli_HVH_138_4_6066704_AVWX	100	100	100	0.137927	0.257909	0.0408609	0.214664	0.0429736	0.270346	0.0133541	0.0320229	0.207349	100	0.304977	100	0.149158	0.12213	100	100	100	0.237988	100	0.0462322	0.0689222	0.047207	0.0908474	0.122985	100	100	100	0.0935686	0.10917	0.20976	0.278206	100	100	100	100	0.128738	0.204036	100	100	100	100	100	100	100	0.0200138
D	Escherichia_coli_HVH_140_4_5894387_AVWZ	100	0.291321	100	0.0376356	0.257891	0.0805399	0.214562	0.0490982	0.169746	0.035659	0.0322186	0.228574	100	0.2149	0.0157144	0.0933325	0.00641421	100	100	100	0.255656	100	0.0536571	0.069843	0.0449075	0.0869655	0.123176	100	100	100	0.0882353	0.0922787	0.20976	0.286352	100	100	100	100	0.128738	0.204036	100	100	100	100	100	100	100	100
B2	Escherichia_coli_HVH_141_4_5995973_AVXA	3.42e-07	4.8e-09	8.13e-07	3.04e-06	4.8e-09	1.65e-06	0.0017865	6.58e-07	4.3e-07	3.04e-07	5.6e-09	5.33e-07	7.44e-07	6.4e-09	6.35e-08	2.16e-07	3.2e-09	1.31e-07	2.65e-06	7.4e-09	1.66e-06	3.3e-09	9.7e-09	9.8e-09	3.09e-07	2.13e-07	1e-09	2.04e-07	3.34e-06	8.9e-08	0.0935422	0.0922787	0.20976	0.286352	1.08e-08	5.7e-08	4.2e-09	4.4e-09	3.6e-09	1.18e-06	3.4e-08	3.4e-09	1.37e-08	3.7e-09	1.27e-07	1.01e-07	2.2e-08	8.7e-08
B2	Escherichia_coli_HVH_142_4_5627451_AVXB	0.00577179	0.081608	100	0.0376352	0.257897	0.0408609	0.206639	0.0458258	0.163562	0.0267967	0.0447678	0.157901	100	0.210261	0.0157144	0.0933325	0.00641421	100	100	100	0.296841	100	0.0536571	0.069843	0.0459651	0.0869655	0.123169	100	100	100	0.0935686	0.10917	0.20976	0.278206	100	100	100	100	0.128738	0.209195	100	100	100	100	100	100	100	100
B2	Escherichia_coli_HVH_143_4_5674999_AVXC	100	100	100	100	100	100	100	100	100	100	100	100	100	100	100	100	100	100	100	100	100	100	0.0462322	0.0689221	0.0472069	0.0908474	0.122985	100	100	100	0.0935686	0.10917	0.20976	0.278206	100	100	100	100	0.128738	0.204036	100	100	100	100	100	100	100	0.0200138
B2	Escherichia_coli_HVH_144_4_4451937_AVXD	100	100	100	100	100	100	100	100	100	100	100	100	100	100	100	100	100	100	100	100	100	0.00193641	9.6e-09	0.0384778	0.0493219	0.0915962	0.118722	100	100	100	0.0935686	0.10917	0.20976	0.278206	100	100	100	100	0.149015	0.070129	100	100	100	100	100	100	100	100
D	Escherichia_coli_HVH_145_4_5672112_AVXE	100	0.291321	100	0.0376351	0.257891	0.0805399	0.214562	0.0490982	0.169746	0.035659	0.0322186	0.228574	100	0.210259	0.0157144	0.0933325	0.00641421	100	100	100	100	100	0.0536571	0.069843	0.0449075	0.0869655	0.123176	100	100	100	0.0882353	0.0922787	0.20976	0.286352	100	100	100	100	0.128738	0.204036	100	100	100	100	100	100	100	100
B2	Escherichia_coli_HVH_146_4_3189767_AVXF	2.36e-07	4.8e-09	7.17e-07	3.04e-06	4.8e-09	1.37e-06	2.96e-07	5.8e-07	2.73e-07	2.16e-07	5.4e-09	4.99e-07	5.97e-07	6.2e-09	8.2e-08	1.1e-07	3.2e-09	1.56e-07	2.58e-06	7.5e-09	1.26e-06	3.2e-09	9.5e-09	9.6e-09	2.08e-07	1.76e-07	1e-09	2.04e-07	3.28e-06	9.42e-08	0.0935422	0.0922787	0.20976	0.286352	1.04e-08	5.55e-08	4.1e-09	4.3e-09	3.4e-09	1.05e-06	3.3e-08	3.1e-09	8.3e-09	3.5e-09	1.47e-07	1.01e-07	1.27e-08	0.0149839
B2	Escherichia_coli_HVH_149_4_4451880_AVXI	100	100	100	0.0864904	0.263471	0.0844725	0.225766	100	0.207395	0.0178065	0.0573083	0.241693	100	0.284352	100	0.107044	0.118484	100	100	100	0.141857	0.00145234	9.4e-09	0.0375341	0.0503788	0.0915962	0.118722	100	100	100	0.0935686	0.10917	0.20976	0.278206	100	100	100	100	0.128544	0.206787	100	100	100	100	100	100	100	100
D	Escherichia_coli_HVH_151_4_5755573_AVXK	100	0.291321	100	0.037635	0.257891	0.0805399	0.214562	0.0490982	0.169746	0.035659	0.0322186	0.228574	100	0.2149	0.0157144	0.0933325	0.00641421	100	100	100	100	100	0.0536571	0.069843	0.0449075	0.0869655	0.123176	100	100	100	0.0882353	0.0922787	0.20976	0.286352	100	100	100	100	0.128738	0.204036	100	100	100	100	100	100	100	100
B2	Escherichia_coli_HVH_153_3_9344314_AVXM	100	0.307411	0.174205	0.0376352	0.263427	0.120492	100	0.0366793	0.234194	0.00892152	0.0730472	0.12927	100	0.0427842	8.19e-08	5.7e-08	0.00641421	100	100	100	0.205176	0.00241996	0.00207163	9.4e-09	0.00105384	1.46e-07	0.0032204	2.04e-07	3.21e-06	1.11e-07	0.0268098	0.0258511	0.399064	1.14e-06	0.0538806	0.042559	4e-09	4.2e-09	0.201729	0.19327	3.2e-08	3e-09	5.6e-09	3.4e-09	1.47e-07	1e-09	7.9e-09	4.57e-08
B2	Escherichia_coli_HVH_154_4_5636698_AVXN	100	0.291321	100	0.0376348	0.257891	0.0805399	0.214562	0.0490982	0.169746	0.035659	0.0322186	0.228574	100	0.210261	0.0209212	0.0933325	0.00641421	100	100	100	100	0.00145234	0.00207322	0.0375342	0.0493219	0.0915962	0.118722	100	100	100	0.0935301	0.10948	0.239616	0.441305	100	100	100	100	0.147404	0.0797163	100	100	100	100	100	100	100	100
D	Escherichia_coli_HVH_155_4_4509048_AVXO	100	0.291321	100	0.0376345	0.257891	0.0805399	0.214562	0.0490982	0.169746	0.035659	0.0322186	0.228574	100	0.214899	0.0157144	0.0933325	0.00641421	100	100	100	100	100	0.0536571	0.069843	0.0449075	0.0869655	0.123176	100	100	100	0.0882353	0.0922787	0.20976	0.286352	100	100	100	100	0.128738	0.204036	100	100	100	100	100	100	100	100
B2	Escherichia_coli_HVH_156_4_3206505_AVXP	100	100	100	0.08649	0.263471	0.0844725	0.22204	100	0.207395	0.0178065	0.0573083	0.243205	100	0.284352	100	0.107044	0.118484	100	100	100	0.141857	0.00145234	9.3e-09	0.0384777	0.0493219	0.0923458	0.118722	100	100	100	0.0935686	0.10917	0.20976	0.278206	100	100	100	100	0.128544	0.206787	100	100	100	100	100	100	100	100
B2	Escherichia_coli_HVH_157_4_3406229_AVXQ	100	100	100	100	100	100	100	100	100	100	100	100	100	100	100	100	100	100	100	100	100	0.00193641	9.2e-09	0.0384778	0.0493219	0.0915962	0.118722	100	100	100	0.0935686	0.10917	0.20976	0.278206	100	100	100	100	0.149015	0.0594503	100	100	100	100	100	100	100	100
B2	Escherichia_coli_HVH_158_4_3224287_AVXR	100	0.292608	100	0.0376353	0.257891	0.0805399	0.214562	0.0458256	0.175922	0.035659	0.0322186	0.228574	100	0.210261	0.0157144	0.0933325	0.00641421	100	100	100	100	100	100	100	100	100	100	100	100	100	0.09353	0.1265	0.239583	0.270408	100	100	100	100	0.212793	0.0752225	100	100	100	100	100	100	100	100
B2	Escherichia_coli_HVH_159_4_5818141_AVXS	100	100	100	100	100	100	100	100	100	100	100	100	100	100	100	100	100	100	100	100	100	0.00193641	9.1e-09	0.0384778	0.0493219	0.0915962	0.118722	100	100	100	0.0935686	0.10917	0.20976	0.278206	100	100	100	100	0.149015	0.0701291	100	100	100	100	100	100	100	100
B2	Escherichia_coli_HVH_16_4_7649002_AVTI	100	0.291321	100	0.0376333	0.257891	0.0805399	0.214562	0.0490982	0.169746	0.035659	0.0322186	0.228574	100	0.210261	0.0209212	0.0933325	0.00641421	100	100	100	100	100	0.0536571	0.069843	0.0459651	0.0869655	0.123169	100	100	100	0.0935686	0.10917	0.20976	0.278206	100	100	100	100	0.128738	0.209195	100	100	100	100	100	100	100	100
B2	Escherichia_coli_HVH_160_4_5695937_AVXT	100	100	100	0.0949176	0.263471	0.0844725	0.22204	100	0.207395	0.0178065	0.0573083	0.241693	100	0.284352	100	0.107044	0.118484	100	100	100	0.141857	0.00145234	9e-09	0.0375341	0.0493219	0.0915962	0.118722	100	100	100	0.0935686	0.10917	0.20976	0.278206	100	100	100	100	0.128544	0.206787	100	100	100	100	100	100	100	100
B2	Escherichia_coli_HVH_161_4_3119890_AVXU	100	0.274946	0.0952732	3.04e-06	0.0723873	0.144623	100	100	0.311613	0.0267794	0.0651461	0.182961	100	0.0356404	0.0261327	0.112906	100	100	100	100	0.264915	0.00145234	8.9e-09	0.0375341	0.0493219	0.0915962	0.118722	100	100	100	0.0935686	0.10917	0.20976	0.278206	100	100	100	100	0.135244	0.217093	100	100	100	100	100	100	100	100
B2	Escherichia_coli_HVH_162_4_5627982_AVXV	100	0.65279	0.174205	0.0342918	0.161186	0.118518	100	0.0527286	0.206072	0.0178065	0.0510981	0.27261	5.52e-07	0.0427839	5.98e-08	3.02e-08	0.0355371	100	100	100	0.181641	0.00241996	0.00207163	9.2e-09	0.00105392	1.07e-07	0.0032204	2.03e-07	3.15e-06	1.17e-07	0.0935422	0.0922787	0.20976	0.286352	0.0538806	0.042559	3.9e-09	4.1e-09	0.155113	0.306967	3.1e-08	2.9e-09	4.1e-09	3.3e-09	1.5e-09	0.00115443	5.5e-09	2.46e-08
D	Escherichia_coli_HVH_163_4_4697553_AVXW	100	0.291321	100	0.0376339	0.257891	0.0805399	0.214562	0.0490982	0.169746	0.035659	0.0322186	0.230084	100	0.214899	0.0157144	0.0933325	0.00641421	100	100	100	100	100	0.0536571	0.069843	0.0449075	0.0869655	0.123176	100	100	100	0.0882353	0.0922787	0.20976	0.286352	100	100	100	100	0.128738	0.204036	100	100	100	100	100	100	100	100
D	Escherichia_coli_HVH_167_4_6073565_AVXY	100	0.291321	100	0.0376361	0.257891	0.0805399	0.214562	0.0490982	0.169746	0.035659	0.0322186	0.228574	100	0.214899	0.0157144	0.0933325	0.00641421	100	100	100	100	100	0.0536571	0.069843	0.0449075	0.0869655	0.123176	100	100	100	0.0882353	0.0922787	0.20976	0.286352	100	100	100	100	0.128738	0.204036	100	100	100	100	100	100	100	100
B2	Escherichia_coli_HVH_169_4_1075578_AVXZ	100	100	100	100	100	100	100	100	100	100	100	100	100	100	100	100	100	100	100	100	100	0.00145234	8.8e-09	0.0375341	0.0493219	0.0915962	0.118722	100	100	100	0.0935686	0.10917	0.20976	0.278206	100	100	100	100	0.128544	0.206787	100	100	100	100	100	100	100	100
B2	Escherichia_coli_HVH_17_4_7473087_AVTJ	3.41e-07	4.5e-09	5.88e-07	3.04e-06	4.5e-09	1.15e-06	2.69e-07	4.78e-07	1.94e-07	4.32e-08	5.2e-09	4.72e-07	4.49e-07	6e-09	4.7e-09	1.68e-08	3e-09	1.86e-07	2.52e-06	7.6e-09	1.06e-06	3.1e-09	8.5e-09	8.8e-09	1.36e-07	2.95e-08	9e-10	2.03e-07	3.02e-06	1.05e-07	0.0935422	0.118285	0.209857	0.262949	1e-08	5.25e-08	3.7e-09	3.9e-09	3.2e-09	9.39e-07	3e-08	2.8e-09	3.4e-09	3.2e-09	4.1e-09	1.17e-08	3.4e-09	8.3e-09
B2	Escherichia_coli_HVH_170_4_3026949_AVYA	100	0.345707	0.17193	0.0316641	0.175035	0.0640699	0.0525859	0.0824956	0.150821	1.01e-07	0.080337	0.1209	100	0.0383891	100	0.0200268	0.00806494	100	100	100	0.282899	0.000967892	8.7e-09	9e-09	0.00105399	5.54e-08	0.00214537	2.03e-07	3.09e-06	1.05e-07	0.263482	0.0160205	0.0761817	0.488057	0.0333618	0.0408174	0.00670588	0.0510342	0.168469	0.244898	0.145928	0.00621467	0.00374145	100	100	100	4.3e-09	0.0100088
B2	Escherichia_coli_HVH_171_4_3191958_AVYB	100	100	100	100	100	100	100	100	100	100	100	100	100	100	100	100	100	100	100	100	100	100	100	100	100	100	100	100	100	100	0.0935686	0.10917	0.179919	0.278206	100	100	100	100	0.201729	0.428917	100	100	100	100	100	100	100	100
B2	Escherichia_coli_HVH_172_4_3248542_AVYC	100	100	100	0.0376352	0.263428	0.157852	100	0.0366795	0.200997	0.013354	0.0510981	0.154854	100	0.0375712	100	100	0.100059	100	100	100	0.253583	100	100	100	100	100	100	100	100	100	0.0935686	0.10917	0.20976	0.278207	100	100	100	100	100	0.420975	100	100	100	100	100	100	100	100
D	Escherichia_coli_HVH_173_3_9175482_AVYD	100	0.291321	100	0.0376368	0.257891	0.0805399	0.214562	0.0490982	0.169746	0.035659	0.0322186	0.228574	100	0.214898	0.0157144	0.0933325	0.00641421	100	100	100	100	100	0.0536571	0.069843	0.0449075	0.0869655	0.123176	100	100	100	0.0882353	0.0922787	0.20976	0.286352	100	100	100	100	0.128738	0.204036	100	100	100	100	100	100	100	100
B2	Escherichia_coli_HVH_175_4_3405184_AVYE	100	0.291321	100	0.0376328	0.257891	0.0805399	0.214562	0.0458255	0.169746	0.035659	0.0322186	0.228574	100	0.210261	0.0157144	0.0933325	0.00641421	100	100	100	0.281343	100	0.049389	0.0708206	0.0472068	0.0908474	0.122985	100	100	100	0.10439	0.109052	0.229583	0.294369	100	100	100	100	0.0731694	0.368179	100	100	100	100	100	100	100	100
B2	Escherichia_coli_HVH_176_4_3428664_AVYF	100	100	100	0.0473536	0.280479	0.0880323	0.07521	0.137716	0.177031	0.0180456	0.0322186	0.438821	0.0286828	0.0778094	0.0262456	0.112906	0.190279	1.33e-07	100	0.00023634	0.271927	0.00193635	8.6e-09	0.0384782	0.0493219	0.0915962	0.118722	100	100	3.76e-06	0.0988353	0.0922787	0.209857	0.286352	0.00474566	5.4e-08	3.8e-09	4e-09	0.128544	0.206787	100	100	100	100	5.2e-09	0.00115463	3.7e-09	1.38e-08
B2	Escherichia_coli_HVH_180_4_3051617_AVYH	100	0.259094	0.0269773	0.0124239	0.0367837	8.51e-07	2.33e-07	3.95e-07	9.01e-08	1.08e-08	5e-09	4.14e-07	3.86e-07	5.8e-09	4.6e-09	1e-08	0.00320674	1.49e-07	2.46e-06	7.7e-09	8.86e-07	3e-09	8.4e-09	8.6e-09	0.00105382	1.65e-08	0.0010726	2.03e-07	2.96e-06	1.05e-07	0.0935686	0.10917	0.129019	0.229866	0.00474414	5.1e-08	3.6e-09	3.8e-09	0.168469	0.247475	2.9e-08	2.7e-09	3e-09	3.1e-09	3.5e-09	7.2e-09	3.2e-09	5.5e-09
D	Escherichia_coli_HVH_182_4_0985554_AVYI	100	100	100	100	100	100	100	100	100	100	100	100	100	100	100	100	100	100	100	100	100	100	0.0536571	0.069843	0.0449075	0.0869655	0.123176	2.03e-07	2.9e-06	1.05e-07	0.0106933	0.025851	0.369937	0.0242089	100	100	100	100	0.149015	0.0701293	100	100	100	100	100	100	100	100
D	Escherichia_coli_HVH_183_4_3205932_AVYJ	100	0.291321	100	0.0376374	0.257891	0.0805399	0.214562	0.0490982	0.169746	0.035659	0.0322186	0.228574	100	0.214898	0.0157144	0.0933325	0.00641421	100	100	100	100	100	0.0536571	0.069843	0.0449075	0.0869655	0.123176	100	100	100	0.0882353	0.0922787	0.20976	0.286352	100	100	100	100	0.128738	0.204036	100	100	100	100	100	100	100	100
B2	Escherichia_coli_HVH_184_4_3343286_AVYK	100	0.291321	100	0.037638	0.257891	0.0805399	0.214562	0.0458254	0.169746	0.035659	0.0322186	0.228574	100	0.210261	0.0157144	0.0933325	0.00641421	100	100	100	0.253592	100	0.049389	0.0708205	0.0472067	0.0908474	0.122985	100	100	100	0.10439	0.109052	0.229583	0.294369	100	100	100	100	0.0731694	0.0484495	100	100	100	100	100	100	100	100
B2	Escherichia_coli_HVH_185_4_2876639_AVYL	100	100	100	100	100	100	100	100	100	100	100	100	100	100	100	100	100	100	100	100	100	100	100	100	100	100	100	100	100	100	0.0935686	0.100726	0.20976	0.270409	100	100	100	100	0.154933	0.266299	100	100	100	100	100	100	100	100
B2	Escherichia_coli_HVH_186_4_3405044_AVYM	100	100	100	0.0473536	0.280479	0.0880321	0.07521	0.137716	0.177031	0.0180456	0.0322186	0.438821	0.0286828	0.0778094	0.0262456	0.112906	0.190279	100	100	100	0.167523	0.00193635	8.3e-09	0.0384782	0.0493219	0.0915962	0.118722	100	100	100	0.0935422	0.0922787	0.20976	0.286352	100	100	100	100	0.128544	0.206789	100	100	100	100	100	100	100	100
F	Escherichia_coli_HVH_187_4_4471660_AVYN	100	100	100	100	100	100	100	100	100	100	100	100	100	100	100	100	100	100	100	100	100	0.000968342	8.2e-09	0.0384783	0.0482632	0.0915962	0.121896	100	100	100	100	100	100	100	100	100	100	100	0.199171	0.0901383	100	100	100	100	100	100	100	100
D	Escherichia_coli_HVH_188_4_2356988_AVYO	100	0.251898	0.17024	0.0427045	0.138478	0.0716612	0.0561787	0.0764892	0.176198	1.08e-08	0.0731756	0.135179	3.34e-07	0.0139413	4.5e-09	6.6e-09	0.00641421	100	100	100	0.167521	0.00241996	0.00207163	8.4e-09	0.00105406	9.9e-09	0.0032204	2.03e-07	2.84e-06	0.00274368	0.307256	0.0413567	0.41899	0.00809315	0.0191384	0.027457	0.00670559	0.0510342	0.0204262	0.244898	0.154752	0.00621467	0.00374145	100	100	100	3.1e-09	0.00501638
D	Escherichia_coli_HVH_189_4_3220125_AVYP	0.00577179	0.291321	100	0.0376322	0.252346	100	0.246571	0.0523648	0.201034	0.0181148	0.0730481	0.160961	100	0.229352	0.010492	0.0933325	0.00641421	100	100	100	0.255656	100	0.0536571	0.069843	0.0449075	0.0869655	0.123176	100	100	100	0.0882353	0.0922788	0.20976	0.286352	100	100	100	100	0.128738	0.204036	100	100	100	100	100	100	100	100
B2	Escherichia_coli_HVH_19_4_7154984_AVTL	100	0.291209	0.0904494	0.0427027	0.108834	0.0716607	100	100	0.291472	0.00884282	0.0549861	0.142382	100	0.0375572	0.0315691	0.12172	0.129933	100	100	100	0.282899	0.000484068	8e-09	7.8e-09	0.00210693	4.2e-09	0.00107264	2.03e-07	2.65e-06	0.0025847	0.0935686	0.100726	0.189871	0.286003	0.00951004	0.0434991	0.0268731	3.6e-09	0.168469	0.244897	0.0181032	0.000515513	0.000933125	0.00519775	3e-09	3.7e-09	2.9e-09	0.00501519
B2	Escherichia_coli_HVH_190_4_3255514_AVYQ	100	100	100	100	100	100	100	100	100	100	100	100	100	100	100	100	100	100	100	100	100	100	100	100	100	100	100	100	100	100	0.0935302	0.15106	0.229624	0.294247	100	100	100	100	100	100	100	100	100	100	100	100	100	100
B2	Escherichia_coli_HVH_191_3_9341900_AVYR	100	0.259094	0.026977	0.0124237	0.0367833	6.1e-07	2.03e-07	3.27e-07	3.81e-08	1.05e-08	4.8e-09	3.84e-07	3.12e-07	5.6e-09	4.4e-09	4.9e-09	0.00320675	1.31e-07	2.39e-06	7.8e-09	6.59e-07	2.9e-09	8.1e-09	8.2e-09	6.96e-08	6.7e-09	0.00107263	2.03e-07	2.77e-06	1.05e-07	0.0935686	0.10917	0.169926	0.278206	0.00474412	4.95e-08	3.5e-09	3.7e-09	0.168469	0.244898	2.8e-08	2.6e-09	2.8e-09	3e-09	3.2e-09	4.9e-09	3e-09	4e-09
B2	Escherichia_coli_HVH_192_4_3054470_AVYS	100	0.291321	100	0.0376388	0.263416	0.0805399	0.214562	0.0490982	0.175916	0.035659	0.0322186	0.228574	100	0.210261	0.0209212	0.0933325	0.00641421	100	100	100	100	100	100	100	100	100	100	100	100	100	0.0935686	0.10922	0.199827	0.278206	100	100	100	100	0.16834	0.244897	100	100	100	100	100	100	100	100
B2	Escherichia_coli_HVH_193_4_3331423_AVYT	100	0.251891	0.174333	0.0512766	0.149799	0.0716609	0.0543857	0.0764893	0.163334	1.02e-08	0.0658761	0.139803	0.00960492	0.0185592	0.00518944	0.0130115	0.00962011	0.00125094	2.33e-06	7.9e-09	3.55e-07	100	100	100	100	100	100	100	100	100	0.140813	0.125892	0.259291	0.301734	100	100	100	100	100	100	100	100	0.113561	100	100	100	0.00419854	0.00501581
B2	Escherichia_coli_HVH_194_4_2356805_AVYU	100	0.291321	100	0.0376352	0.257891	0.0805399	0.214562	0.0458253	0.169746	0.035659	0.0322186	0.228574	100	0.210261	0.0157157	0.0933325	0.00641421	100	100	100	100	100	0.0472729	0.0698691	0.0472064	0.0915955	0.122985	100	100	100	0.10439	0.109052	0.229583	0.294369	100	100	100	100	0.128584	0.212192	100	100	100	100	100	100	100	100
B2	Escherichia_coli_HVH_196_4_4530470_AVYW	0.0146192	0.316605	100	0.0638452	0.263471	0.157852	100	0.0399429	0.219738	0.0222575	0.0322186	0.315797	100	0.284606	0.0473478	100	0.152273	100	100	100	100	100	0.0472728	0.0698691	0.0472067	0.0915955	0.122985	100	100	100	0.0935686	0.10917	0.179919	0.278206	100	100	100	100	0.142314	0.0240505	100	100	100	100	100	100	100	100
B2	Escherichia_coli_HVH_197_4_4466217_AVYX	100	100	100	0.0638449	0.252346	0.0883638	0.214562	0.0490976	0.169746	0.035659	0.0322186	0.377085	100	0.0421498	100	0.114008	0.0434099	100	100	100	100	100	0.0462321	0.0689221	0.0472065	0.0908473	0.122985	100	100	100	0.0106934	0.0336988	0.399068	0.0408758	100	100	100	100	0.101205	0.193599	100	100	100	100	100	100	100	100
B2	Escherichia_coli_HVH_198_4_3206106_AVYY	100	0.345707	0.17193	0.0316425	0.168045	0.0640696	0.0543714	0.0824956	0.157076	0.0044049	0.0731328	0.136713	2.92e-07	0.0232366	0.00519587	4e-09	0.00641421	100	100	100	100	0.000967892	0.00208363	8e-09	0.00105418	5e-09	0.00214537	2.03e-07	2.71e-06	1.05e-07	0.0882364	0.0490496	0.280826	0.293954	0.0381338	0.0408174	0.00670561	0.0510342	100	100	0.145928	0.00621467	0.00374145	100	100	100	0.000838605	0.00501547
B2	Escherichia_coli_HVH_199_4_5670322_AVYZ	100	0.291321	100	0.0376352	0.257891	0.0805399	0.214562	0.0490982	0.169746	0.035659	0.0322186	0.228574	100	0.210261	0.0209212	0.0933325	0.00641421	100	100	100	100	100	100	100	100	100	100	100	100	100	0.0935686	0.10922	0.199827	0.278206	100	100	100	100	0.16834	0.244897	100	100	100	100	100	100	100	100
B2	Escherichia_coli_HVH_2_4_6943160_AVSY	100	100	100	100	100	100	100	100	100	100	100	100	100	100	100	100	100	100	100	100	100	100	100	100	100	100	100	100	100	100	0.0935686	0.10922	0.20976	0.278206	100	100	100	100	100	0.420975	100	100	100	100	100	100	100	100
B2	Escherichia_coli_HVH_20_4_5865042_AVTM	100	100	100	100	100	100	100	100	100	100	100	100	100	100	100	100	100	100	100	100	100	100	0.0536571	0.069843	0.0459651	0.0869655	0.123169	100	100	100	0.0935686	0.10917	0.20976	0.278206	100	100	100	100	0.128738	0.101497	100	100	100	100	100	100	100	100
B2	Escherichia_coli_HVH_201_4_4459431_AVZB	0.00285527	4.2e-09	4.83e-07	3.04e-06	4.2e-09	1.34e-07	1.33e-07	1.21e-07	1.2e-08	9.6e-09	4.4e-09	2.91e-07	2.27e-07	5.2e-09	4.2e-09	3.3e-09	2.8e-09	2.7e-09	2.21e-06	8.1e-09	2.15e-07	2.7e-09	7.8e-09	7.4e-09	1.91e-08	3.5e-09	8e-10	2.02e-07	2.52e-06	1.05e-07	0.0935294	0.100562	0.169926	0.29388	9.2e-09	4.65e-08	3.3e-09	3.4e-09	0.175203	0.244897	2.7e-08	2.4e-09	2.6e-09	2.8e-09	2.9e-09	2.8e-09	2.7e-09	2.9e-09
B2	Escherichia_coli_HVH_202_4_3163997_AVZC	100	0.291321	100	0.0376352	0.257891	0.0805399	0.214562	0.0490982	0.169746	0.035659	0.0322186	0.228574	100	0.210261	0.0209212	0.0933325	0.00641421	100	100	100	100	0.00145234	0.00103636	0.0375341	0.0493219	0.0915962	0.118722	100	100	100	0.0935301	0.10948	0.239616	0.441305	100	100	100	100	0.128544	0.206787	100	100	100	100	100	100	100	100
B2	Escherichia_coli_HVH_203_4_3126218_AVZD	100	0.259094	0.0269773	0.0124233	0.036783	5.35e-08	9.16e-08	6.18e-08	1.14e-08	9.3e-09	4.2e-09	2.65e-07	1.89e-07	5e-09	4.1e-09	3.2e-09	0.00320675	2.6e-09	2.14e-06	8.2e-09	0.00741041	2.6e-09	7.7e-09	7.2e-09	1.06e-08	0.000746827	0.00107265	2.02e-07	2.46e-06	1.05e-07	0.0988735	0.10917	0.180075	0.278206	0.00474411	4.5e-08	3.2e-09	3.3e-09	0.168469	0.244897	2.6e-08	2.3e-09	1.36e-07	2.7e-09	2.8e-09	2.6e-09	2.6e-09	1.9e-06
B2	Escherichia_coli_HVH_204_4_3112802_AVZE	100	100	100	100	100	100	100	100	100	100	100	100	100	100	100	100	100	100	100	100	100	100	100	100	100	100	100	100	100	100	100	100	100	100	100	100	100	100	100	0.420975	100	100	100	100	100	100	100	100
B2	Escherichia_coli_HVH_205_4_3094677_AVZF	0.00866071	0.09949	0.138776	0.0515324	0.288664	0.0716604	0.0436435	0.0770341	0.133639	9e-09	0.0878958	0.232773	0.00958811	0.0422533	4e-09	0.0199405	0.0128262	100	100	100	0.167521	0.00193635	7.6e-09	0.0394225	0.0493219	0.0915962	0.118722	100	100	100	0.0935422	0.0922788	0.20976	0.286352	100	100	100	100	0.128544	0.206787	100	100	100	100	100	100	100	100
D	Escherichia_coli_HVH_206_4_3128229_AVZG	100	100	100	100	100	100	100	100	100	100	100	100	100	100	100	100	100	100	100	100	100	100	0.0536571	0.069843	0.0449075	0.0869655	0.123176	100	100	100	0.0882353	0.092279	0.20976	0.286352	100	100	100	100	0.128738	0.204036	100	100	100	100	100	100	100	100
B2	Escherichia_coli_HVH_207_4_3113221_AVZH	100	100	100	100	100	100	100	100	100	100	100	100	100	100	100	100	100	100	100	100	100	100	100	100	100	100	100	100	100	100	0.0882353	0.109468	0.259548	0.293986	100	100	100	100	100	100	100	100	100	100	100	100	100	0.0149839
D	Escherichia_coli_HVH_208_4_3112292_AVZI	100	0.291321	100	0.0376352	0.257891	0.0805399	0.214562	0.0490982	0.169745	0.035659	0.0322186	0.228574	100	0.214898	0.0157144	0.0933325	0.00641421	100	100	100	100	100	0.0536571	0.069843	0.0449075	0.0869655	0.123176	100	100	100	0.0882353	0.0922791	0.20976	0.286352	100	100	100	100	0.128738	0.204036	100	100	100	100	100	100	100	100
B2	Escherichia_coli_HVH_21_4_4517873_AVTN	100	100	100	0.137927	0.257909	0.0408609	0.214664	0.0429736	0.270346	0.0133539	0.0320229	0.207349	100	0.304977	100	0.149158	0.12213	100	100	100	0.155117	100	0.0462321	0.0689221	0.0472067	0.0908473	0.122985	100	100	100	0.0935686	0.10917	0.20976	0.278206	100	100	100	100	0.168469	0.244897	100	100	100	100	100	100	100	0.0200138
B2	Escherichia_coli_HVH_210_4_3042480_AVZK	100	0.291321	100	0.0376352	0.257891	0.0805399	0.214562	0.0523636	0.169746	0.035659	0.0322186	0.228574	100	0.210261	0.0209212	0.0933325	0.00641421	100	100	100	100	100	100	100	100	100	100	100	100	100	0.0935686	0.10922	0.199827	0.278206	100	100	100	100	0.16834	0.244897	100	100	100	100	100	100	100	100
B2	Escherichia_coli_HVH_211_4_3041891_AVZL	100	0.260324	0.0269773	0.0124231	0.0367826	5e-09	3.69e-08	0.0167863	100	100	100	4.58e-07	1.97e-07	4.8e-09	3.9e-09	3.1e-09	0.00320675	2.5e-09	2.08e-06	8.3e-09	8.04e-08	2.5e-09	7.5e-09	7e-09	6.3e-09	3.4e-09	0.00107265	2.02e-07	2.39e-06	1.05e-07	0.0935686	0.10922	0.209783	0.278206	8.8e-09	4.35e-08	3.1e-09	3.2e-09	0.168469	0.244897	2.5e-08	2.2e-09	2.4e-09	2.6e-09	2.7e-09	2.5e-09	0.000838547	2.7e-09
B2	Escherichia_coli_HVH_212_3_9305343_AVZM	100	100	100	0.0376375	0.269346	100	100	100	100	100	100	100	100	100	100	100	100	100	100	100	0.16752	0.00193641	7.4e-09	0.0384778	0.0493219	0.0915962	0.118722	100	100	100	0.0935686	0.10917	0.20976	0.278206	100	100	100	100	0.149015	0.0701294	100	100	100	100	100	100	100	100
B2	Escherichia_coli_HVH_213_4_3042928_AVZN	100	0.291321	100	0.0376352	0.257891	0.0805399	0.214562	0.0490982	0.169746	0.035659	0.0322186	0.228574	100	0.210261	0.0209212	0.0933325	0.00641421	100	100	100	100	0.00145234	7.3e-09	0.0384777	0.0493219	0.0915962	0.118722	100	100	100	0.0988246	0.125892	0.249443	0.301711	100	100	100	100	0.128544	0.10219	100	100	100	100	100	100	100	100
D	Escherichia_coli_HVH_215_4_3008371_AVZO	100	0.291321	100	0.0376352	0.257891	0.0805399	0.214562	0.0490982	0.169745	0.035659	0.0322186	0.228574	100	0.214898	0.0157144	0.0933325	0.00641421	100	100	100	100	100	100	100	100	100	100	100	100	100	0.0882353	0.0922792	0.20976	0.286352	100	100	100	100	0.205907	0.101497	100	100	100	100	100	100	100	100
B2	Escherichia_coli_HVH_216_4_3042952_AVZP	3.56e-07	0.0261327	0.0276433	3.04e-06	0.0367823	0.0716601	0.047608	0.0834878	0.00624549	0.0223273	0.0256694	0.248664	100	0.0139418	3.8e-09	0.0641393	100	100	100	100	100	0.00193648	7.2e-09	0.038478	0.0503783	0.0915962	0.118722	100	100	100	100	100	100	100	100	100	100	100	0.148983	0.0344718	100	100	100	100	100	100	100	100
B2	Escherichia_coli_HVH_217_4_1022806_AVZQ	2.26e-07	3.9e-09	3.42e-07	3.04e-06	3.9e-09	5e-09	5.4e-09	3.2e-08	1.08e-08	8.7e-09	4e-09	2.32e-07	1.82e-07	4.6e-09	3.7e-09	3e-09	2.6e-09	2.4e-09	2.02e-06	8.4e-09	1.46e-07	2.4e-09	7.1e-09	6.8e-09	4.2e-09	3.3e-09	7e-10	2.02e-07	2.33e-06	1.06e-07	0.0935686	0.10917	0.169926	0.278206	8.4e-09	4.2e-08	3e-09	3.1e-09	0.168469	0.244897	2.4e-08	2.1e-09	2.3e-09	2.5e-09	2.6e-09	0.00115447	2.5e-09	2.6e-09
B2	Escherichia_coli_HVH_218_4_4500903_AVZR	100	100	100	100	100	100	100	100	100	100	100	100	100	100	100	100	100	100	100	100	100	0.00193641	7e-09	0.0384778	0.0493219	0.0915962	0.118722	100	100	100	0.0935686	0.10917	0.20976	0.278206	100	100	100	100	0.149015	0.0750461	100	100	100	100	100	100	100	100
D	Escherichia_coli_HVH_22_4_2258986_AVTO	100	100	100	100	100	100	100	100	100	100	100	100	100	100	100	100	100	100	100	100	100	100	0.0536571	0.069843	0.0449075	0.0869655	0.123176	100	100	100	0.0882353	0.0922787	0.20976	0.286352	100	100	100	100	0.128738	0.204036	100	100	100	100	100	100	100	100
B2	Escherichia_coli_HVH_220_4_5876842_AVZS	100	100	100	100	100	100	100	100	100	100	100	100	100	100	100	100	100	100	100	100	100	0.00193641	6.9e-09	0.0384778	0.0493219	0.0915962	0.118722	100	100	100	0.0935686	0.10917	0.20976	0.278206	100	100	100	100	0.149015	0.0652641	100	100	100	100	100	100	100	100
B2	Escherichia_coli_HVH_222_4_2977443_AVZU	100	0.259094	0.026977	0.0124226	0.0367821	4.8e-09	0.0017845	1.7e-08	1.02e-08	8.4e-09	3.8e-09	2.05e-07	1.73e-07	4.4e-09	3.6e-09	2.9e-09	0.00320675	2.3e-09	1.95e-06	8.5e-09	1.74e-08	2.3e-09	6.8e-09	6.6e-09	3.1e-09	0.000748036	0.00107265	2.02e-07	2.27e-06	1.06e-07	0.0988567	0.07507	0.179919	0.285973	8e-09	4.05e-08	2.9e-09	3e-09	0.155779	0.0901463	2.3e-08	2e-09	0.000933113	2.4e-09	2.5e-09	2.4e-09	2.4e-09	2.5e-09
D	Escherichia_coli_HVH_223_4_2976528_AVZV	100	0.291321	100	0.0376352	0.257891	0.0805399	0.214562	0.0490982	0.169745	0.035659	0.0322186	0.228574	100	0.214898	0.0157144	0.0933325	0.00641421	100	100	100	0.237987	100	0.0536571	0.069843	0.0449075	0.0869655	0.123176	100	100	100	0.0882353	0.0922793	0.20976	0.286352	100	100	100	100	0.128738	0.204036	100	100	100	100	100	100	100	100
B2	Escherichia_coli_HVH_225_4_1273116_AVZW	100	100	100	100	100	100	100	100	100	100	100	100	100	100	100	100	100	100	100	100	100	0.00145234	6.7e-09	0.0384777	0.0493219	0.0915962	0.118722	100	100	100	0.0988245	0.125892	0.249443	0.301711	100	100	100	100	0.128544	0.219658	100	100	100	100	100	100	100	100
B2	Escherichia_coli_HVH_227_4_2277670_AVZX	100	100	100	100	100	100	100	100	100	100	100	100	100	100	100	100	100	100	100	100	100	100	100	100	100	100	100	100	100	100	0.0935686	0.10917	0.20976	0.278206	100	100	100	100	0.161665	0.420975	100	100	100	100	100	100	100	100
B2	Escherichia_coli_HVH_228_4_7787030_AVZY	100	100	100	100	100	100	100	100	100	100	100	100	100	100	100	100	100	100	100	100	100	100	100	100	100	100	100	100	100	100	0.0935686	0.10917	0.20976	0.278206	100	100	100	100	0.148245	0.266299	100	100	100	100	100	100	100	100
B2	Escherichia_coli_HVH_24_4_5985145_AVTP	100	0.30585	0.0308546	3.04e-06	0.0367817	0.0158863	0.0216486	0.015044	0.0383564	0.00440306	0.0658759	0.133649	1.66e-07	0.0232314	0.0104514	0.00657973	0.00962186	100	100	100	100	100	100	100	100	100	100	100	100	100	0.0935302	0.142706	0.229624	0.30218	100	100	100	100	100	100	100	100	0.113561	100	100	100	0.00335544	0.0100078
D	Escherichia_coli_HVH_25_4_5851939_AVTQ	100	0.291321	100	0.0376352	0.257891	0.0805399	0.214562	0.0490982	0.169745	0.035659	0.0322186	0.230084	100	0.210261	0.0157144	0.0933325	0.00641421	100	100	100	100	0.00145232	0.00103542	0.0384783	0.0472068	0.0915962	0.119834	100	100	100	0.203631	0.0336271	0.41899	0.00809335	100	100	100	100	0.142313	0.0240489	100	100	100	100	0.0137857	0.0124494	100	100
B2	Escherichia_coli_HVH_26_4_5703913_AVTR	100	100	100	0.046556	0.257897	0.0884202	100	100	0.311614	100	100	0.116735	100	0.0467264	100	100	0.0357797	100	100	100	100	0.000968316	6.6e-09	0.0375341	0.0493219	0.0915962	0.118722	2.02e-07	2.21e-06	0.00154618	0.104117	0.1176	0.249443	0.301711	100	100	100	100	0.128544	0.206787	100	100	100	100	100	100	100	100
B2	Escherichia_coli_HVH_27_4_7449267_AVTS	100	100	100	100	100	100	100	100	100	100	100	100	100	100	100	100	100	100	100	100	100	100	100	100	100	100	100	100	100	100	0.0935686	0.10917	0.20976	0.278206	100	100	100	100	0.149015	0.0652642	100	100	100	100	100	100	100	100
B2	Escherichia_coli_HVH_28_4_0907367_AVTT	100	0.292608	100	0.0376352	0.257897	0.0408609	0.210338	0.0458251	0.163562	0.0267965	0.0510801	0.156378	100	0.210261	0.0157144	0.0933325	0.00641421	100	100	100	100	100	100	100	100	100	100	100	100	100	0.0935686	0.10922	0.179919	0.278206	100	100	100	100	0.154933	0.266298	100	100	100	100	100	100	100	100
D	Escherichia_coli_HVH_29_4_3418073_AVTU	100	0.291321	100	0.0376352	0.257891	0.0805399	0.214562	0.0490982	0.169745	0.035659	0.0322186	0.228574	100	0.214903	0.0157144	0.0933325	0.00641421	100	100	100	100	100	0.0536571	0.069843	0.0449075	0.0869655	0.123176	100	100	100	0.0882353	0.0922787	0.20976	0.286352	100	100	100	100	0.128738	0.204036	100	100	100	100	100	100	100	100
B2	Escherichia_coli_HVH_3_4_7276001_AVSZ	100	0.346408	0.17193	0.00615949	0.174919	0.0640701	0.0525858	0.0824956	0.157076	0.00879376	0.0731328	0.13977	1.16e-07	0.0232366	0.00519587	2.7e-09	0.00641421	100	100	100	100	100	100	100	100	100	100	100	100	100	0.209475	0.0665796	0.209783	0.278206	0.00951004	0.0285655	100	100	0.14967	0.238177	100	100	100	100	100	100	100	100
B2	Escherichia_coli_HVH_30_4_2661829_AVTV	100	0.260324	0.0269771	0.0124224	0.0367815	4.6e-09	5.4e-09	0.0167865	100	100	100	5.8e-07	1.4e-07	4.2e-09	3.5e-09	2.8e-09	0.00320675	2.2e-09	1.89e-06	8.6e-09	9.1e-09	2.2e-09	6.5e-09	6.4e-09	2.6e-09	3.2e-09	0.00107265	2.02e-07	2.14e-06	1.06e-07	0.0988567	0.10922	0.209783	0.278206	7.6e-09	3.9e-08	2.8e-09	2.9e-09	0.168469	0.244897	2.2e-08	1.9e-09	2.2e-09	2.3e-09	2.4e-09	2.3e-09	0.000838547	2.4e-09
B2	Escherichia_coli_HVH_31_4_2602156_AVTW	100	100	100	100	100	100	100	100	100	100	100	100	100	100	100	100	100	100	100	100	100	0.00145234	6.4e-09	0.0375341	0.0493219	0.0915962	0.118722	100	100	100	0.0935686	0.10917	0.20976	0.278206	100	100	100	100	0.128544	0.206787	100	100	100	100	100	100	100	100
B2	Escherichia_coli_HVH_32_4_3773988_AVTX	0.00864311	0.103123	0.134935	0.0601152	0.288664	0.07166	0.0436542	0.00904908	0.0323949	8.1e-09	0.0383441	0.0889083	1.36e-07	0.0139418	3.4e-09	0.0268809	0.0128262	0.00125414	1.83e-06	8.7e-09	7.6e-09	0.000968008	6.3e-09	6.2e-09	0.00105425	3.1e-09	0.00107265	2.02e-07	2.08e-06	1.06e-07	0.0935686	0.0921255	0.169926	0.278206	0.00474539	3.75e-08	2.7e-09	2.8e-09	0.142313	0.0344718	2.1e-08	0.000515468	0.000933499	2.2e-09	2.3e-09	0.00230878	2.3e-09	2.3e-09
B2	Escherichia_coli_HVH_35_4_2962667_AVTZ	100	0.291321	100	0.0376352	0.257891	0.0805399	0.214562	0.0490982	0.169745	0.035659	0.0322186	0.228574	100	0.210261	0.0209212	0.0933325	0.00641421	100	100	100	100	100	100	100	100	100	100	100	100	100	0.0935686	0.10922	0.199827	0.278206	100	100	100	100	0.16834	0.244897	100	100	100	100	100	100	100	100
B2	Escherichia_coli_HVH_37_4_2773848_AVUA	100	100	100	100	100	100	100	100	100	100	100	100	100	100	100	100	100	100	100	100	100	0.00145234	6.2e-09	0.0375341	0.0493219	0.0915962	0.118722	100	100	100	0.0935686	0.10917	0.20976	0.278206	100	100	100	100	0.128544	0.206787	100	100	100	100	100	100	100	100
B2	Escherichia_coli_HVH_38_4_2774682_AVUB	100	100	100	100	100	100	100	100	100	100	100	100	100	100	100	100	100	100	100	100	100	100	100	100	100	100	100	100	100	100	0.115538	0.125892	0.269142	0.310091	100	100	100	100	100	100	100	100	100	100	100	100	100	100
B2	Escherichia_coli_HVH_39_4_2679949_AVUC	100	100	100	100	100	100	100	100	100	100	100	100	100	100	100	100	100	100	100	100	100	100	100	100	100	100	100	100	100	100	100	100	100	100	100	100	100	100	100	0.420976	100	100	100	100	100	100	100	100
B2	Escherichia_coli_HVH_4_4_7276109_AVTA	100	100	100	0.0376352	0.263428	0.157852	100	0.0366797	0.200997	0.0133537	0.0510981	0.154854	100	0.0375712	100	100	0.100059	100	100	100	0.205176	100	0.046232	0.068922	0.0472069	0.0908472	0.122985	100	100	100	0.0935686	0.10917	0.20976	0.278206	100	100	100	100	0.128738	0.204036	100	100	100	100	100	100	100	0.0200138
B2	Escherichia_coli_HVH_40_4_1219782_AVUD	100	100	100	100	100	100	100	100	100	100	100	100	100	100	100	100	100	100	100	100	100	0.00145234	6.1e-09	0.0375341	0.0493219	0.0915962	0.118722	100	100	100	0.0935686	0.10917	0.20976	0.278206	100	100	100	100	0.128544	0.203977	100	100	100	100	100	100	100	100
D	Escherichia_coli_HVH_41_4_2677849_AVUE	100	0.291188	0.137674	0.0428534	0.25966	0.00790955	0.0145378	0.082482	0.192272	0.0181308	0.071404	0.34734	0.00963599	0.0713262	100	100	100	0.000642792	100	0.00010851	0.123098	100	100	100	100	100	100	100	100	3.76e-06	0.258123	0.0241451	0.0350402	0.488057	100	100	100	100	0.0517492	0.0901433	100	100	100	100	0.013786	0.0124494	100	100
B2	Escherichia_coli_HVH_42_4_2100061_AVUF	100	100	100	0.0376352	0.263428	0.157852	100	0.0366796	0.200997	0.0133538	0.0510981	0.154854	100	0.0421642	100	100	0.100059	100	100	100	0.205176	100	100	100	100	100	100	100	100	100	0.0935686	0.10922	0.199827	0.278206	100	100	100	100	100	100	100	100	100	100	100	100	100	0.0149839
D	Escherichia_coli_HVH_43_4_2173468_AVUG	100	100	100	100	100	100	100	100	100	100	100	100	100	100	100	100	100	100	100	100	0.237987	100	0.0536571	0.069843	0.0449075	0.0869655	0.123176	100	100	100	0.0106935	0.0336988	0.389477	0.0242089	100	100	100	100	0.128738	0.204036	100	100	100	100	100	100	100	100
D	Escherichia_coli_HVH_44_4_2298570_AVUH	100	100	100	100	100	100	100	100	100	100	100	100	100	100	100	100	100	100	100	100	100	100	0.0536571	0.069843	0.0449075	0.0869655	0.123176	100	100	100	0.0106935	0.0336986	0.389477	0.0242089	100	100	100	100	0.128738	0.204036	100	100	100	100	100	100	100	100
D	Escherichia_coli_HVH_45_4_3129918_AVUI	100	0.291321	100	0.0376352	0.257891	0.0805399	0.214562	0.0490983	0.169745	0.035659	0.0322186	0.228574	100	0.214898	0.0157144	0.0933325	0.00641421	100	100	100	100	100	0.0536571	0.069843	0.0449075	0.0869655	0.123176	100	100	100	0.0882353	0.0922787	0.20976	0.286352	100	100	100	100	0.128738	0.204036	100	100	100	100	100	100	100	100
B2	Escherichia_coli_HVH_46_4_2758776_AVUJ	1.09e-07	3.6e-09	9.28e-07	3.04e-06	3.6e-09	4.4e-09	5.1e-09	9.5e-09	9.6e-09	7.8e-09	3.6e-09	1.47e-07	1.44e-07	4e-09	3.3e-09	2.6e-09	2.4e-09	2.1e-09	1.76e-06	8.8e-09	6.8e-09	2.1e-09	6e-09	6e-09	2.3e-09	3e-09	0.00107265	2.02e-07	2.02e-06	1.06e-07	0.0106936	0.0241651	0.399105	0.0242087	7.2e-09	3.6e-08	2.6e-09	2.7e-09	0.201729	0.0332162	2e-08	1.8e-09	2.1e-09	2.1e-09	2.2e-09	2.2e-09	2.2e-09	2.2e-09
B2	Escherichia_coli_HVH_48_4_2658593_AVUK	0.00287638	3.3e-09	2.25e-07	3.04e-06	3.3e-09	4.2e-09	4.8e-09	5.8e-09	9e-09	7.5e-09	3.4e-09	9.97e-08	1.4e-07	3.8e-09	3.2e-09	2.5e-09	2.2e-09	2e-09	1.7e-06	8.9e-09	6.3e-09	2e-09	5.9e-09	5.8e-09	2.2e-09	2.9e-09	0.00107265	2.02e-07	1.95e-06	1.06e-07	0.115104	0.10922	0.199827	0.278206	6.8e-09	3.45e-08	2.5e-09	2.6e-09	0.168469	0.244897	1.9e-08	0.000515487	2e-09	2e-09	2.1e-09	2.1e-09	2.1e-09	0.00499678
B2	Escherichia_coli_HVH_5_4_7148410_AVTB	100	0.259094	0.0269771	0.0124221	0.0367813	3.8e-09	4.2e-09	3e-09	7.8e-09	6.9e-09	3e-09	4.8e-09	1.3e-07	3.4e-09	3e-09	2.3e-09	0.00320675	1.8e-09	1.58e-06	9.1e-09	6e-09	1.8e-09	5.5e-09	5.4e-09	2e-09	2.7e-09	0.00107265	2.01e-07	1.83e-06	6.92e-08	0.0988547	0.10917	0.129041	0.285914	0.0047441	3.15e-08	2.3e-09	2.4e-09	0.175203	0.101497	1.7e-08	1.6e-09	1.9e-09	1.8e-09	1.9e-09	1.9e-09	1.9e-09	2e-09
B2	Escherichia_coli_HVH_51_4_2172526_AVUL	100	100	100	0.159368	100	0.160273	100	100	100	100	0.319101	0.327373	0.00959618	0.141527	0.0104917	0.134272	100	100	100	100	0.238515	0.00145234	5.8e-09	0.0375341	0.0493219	0.0915962	0.118722	100	100	100	0.0935686	0.10917	0.20976	0.278206	100	100	100	100	0.168469	0.204004	100	100	100	100	100	100	100	100
F	Escherichia_coli_HVH_53_4_0631051_AVUM	100	100	100	100	100	100	100	100	100	100	100	100	100	100	100	100	100	100	100	100	100	0.000968342	5.7e-09	0.0384782	0.0482632	0.0915962	0.121896	100	100	100	0.0935686	0.10917	0.219687	0.278206	100	100	100	100	0.156147	0.090136	100	100	100	100	100	100	100	100
B2	Escherichia_coli_HVH_55_4_2646161_AVUN	100	100	100	100	100	100	100	100	100	100	100	100	100	100	100	100	100	100	100	100	100	100	100	100	100	100	100	100	100	100	0.0988244	0.134137	0.249443	0.301711	100	100	100	100	100	100	100	100	100	100	100	100	100	100
B2	Escherichia_coli_HVH_56_4_2153033_AVUO	100	100	100	100	100	100	100	100	100	100	100	100	100	100	100	100	100	100	100	100	100	100	100	100	100	100	100	100	100	100	100	100	100	100	100	100	100	100	0.154933	0.266298	100	100	100	100	100	100	100	100
B2	Escherichia_coli_HVH_58_4_2839709_AVUP	100	100	100	100	100	100	100	100	100	100	100	100	100	100	100	100	100	100	100	100	100	0.00145234	0.00103932	0.0375341	0.0493219	0.0915962	0.118722	100	100	100	0.0935686	0.10917	0.20976	0.278206	100	100	100	100	0.121896	0.193599	100	100	100	100	100	100	100	100
B2	Escherichia_coli_HVH_59_4_1119338_AVUQ	2.37e-07	3e-09	1.29e-07	3.04e-06	3e-09	4e-09	4.5e-09	3.9e-09	8.4e-09	7.2e-09	3.2e-09	3.76e-08	1.34e-07	3.6e-09	3.1e-09	2.4e-09	2e-09	1.9e-09	1.64e-06	9e-09	0.2537	1.9e-09	5.6e-09	5.6e-09	2.1e-09	2.8e-09	6e-10	2.01e-07	1.89e-06	3.2e-09	0.115078	0.0665796	0.199827	0.285973	6.4e-09	3.3e-08	2.4e-09	2.5e-09	0.142313	0.0344718	1.8e-08	1.7e-09	0.000933113	1.9e-09	2e-09	2e-09	2e-09	2.1e-09
D	Escherichia_coli_HVH_6_3_8296502_AVTC	100	0.250615	0.170238	0.0427042	0.138477	0.0716599	0.0490058	0.0794727	0.157076	0.00442171	0.0730272	0.133648	1.11e-07	0.0139413	0.00524803	2.2e-09	0.0192979	100	100	100	0.181688	100	100	100	100	100	100	100	100	100	100	100	100	100	100	100	100	100	0.148982	0.273036	100	100	100	100	100	100	100	0.0149931
B2	Escherichia_coli_HVH_61_4_2736020_AVUR	100	100	100	0.0949176	0.263471	0.0844725	0.22204	100	0.207395	0.0178065	0.0573083	0.241693	100	0.284352	100	0.107044	0.118484	100	100	100	0.141857	0.00145234	5.4e-09	0.0375341	0.0493219	0.0915962	0.118722	100	100	100	0.0935686	0.10917	0.20976	0.278206	100	100	100	100	0.128544	0.206787	100	100	100	100	100	100	100	100
D	Escherichia_coli_HVH_63_4_2542528_AVUS	100	0.291321	100	0.0376352	0.257891	0.0805399	0.214562	0.0490981	0.169745	0.035659	0.0322186	0.228574	100	0.219529	0.0157144	0.0933325	0.00641421	100	100	100	0.261147	100	0.0536571	0.069843	0.0449075	0.0869655	0.123176	100	100	100	0.0882353	0.0922787	0.20976	0.286352	100	100	100	100	0.128738	0.204036	100	100	100	100	100	100	100	100
D	Escherichia_coli_HVH_65_4_2262045_AVUT	100	0.291321	100	0.0376352	0.257891	0.0805399	0.214562	0.0490979	0.169745	0.035659	0.0322186	0.228574	100	0.210261	0.0157144	0.0933325	0.00641421	100	100	100	100	0.00193689	5.3e-09	0.0394222	0.047207	0.0915962	0.122984	100	100	100	100	100	100	100	100	100	100	100	0.121869	0.0528628	100	100	100	100	0.013786	0.0124494	100	100
B2	Escherichia_coli_HVH_68_4_0888028_AVUU	100	100	100	100	100	100	100	100	100	100	100	0.114214	100	0.0467264	100	100	0.0357798	100	100	100	100	0.00145234	5.2e-09	0.0365903	0.0493219	0.0915962	0.118722	100	100	100	0.0935686	0.10917	0.20976	0.278206	100	100	100	100	0.135612	0.0371077	100	100	100	100	100	100	100	100
D	Escherichia_coli_HVH_69_4_2837072_AVUV	100	0.291321	100	0.0376352	0.257891	0.0805399	0.214562	0.0490981	0.169745	0.035659	0.0322186	0.228574	100	0.214898	0.0157144	0.0933325	0.00641421	100	100	100	100	100	0.0536571	0.069843	0.0449075	0.0869655	0.123176	100	100	100	0.0882353	0.0922787	0.20976	0.286352	100	100	100	100	0.128738	0.204036	100	100	100	100	100	100	100	100
B2	Escherichia_coli_HVH_7_4_7315031_AVTD	100	100	100	0.0949176	0.263471	0.0844725	0.22204	100	0.207395	0.0178065	0.0573083	0.241693	100	0.284352	100	0.107044	0.118484	100	100	100	0.141857	0.00145234	4.8e-09	0.0375341	0.0493219	0.0915962	0.118722	100	100	100	0.0935686	0.10917	0.20976	0.278206	100	100	100	100	0.128544	0.206787	100	100	100	100	100	100	100	100
B2	Escherichia_coli_HVH_70_4_2963531_AVUW	100	0.291321	100	0.0376352	0.257891	0.0805399	0.214562	0.0458255	0.169745	0.035659	0.0322186	0.228574	100	0.210261	0.0157144	0.0933325	0.00641421	100	100	100	0.2537	100	0.049389	0.0698732	0.0472071	0.0908472	0.122985	100	100	100	0.09353	0.1265	0.239583	0.270409	100	100	100	100	0.148245	0.281182	100	100	100	100	100	100	100	100
B2	Escherichia_coli_HVH_73_4_2393174_AVUX	100	0.259094	100	0.0376352	0.072886	3.6e-09	100	0.0275726	0.219784	0.0133536	2.8e-09	0.00880531	1.1e-07	0.00928889	2.9e-09	2.1e-09	0.00320815	1.7e-09	1.51e-06	9.2e-09	5.7e-09	1.7e-09	5.1e-09	5.2e-09	0.00105382	2.6e-09	0.00107265	2.01e-07	1.76e-06	6.91e-08	0.0935686	0.10917	0.159916	0.278206	0.0047441	3e-08	2.2e-09	2.3e-09	0.168469	0.247475	1.6e-08	1.5e-09	1.8e-09	1.7e-09	1.8e-09	1.8e-09	1.8e-09	0.0200138
B2	Escherichia_coli_HVH_74_4_1034782_AVUY	100	100	100	100	100	100	100	100	100	100	100	100	100	100	100	100	100	100	100	100	100	100	100	100	100	100	100	100	100	100	0.0935686	0.10917	0.20976	0.278206	100	100	100	100	100	0.420976	100	100	100	100	100	100	100	100
B2	Escherichia_coli_HVH_76_4_2538717_AVUZ	100	0.260324	0.0269771	0.012422	0.0367812	3.4e-09	3.9e-09	0.0167867	100	100	100	6.8e-07	9.53e-08	3.2e-09	2.8e-09	2e-09	0.00320675	1.6e-09	1.45e-06	9.3e-09	5.4e-09	1.6e-09	5e-09	5e-09	1.9e-09	2.5e-09	0.00107265	2.01e-07	1.7e-06	6.9e-08	0.0935686	0.10922	0.219737	0.278206	6e-09	2.85e-08	2.1e-09	2.2e-09	0.168469	0.244897	1.5e-08	1.4e-09	1.7e-09	1.6e-09	1.7e-09	1.7e-09	0.000838547	1.9e-09
B2	Escherichia_coli_HVH_77_4_2605759_AVVA	100	100	100	0.0864898	0.263471	0.0844725	0.22204	100	0.207395	0.0178065	0.0573083	0.241693	100	0.284352	100	0.107044	0.101794	100	100	100	0.141857	0.0019362	4.9e-09	0.0375341	0.0493219	0.0915962	0.118722	100	100	100	100	100	100	100	100	100	100	100	0.199171	0.0800817	100	100	100	100	100	100	100	100
B2	Escherichia_coli_HVH_78_4_2735946_AVVB	100	100	100	0.0376372	0.269346	0.172787	100	0.296405	0.19621	0.0314542	0.0510514	0.229001	0.0286828	0.0919371	100	100	0.0939844	100	100	100	0.167519	100	0.046232	0.068922	0.0472072	0.0908472	0.122985	100	100	100	0.0935686	0.10917	0.20976	0.278206	100	100	100	100	0.128738	0.204036	100	100	100	100	100	100	100	0.0200138
D	Escherichia_coli_HVH_79_4_2512823_AVVC	100	0.344551	0.17193	0.0316218	0.168045	0.0640694	0.0525858	0.0824956	0.157076	0.00440477	0.0731328	0.155977	3.2e-09	0.0139407	2.7e-09	0.0130113	0.00962119	100	100	4.77e-05	5.1e-09	0.000484333	0.00103477	4.8e-09	1.8e-09	2.4e-09	0.00107265	2.01e-07	1.64e-06	6.89e-08	0.258123	0.0241792	0.0954429	0.488057	0.00474529	2.7e-08	2e-09	2.1e-09	0.168555	0.238177	100	100	100	100	1.6e-09	0.00115463	1.7e-09	1.8e-09
B2	Escherichia_coli_HVH_80_4_2428830_AVVD	8e-10	2.7e-09	4.87e-08	3.03e-06	2.7e-09	3.2e-09	3.6e-09	2.4e-09	7.2e-09	6.6e-09	2.6e-09	4.8e-09	3.1e-09	3e-09	2.6e-09	1.9e-09	1.8e-09	1.5e-09	1.39e-06	9.3e-09	4.8e-09	1.5e-09	4.7e-09	4.6e-09	1.7e-09	2.3e-09	0.00107265	2.01e-07	1.58e-06	6.88e-08	0.0935686	0.117567	0.189898	0.278206	5.6e-09	2.55e-08	1.9e-09	2e-09	3e-09	7.94e-07	1.4e-08	1.3e-09	1.6e-09	1.5e-09	1.5e-09	1.6e-09	1.6e-09	1.7e-09
B2	Escherichia_coli_HVH_84_4_1021478_AVVF	0.00866071	0.09949	0.138776	0.0515322	0.288664	0.0716599	0.0436435	0.0770341	0.133639	6.3e-09	0.0878958	0.232773	0.00958811	0.0422533	2.5e-09	0.0199401	0.0128262	100	100	100	0.167518	0.00193634	4.6e-09	0.0394225	0.0493219	0.0915962	0.118722	100	100	100	0.0935422	0.0922787	0.20976	0.286352	100	100	100	100	0.128544	0.206787	100	100	100	100	100	100	100	100
D	Escherichia_coli_HVH_85_4_0792144_AVVG	7e-10	2.4e-09	3.5e-09	3.02e-06	2.4e-09	3e-09	0.00178607	2.2e-09	0.00624402	6e-09	2.4e-09	4.4e-09	3e-09	2.8e-09	2.4e-09	1.8e-09	1.6e-09	0.00125394	1.32e-06	0.00398855	4.5e-09	1.4e-09	4.5e-09	4.4e-09	1.6e-09	2.2e-09	0.00107265	2.01e-07	1.51e-06	6.87e-08	0.263483	0.0922787	0.20976	0.262948	5.2e-09	2.4e-08	1.8e-09	1.9e-09	2.8e-09	0.101497	1.3e-08	1.2e-09	1.5e-09	1.4e-09	4.03e-06	0.000525013	1.5e-09	1.6e-09
F	Escherichia_coli_HVH_87_4_5977630_AVVI	100	0.29261	100	0.0376352	0.257896	0.157852	100	0.0654658	0.232014	0.022279	0.057527	0.188219	100	0.230886	0.0421926	0.128202	0.118484	100	100	100	0.329994	100	0.0483134	0.0698691	0.0472072	0.0923447	0.123115	100	100	100	0.203631	0.033627	0.418989	0.00809351	100	100	100	100	0.128584	0.444934	100	100	100	100	100	100	100	100
D	Escherichia_coli_HVH_88_4_5854636_AVVJ	100	0.250615	0.170238	0.042704	0.138477	0.0716598	0.0437023	0.0854047	0.158118	0.0673544	0.140696	0.241775	0.00965134	0.0514144	0.0419392	0.11989	100	100	100	100	100	0.000484111	4.4e-09	4.2e-09	0.00105433	2.1e-09	0.00107265	2.01e-07	1.45e-06	6.86e-08	0.0882353	0.0922787	0.20976	0.286352	100	100	100	100	0.148982	0.101497	100	100	100	100	100	100	100	100
B2	Escherichia_coli_HVH_89_4_5885604_AVVK	100	100	100	100	100	100	100	100	100	100	100	100	100	100	100	100	100	100	100	100	100	0.0019362	4.3e-09	0.0375341	0.0493219	0.0915962	0.118722	100	100	100	0.0935686	0.10917	0.20976	0.285946	100	100	100	100	0.128544	0.206787	100	100	100	100	100	100	100	0.0149839
B2	Escherichia_coli_HVH_9_4_6942539_AVTE	100	0.345706	0.17193	0.00615929	0.168044	0.0716598	0.0507985	0.079478	0.169589	5.7e-09	0.0730481	0.136714	2.9e-09	2.6e-09	2.3e-09	1.7e-09	0.00320675	100	100	100	0.153176	1.3e-09	0.00206966	4e-09	1.5e-09	2e-09	0.00107265	2.01e-07	1.39e-06	6.85e-08	0.258123	0.0241792	0.0858405	0.488057	0.00474516	2.25e-08	1.7e-09	1.8e-09	2.6e-09	6.76e-07	100	100	100	100	100	100	100	100
B2	Escherichia_coli_HVH_90_4_3191362_AVVL	100	0.291321	100	0.0376352	0.257891	0.0805399	0.214562	0.049098	0.169745	0.035659	0.0322186	0.230084	100	0.210261	0.0209212	0.0933325	0.00641421	100	100	100	100	0.00145234	0.00103636	0.0375341	0.0493219	0.0915962	0.118722	100	100	100	0.0935299	0.10948	0.239616	0.441305	100	100	100	100	0.128544	0.206787	100	100	100	100	100	100	100	100
B2	Escherichia_coli_HVH_92_4_5930790_AVVN	100	100	100	0.0376369	0.269346	100	100	100	100	100	100	100	100	100	100	100	100	100	100	100	0.167517	0.00193641	4.2e-09	0.0384778	0.0493219	0.0915962	0.118722	100	100	100	0.0935686	0.10917	0.20976	0.278206	100	100	100	100	0.155917	0.0701294	100	100	100	100	100	100	100	100
B2	Escherichia_coli_HVH_95_4_6074464_AVVO	100	100	100	100	100	100	100	100	100	100	100	100	100	100	100	100	100	100	100	100	0.167516	0.00193641	4.1e-09	0.0384778	0.0493219	0.0915962	0.118722	100	100	100	0.0935686	0.10917	0.20976	0.278206	100	100	100	100	0.149015	0.0594503	100	100	100	100	100	100	100	100
B2	Escherichia_coli_HVH_96_4_5934869_AVVP	100	100	100	100	100	100	100	100	100	100	100	100	100	100	100	100	100	100	100	100	0.167515	0.00193641	4e-09	0.0384778	0.0493219	0.0915962	0.118722	100	100	100	0.0935686	0.10917	0.20976	0.278206	100	100	100	100	0.149015	0.0701295	100	100	100	100	100	100	100	100
F	Escherichia_coli_IAI39_uid33411	100	100	100	100	100	100	100	100	100	100	100	100	100	100	100	100	100	100	100	100	100	0.000968264	3.9e-09	0.0384782	0.0472072	0.0923466	0.121893	100	100	100	0.0988947	0.10917	0.20976	0.278206	100	100	100	100	0.205907	0.0344718	100	100	100	100	100	100	100	100
B2	Escherichia_coli_IHE3034_uid43693	100	100	100	100	100	100	100	100	100	100	100	100	100	100	100	100	100	100	100	100	100	100	100	100	100	100	100	100	100	100	0.0935686	0.10922	0.209783	0.278206	100	100	100	100	100	100	100	100	100	100	100	100	100	100
B2	Escherichia_coli_KOEGE_10_25a_AWAB	100	100	100	0.0376367	0.269346	100	100	100	100	100	100	100	100	100	100	100	100	100	100	100	0.167515	0.0960945	0.0439921	0.0708207	0.0472071	0.0915957	0.122985	100	100	100	0.10439	0.109052	0.229583	0.294369	100	100	100	100	0.115162	0.0376497	100	100	100	100	100	100	100	100
D	Escherichia_coli_KOEGE_118_317a_AWAR	100	100	100	100	100	100	100	100	100	100	100	100	100	100	100	100	100	100	100	100	100	100	100	100	100	100	100	100	100	100	100	100	100	100	100	100	100	100	0.173847	0.096176	100	100	100	100	100	100	100	100
B2	Escherichia_coli_KOEGE_30_63a_AWAC	100	100	100	100	100	100	100	100	100	100	100	100	100	100	100	100	100	100	100	100	100	100	100	100	100	100	100	100	100	100	0.0935686	0.100726	0.20976	0.270409	100	100	100	100	0.154933	0.266298	100	100	100	100	100	100	100	100
B2	Escherichia_coli_KOEGE_32_66a_AWAD	100	0.259094	0.0269771	0.0124219	0.0367811	2.8e-09	3.3e-09	2e-09	6.6e-09	5.4e-09	2.2e-09	4e-09	2.8e-09	2.4e-09	2.2e-09	1.6e-09	0.00320676	1.4e-09	1.26e-06	1.5e-09	0.2537	1.2e-09	3.8e-09	3.8e-09	1.4e-09	1.9e-09	0.00107265	2.01e-07	1.32e-06	6.84e-08	0.0935686	0.10917	0.199827	0.278206	4.8e-09	2.1e-08	1.6e-09	1.7e-09	0.142313	0.0344718	100	100	100	1.3e-09	1.3e-09	1.5e-09	1.4e-09	1.5e-09
B2	Escherichia_coli_KOEGE_43_105a_AWAG	100	100	100	100	100	100	100	100	100	100	100	100	100	100	100	100	100	100	100	100	100	100	100	100	100	100	100	100	100	100	0.0882353	0.109468	0.259548	0.293986	100	100	100	100	100	0.420976	100	100	100	100	100	100	100	100
B2	Escherichia_coli_KOEGE_44_106a_AWAH	100	100	100	100	100	100	100	100	100	100	100	100	100	100	100	100	100	100	100	100	100	100	100	100	100	100	100	100	100	100	0.0882353	0.109468	0.259548	0.293986	100	100	100	100	100	0.420976	100	100	100	100	100	100	100	100
B2	Escherichia_coli_KOEGE_56_169a_AWAI	100	0.25318	0.173724	100	100	100	100	100	100	100	100	100	100	100	100	100	100	100	100	100	4.2e-09	0.000967975	3.7e-09	3.6e-09	0.00210696	1.8e-09	0.00214318	0.00329643	1.26e-06	0.00258471	0.104118	0.1176	0.249443	0.293954	0.0143081	0.027457	0.0133408	0.0510342	2.4e-09	0.420977	1.2e-08	0.00103086	1.4e-09	0.0013004	1.2e-09	1.4e-09	1.3e-09	0.00501497
B2	Escherichia_coli_KOEGE_58_171a_AWAJ	100	100	100	100	100	100	100	100	100	100	100	100	100	100	100	100	100	100	100	100	100	100	100	100	100	100	100	100	100	100	0.0935686	0.100726	0.20976	0.270409	100	100	100	100	0.154933	0.266298	100	100	100	100	100	100	100	100
B2	Escherichia_coli_KOEGE_61_174a_AWAK	100	100	100	100	100	100	100	100	100	100	100	100	100	100	100	100	100	100	100	100	100	100	100	100	100	100	100	100	100	100	0.0882353	0.109468	0.259548	0.293986	100	100	100	100	100	0.420977	100	100	100	100	100	100	100	100
D	Escherichia_coli_KOEGE_62_175a_AWAL	100	0.447833	100	0.0376352	0.252345	0.157852	100	0.0429848	0.144176	0.0312069	0.0447676	0.162496	100	0.214898	0.0157144	0.0933325	0.00641421	100	100	100	0.255656	100	0.0536571	0.069843	0.0449075	0.0869655	0.123176	100	100	100	0.0882353	0.0922787	0.20976	0.286352	100	100	100	100	0.128738	0.204036	100	100	100	100	100	100	100	100
D	Escherichia_coli_KOEGE_68_182a_AWAM	100	100	100	100	100	100	100	100	100	100	100	100	100	100	100	100	100	100	100	100	100	100	100	100	100	100	100	100	100	100	0.0882353	0.0922787	0.20976	0.286352	100	100	100	100	100	0.101497	100	100	100	100	100	100	100	100
B2	Escherichia_coli_KOEGE_70_185a_AWAN	100	0.291321	100	0.0376352	0.257891	0.0805399	0.214562	0.049098	0.169745	0.035659	0.0322186	0.228574	100	0.210261	0.0209212	0.0933325	0.00641421	100	100	100	100	100	100	100	100	100	100	100	100	100	0.115538	0.125892	0.259291	0.310091	100	100	100	100	0.154933	0.266298	100	100	100	100	100	100	100	100
D	Escherichia_coli_KOEGE_73_195a_AWAP	100	0.291321	100	0.0376352	0.257891	0.0805399	0.214562	0.049098	0.169745	0.035659	0.0322186	0.228574	100	0.214898	0.0157143	0.0933325	0.00641421	100	100	100	0.255656	100	0.0536571	0.069843	0.0449075	0.0869655	0.123176	100	100	100	0.0882353	0.0922787	0.20976	0.286352	100	100	100	100	0.142313	0.0344718	100	100	100	100	100	100	100	100
D	Escherichia_coli_KOEGE_77_202a_AWAQ	100	0.291321	100	0.0376352	0.257891	0.0805399	0.214562	0.049098	0.169745	0.035659	0.0322186	0.228574	100	0.210261	0.0157143	0.0933325	0.00641421	100	100	100	100	0.00193689	3.6e-09	0.0394222	0.0472072	0.0915962	0.122984	100	100	100	100	100	100	100	100	100	100	100	0.121869	0.0528628	100	100	100	100	0.013786	0.0124494	100	100
B2	Escherichia_coli_KTE104_ANXL	100	100	100	100	100	100	100	100	100	100	100	100	100	100	100	100	100	100	100	100	100	100	100	100	100	100	100	100	100	100	0.0106937	0.0336985	0.399068	0.0408758	100	100	100	100	0.154908	0.266298	100	100	100	100	100	100	100	100
D	Escherichia_coli_KTE105_ANXM	100	0.299681	0.0442542	3e-06	0.0367811	2.6e-09	0.00358205	1.8e-09	6e-09	5.1e-09	2e-09	3.6e-09	2.7e-09	0.00463706	2.1e-09	1.5e-09	0.00320677	1.3e-09	1.2e-06	1.4e-09	3.9e-09	1.1e-09	0.00103472	3.4e-09	1.3e-09	1.7e-09	0.00107265	2e-07	1.2e-06	6.83e-08	0.0935233	100	100	0.278634	0.0047451	1.95e-08	0.00670502	0.0510342	100	0.101494	0.145928	0.00621467	0.00374145	100	100	100	0.000838786	0.00501466
B2	Escherichia_coli_KTE106_ANXN	0.00577179	0.131163	100	0.0864895	0.263471	0.0844725	0.22204	0.0654658	0.213377	0.0267964	0.0384458	0.314747	100	0.230993	0.0368541	0.121236	0.131597	100	100	100	100	100	100	100	100	100	100	100	100	100	0.0106939	0.0336984	0.399068	0.0408758	100	100	100	100	0.148245	0.266298	100	100	100	100	100	100	100	100
B2	Escherichia_coli_KTE109_ANXO	100	100	100	100	100	100	100	100	100	100	100	100	100	100	100	100	100	100	100	100	100	100	100	100	100	100	100	100	100	100	100	100	100	100	100	100	100	100	100	100	100	100	100	100	100	100	100	100
B2	Escherichia_coli_KTE113_ANXQ	100	100	100	100	100	100	100	100	100	100	100	100	100	100	100	100	100	100	100	100	100	100	100	100	100	100	100	100	100	100	0.0882353	0.0922787	0.20976	0.286352	100	100	100	100	100	100	100	100	100	100	100	100	100	100
D	Escherichia_coli_KTE115_ANWE	100	0.242425	0.167822	0.0345545	0.121012	0.0871654	0.100114	0.0763399	0.0446128	0.0234939	0.0730715	0.129211	2.6e-09	0.0421309	0.0156861	0.0329963	0.00641421	100	100	100	0.181689	100	100	100	100	100	100	100	100	100	0.0960136	0.117659	0.229583	0.45833	0.0285814	0.0272683	0.0067047	0.0510342	0.26403	0.544565	100	100	100	100	100	100	0.000183131	0.010019
D	Escherichia_coli_KTE116_ANUY	100	0.291321	100	0.0376352	0.257891	0.0805399	0.214562	0.049098	0.169745	0.035659	0.0322186	0.228574	100	0.214898	0.0157143	0.0933325	0.0064142	100	100	100	100	100	0.0536571	0.069843	0.0449075	0.0869655	0.123176	100	100	100	0.0882353	0.0922787	0.20976	0.286352	100	100	100	100	0.0067439	0.0849068	100	100	100	100	100	100	100	100
B2	Escherichia_coli_KTE118_ANWF	100	0.291321	100	0.0376352	0.257891	0.0805399	0.214562	0.0458253	0.169745	0.035659	0.0322186	0.228574	100	0.210261	0.0209212	0.0933325	0.0064142	100	100	100	100	100	100	100	100	100	100	100	100	100	0.115104	0.10922	0.199827	0.278206	100	100	100	100	0.00674372	0.079717	100	100	100	100	100	100	100	100
D	Escherichia_coli_KTE122_ANXT	100	0.291321	100	0.0376352	0.257891	0.0805399	0.214562	0.049098	0.169745	0.035659	0.0322186	0.228574	100	0.214898	0.0157143	0.0933325	0.0064142	100	100	100	100	100	0.0536571	0.069843	0.0449075	0.0869655	0.123176	100	100	100	0.0882353	0.0922787	0.20976	0.286352	100	100	100	100	0.129337	0.0849068	100	100	100	100	100	100	100	100
B2	Escherichia_coli_KTE123_ANWG	100	0.260324	0.0269771	0.0124219	0.0367811	2.4e-09	3e-09	0.0167871	100	100	100	8.12e-07	2.5e-09	2.2e-09	0.00630243	100	0.0111833	1.2e-09	1.13e-06	1.3e-09	0.16875	1e-09	3.5e-09	3.2e-09	1.2e-09	1.6e-09	0.00107265	2e-07	1.13e-06	6.82e-08	0.258123	0.0241452	0.0761815	0.441002	4.4e-09	1.8e-08	1.5e-09	1.6e-09	2.2e-09	0.101494	1.1e-08	1.1e-09	1.3e-09	1.2e-09	1.1e-09	1.3e-09	0.000838547	1.4e-09
B2	Escherichia_coli_KTE124_ANXU	100	100	100	0.0864893	0.263471	0.0844725	0.22204	100	0.207395	0.0178065	0.0573083	0.241693	100	0.284352	100	0.107044	0.118484	100	100	100	0.141857	0.00145234	3.4e-09	0.0375341	0.0493219	0.0915962	0.118722	100	100	100	0.0935686	0.10917	0.20976	0.278206	100	100	100	100	0.148244	0.0797156	100	100	100	100	100	100	100	100
D	Escherichia_coli_KTE125_ANXV	100	100	100	100	100	100	100	100	100	100	100	100	100	100	100	100	100	100	100	100	100	100	0.0536571	0.069843	0.0449075	0.0869655	0.123176	100	100	100	0.0106939	0.0336984	0.389477	0.0242089	100	100	100	100	0.128738	0.101494	100	100	100	100	100	100	100	100
D	Escherichia_coli_KTE128_ANXW	100	0.291321	100	0.0376352	0.257891	0.0805399	0.214562	0.049098	0.169745	0.035659	0.0322186	0.228574	100	0.214898	0.0157143	0.0933325	0.0064142	100	100	100	100	100	0.0536571	0.069843	0.0449075	0.0869655	0.123176	100	100	100	0.0882353	0.0922787	0.20976	0.286352	100	100	100	100	0.128737	0.101495	100	100	100	100	100	100	100	100
B2	Escherichia_coli_KTE129_ANXX	100	0.291321	100	0.0376352	0.257891	0.0805399	0.214562	0.049098	0.169745	0.035659	0.0322186	0.228574	100	0.210261	0.0209212	0.0933325	0.0064142	100	100	100	100	0.00145234	3.3e-09	0.0384777	0.0493219	0.0915962	0.118722	100	100	100	0.0988243	0.125892	0.249443	0.301711	100	100	100	100	0.133909	0.129019	100	100	100	100	100	100	100	100
B2	Escherichia_coli_KTE131_ANXY	100	0.253449	0.0443269	0.00616225	0.0367811	3.77e-06	0.0392259	0.00300741	0.00623967	0.00440294	0.0731306	0.133664	2.4e-09	0.0232626	2e-09	0.00657897	0.00961906	100	100	100	0.248759	100	100	100	100	100	100	100	100	100	0.164844	0.10917	0.199827	0.278206	100	100	100	100	0.154933	0.266298	100	100	100	100	100	100	100	100
B2	Escherichia_coli_KTE133_ANXZ	100	100	100	100	100	100	100	100	100	100	100	100	100	100	100	100	100	100	100	100	100	100	100	100	100	100	100	100	100	100	0.0882353	0.0922787	0.20976	0.278634	100	100	100	100	100	0.420977	100	100	100	100	100	100	100	100
B2	Escherichia_coli_KTE137_ANYA	100	100	100	0.0376352	0.263429	0.157852	100	0.0458255	0.250921	0.0178065	0.051051	0.256182	100	0.0375712	100	100	0.0389857	100	100	100	0.276877	0.00145234	3.2e-09	0.0375341	0.0493219	0.0915962	0.118722	100	100	100	0.0935686	0.10917	0.20976	0.278206	100	100	100	100	0.128545	0.204039	100	100	100	100	100	100	100	100
B2	Escherichia_coli_KTE139_ANYC	100	100	100	0.0376364	0.269346	100	100	100	0.19621	0.0314542	0.0510506	0.229001	0.0286828	0.0919371	100	100	0.0976234	100	100	100	0.167515	0.00145234	3.1e-09	0.0375341	0.0493219	0.0915962	0.118722	100	100	100	0.0882353	0.0922787	0.259548	0.293954	100	100	100	100	0.133906	0.148607	100	100	100	100	100	100	100	100
D	Escherichia_coli_KTE140_ANWJ	100	100	100	100	100	100	100	100	100	100	100	100	100	100	100	100	100	100	100	100	100	100	100	100	100	100	100	100	100	100	100	100	100	100	100	100	100	100	100	0.101495	100	100	100	100	0.0288529	100	100	100
B2	Escherichia_coli_KTE141_ANWK	100	100	100	100	100	100	100	100	100	100	100	100	100	100	100	100	100	100	100	100	0.227251	100	100	100	100	100	100	100	100	100	0.115538	0.125892	0.259291	0.310091	100	100	100	100	100	100	100	100	100	100	100	100	100	100
F	Escherichia_coli_KTE143_ANVB	100	0.291321	100	0.0376352	0.257896	0.0408609	0.206639	0.0500396	100	100	100	100	100	100	100	100	100	100	100	100	100	100	0.0483134	0.0708158	0.0472072	0.0923447	0.123115	100	100	100	0.203631	0.0336269	0.418989	0.00809371	100	100	100	100	0.00674349	0.101497	100	100	100	100	100	100	100	100
D	Escherichia_coli_KTE144_ANWL	100	100	100	100	100	100	100	100	100	100	100	100	100	100	100	100	100	100	100	100	100	100	100	100	100	100	100	100	100	100	0.0436133	0.0423383	0.418525	0.0161355	100	100	100	100	100	100	100	100	100	100	100	100	100	100
B2	Escherichia_coli_KTE145_ANYD	100	100	100	100	100	100	100	100	100	100	100	100	100	100	100	100	100	100	100	100	100	100	100	100	100	100	100	100	100	100	0.0882353	0.0922787	0.20976	0.286352	100	100	100	100	0.148244	0.266298	100	100	100	100	100	100	100	100
D	Escherichia_coli_KTE146_ANWM	100	0.347639	0.146163	0.0257325	0.106742	0.120124	0.0480853	0.0824656	0.169694	4.8e-09	0.0730582	0.136715	0.00965121	0.0139404	1.9e-09	0.0130109	0.00962099	100	100	100	100	100	100	100	100	100	100	100	100	100	100	100	100	100	100	100	100	100	100	100	100	100	100	100	100	100	100	0.0149931
D	Escherichia_coli_KTE147_ANWN	100	0.260909	0.218638	2.95e-06	0.161157	0.0158863	0.0294903	0.0794781	0.163346	4.5e-09	0.0658757	0.132117	2.3e-09	0.0139402	0.0104512	0.00657944	0.0128313	100	100	100	0.268809	100	100	100	100	100	100	100	100	100	100	100	100	100	100	100	100	100	100	100	100	100	100	100	100	100	100	100
B2	Escherichia_coli_KTE148_ANYE	100	0.291321	100	0.0376352	0.257891	0.0805399	0.214562	0.049098	0.175917	0.035659	0.0322186	0.228574	100	0.210261	0.0157143	0.0933325	0.0064142	100	100	100	100	0.00145234	3e-09	0.0375341	0.0493219	0.0915962	0.118722	100	100	100	0.0882353	0.0922787	0.259548	0.293954	100	100	100	100	0.141824	0.193598	100	100	100	100	100	100	100	100
B2	Escherichia_coli_KTE15_ANST	6e-10	2.1e-09	3.5e-09	2.68e-06	2.1e-09	2.2e-09	2.7e-09	1.6e-09	5.4e-09	4.2e-09	1.8e-09	3.2e-09	2.1e-09	2e-09	1.8e-09	1.4e-09	1.4e-09	1.1e-09	1.01e-06	1.2e-09	3.6e-09	9e-10	2.7e-09	3e-09	1.1e-09	1.5e-09	0.00107265	2e-07	1.07e-06	6.81e-08	0.0935686	0.117679	0.20976	0.278206	4e-09	1.65e-08	1.4e-09	1.5e-09	2e-09	5.8e-07	1e-08	1e-09	1.2e-09	1.1e-09	1e-09	1.2e-09	1.2e-09	1.3e-09
B2	Escherichia_coli_KTE150_ANYF	100	0.30585	0.0269781	2.86e-06	0.0482841	0.0158863	0.0216485	0.015044	0.0446043	0.00440279	0.0658755	0.133649	2.2e-09	0.0232314	0.0104509	0.013161	0.00962195	0.00251015	1.07e-06	0.0021429	0.00739042	100	100	100	100	100	100	100	100	100	0.0882353	0.109468	0.259548	0.293954	100	100	100	100	100	100	100	100	0.113561	100	100	100	0.00335544	0.0100078
B2	Escherichia_coli_KTE153_ANYG	100	100	100	0.0949176	0.263471	0.0844725	0.22204	100	0.207395	0.0222727	0.0573083	0.241693	100	0.284352	100	0.107044	0.118484	100	100	100	0.141857	0.00145234	2.9e-09	0.0375341	0.0493219	0.0915962	0.118722	100	100	100	0.0935686	0.10917	0.20976	0.278206	100	100	100	100	0.128545	0.0880305	100	100	100	100	100	100	100	100
B2	Escherichia_coli_KTE157_ANYH	100	100	100	100	100	100	100	100	100	100	100	100	100	100	100	100	100	100	100	100	0.16875	0.00145246	2.8e-09	0.0384781	0.0493219	0.0915962	0.119834	100	100	100	0.0988242	0.125892	0.249443	0.301711	100	100	100	100	0.135184	0.0501285	100	100	100	100	100	100	100	100
D	Escherichia_coli_KTE158_ANWP	100	100	100	100	100	100	100	100	100	100	100	100	100	100	100	100	100	100	100	100	100	100	100	100	100	100	100	100	100	100	0.0882353	0.0922787	0.20976	0.286352	100	100	100	100	100	0.101495	100	100	100	100	100	100	100	100
B2	Escherichia_coli_KTE16_ANSU	100	100	100	100	100	100	100	100	100	100	100	100	100	100	100	100	100	100	100	100	100	100	100	100	100	100	100	100	100	100	0.115538	0.125892	0.259291	0.310091	100	100	100	100	0.273734	100	100	100	100	100	100	0.0334216	0.000838568	0.010012
B2	Escherichia_coli_KTE160_ANYI	100	100	100	100	100	100	100	100	100	100	100	100	100	100	100	100	100	100	100	100	100	100	0.0536571	0.069843	0.0459651	0.0869655	0.123169	100	100	100	0.0935686	0.10917	0.20976	0.278206	100	100	100	100	0.128738	0.209195	100	100	100	100	100	100	100	100
B2	Escherichia_coli_KTE162_ANVE	100	0.291321	100	0.0376352	0.257891	0.0805399	0.214562	0.049098	0.169745	0.035659	0.0322186	0.228574	100	0.210261	0.0157143	0.0933325	0.0064142	100	100	100	100	100	100	100	100	100	100	100	100	100	0.0882353	0.0922787	0.259548	0.293954	100	100	100	100	0.00674331	0.118827	100	100	100	100	100	100	100	100
B2	Escherichia_coli_KTE165_ANWQ	100	100	100	100	100	100	100	100	100	100	100	100	100	100	100	100	100	100	100	100	100	100	100	100	100	100	100	100	100	100	100	100	100	100	100	100	100	100	100	100	100	100	100	100	100	100	100	100
B2	Escherichia_coli_KTE167_ANYL	100	100	100	100	100	100	100	100	100	100	100	100	100	100	100	100	100	100	100	100	100	100	0.0536571	0.069843	0.0459651	0.0869655	0.123169	100	100	100	0.0935686	0.10917	0.20976	0.278206	100	100	100	100	0.128738	0.209195	100	100	100	100	100	100	100	100
B2	Escherichia_coli_KTE168_ANYM	100	100	100	100	100	100	100	100	100	100	100	100	100	100	100	100	100	100	100	100	0.253703	100	100	100	100	100	100	100	100	100	0.115538	0.125892	0.269142	0.310091	100	100	100	100	100	100	100	100	100	100	100	100	100	100
B2	Escherichia_coli_KTE169_ANVF	100	100	100	100	100	100	100	100	100	100	100	100	100	100	100	100	100	100	100	100	0.253703	100	100	100	100	100	100	100	100	100	0.115538	0.125892	0.269142	0.310091	100	100	100	100	100	100	100	100	100	100	100	100	100	100
B2	Escherichia_coli_KTE17_ANVK	100	0.30585	0.0269779	2.06e-06	0.042534	0.0158863	0.0216485	0.015044	0.0446043	0.00440266	0.0658751	0.133649	1.7e-09	0.0232314	0.0104507	0.013161	0.00962205	0.00251015	8.82e-07	0.0021429	0.00739042	100	100	100	100	100	100	100	100	100	0.0882353	0.109468	0.259548	0.293954	100	100	100	100	100	100	100	100	0.113561	100	100	100	0.00335544	0.0100078
B2	Escherichia_coli_KTE173_ANWU	100	0.251898	0.17024	0.0427037	0.138477	0.0716598	0.0543897	0.0764894	0.176198	3.9e-09	0.0731756	0.135179	2e-09	0.0139401	1.7e-09	1.3e-09	0.0064142	100	100	100	0.167514	0.000968258	1.11e-07	0.0375341	0.0493219	0.0915962	0.118722	2e-07	1.01e-06	9.42e-08	0.115089	0.0922787	0.259548	0.326	0.049179	0.0285656	1.3e-09	1.4e-09	0.128545	0.101495	0.0964199	0.00986278	0.0103232	100	100	100	1.1e-09	1.2e-09
B2	Escherichia_coli_KTE174_ANYN	100	100	100	100	100	100	100	100	100	100	100	100	100	100	100	100	100	100	100	100	100	100	0.0536571	0.069843	0.0459651	0.0869655	0.123169	100	100	100	0.0935686	0.10917	0.20976	0.278206	100	100	100	100	0.128738	0.101495	100	100	100	100	100	100	100	100
B2	Escherichia_coli_KTE175_ANWV	100	0.251898	0.17024	0.0427033	0.138476	0.0716598	0.0543897	0.0764895	0.176198	3.6e-09	0.0731756	0.135179	1.9e-09	0.01394	1.6e-09	1.2e-09	0.0064142	100	100	100	0.167514	0.00193612	0.00207163	2.8e-09	0.00105437	1.4e-09	0.0032204	2e-07	9.45e-07	8.15e-08	0.307256	0.0413567	0.418989	0.00809388	0.049179	0.0285656	1.2e-09	1.3e-09	0.128545	0.101495	0.0964199	0.00986278	0.0103232	100	100	100	1e-09	1.1e-09
B2	Escherichia_coli_KTE176_ANYO	0.0146192	0.316605	100	0.0638452	0.263471	0.157852	100	0.0399429	0.219738	0.0222575	0.0322186	0.315797	100	0.284605	0.0473478	100	0.152273	100	100	100	100	100	0.0472728	0.0698691	0.0472072	0.0915955	0.122985	100	100	100	0.0935686	0.10917	0.179919	0.278206	100	100	100	100	0.155778	0.193598	100	100	100	100	100	100	100	100
D	Escherichia_coli_KTE177_ANYP	100	0.291321	100	0.0376352	0.257891	0.0805399	0.214562	0.049098	0.169745	0.035659	0.0322186	0.228574	100	0.210261	0.0157143	0.0933325	0.0064142	100	100	100	100	100	100	100	100	100	100	100	100	100	0.0882353	0.100714	0.20976	0.286352	100	100	100	100	0.0663707	0.0849069	100	100	100	100	100	100	100	100
B2	Escherichia_coli_KTE178_ANTB	5e-10	1.8e-09	3e-09	2.33e-06	1.8e-09	2e-09	2.4e-09	1.4e-09	4.8e-09	3.3e-09	1.6e-09	2.8e-09	1.8e-09	1.8e-09	1.5e-09	1.1e-09	1.2e-09	1e-09	9.45e-07	1.1e-09	3.3e-09	8e-10	2.6e-09	2.6e-09	1e-09	1.3e-09	5e-10	2e-07	8.82e-07	4.65e-08	0.268773	0.0490494	0.229953	0.488066	3.6e-09	1.5e-08	1.1e-09	1.2e-09	1.8e-09	4.55e-07	9e-09	9e-10	1.1e-09	1e-09	9e-10	1.1e-09	9e-10	1e-09
B2	Escherichia_coli_KTE18_ANVL	100	0.30585	0.0269778	1.86e-06	0.0482841	0.0158863	0.0216484	0.015044	0.0446043	0.00440256	0.0658748	0.133649	1.5e-09	0.0232314	0.0104505	0.013161	0.00962218	0.00251015	8.19e-07	0.0021429	0.00739042	100	100	100	100	100	100	100	100	100	0.0882353	0.109468	0.259548	0.293954	100	100	100	100	100	100	100	100	0.113561	100	100	100	0.00335544	0.0100078
B2	Escherichia_coli_KTE180_ANYR	100	0.251898	0.174205	0.0427031	0.144062	0.0716598	0.0543897	0.0764896	0.176198	3e-09	0.0803161	0.135179	1.6e-09	0.01394	1.4e-09	1e-09	0.0064142	100	100	100	0.167514	0.00241996	0.00207163	2.4e-09	0.00105438	1.2e-09	0.0032204	2e-07	8.19e-07	6.5e-08	0.416585	100	100	0.327699	0.0191384	0.0139053	1e-09	1.1e-09	1.6e-09	2.89e-07	8e-09	0.00103099	1e-09	9e-10	2.49e-07	1e-09	8e-10	0.00501426
D	Escherichia_coli_KTE181_ANTC	100	0.291321	100	0.0376352	0.257891	0.0805399	0.214562	0.049098	0.169745	0.035659	0.0322186	0.228574	100	0.214898	0.0157143	0.0933325	0.0064142	100	100	100	100	100	0.0536571	0.069843	0.0449075	0.0869655	0.123176	100	100	100	0.0882353	0.0922787	0.20976	0.286352	100	100	100	100	0.128738	0.204036	100	100	100	100	100	100	100	100
B2	Escherichia_coli_KTE183_ANWX	100	100	100	100	100	100	100	100	100	100	100	100	100	100	100	100	100	100	100	100	100	100	100	100	100	100	100	100	100	100	0.0882353	0.0922787	0.20976	0.286352	100	100	100	100	100	0.420978	100	100	100	100	100	100	100	100
B2	Escherichia_coli_KTE187_ANTD	100	100	100	100	100	100	100	100	100	100	100	100	100	100	100	100	100	100	100	100	100	100	100	100	100	100	100	100	100	100	0.115538	0.125892	0.25929	0.310091	100	100	100	100	100	100	100	100	100	100	100	100	100	100
B2	Escherichia_coli_KTE188_ANTE	100	100	100	100	100	100	100	100	100	100	100	100	100	100	100	100	100	100	100	100	100	100	100	100	100	100	100	100	100	100	0.0935686	0.100726	0.199827	0.278206	100	100	100	100	0.243865	0.420978	100	100	100	100	100	100	100	100
B2	Escherichia_coli_KTE189_ANTF	100	100	100	100	100	100	100	100	100	100	100	100	100	100	100	100	100	100	100	100	100	100	100	100	100	100	100	100	100	100	0.010694	0.0336984	0.399068	0.0408758	100	100	100	100	0.154908	0.266298	100	100	100	100	100	100	100	100
D	Escherichia_coli_KTE190_ANWT	100	0.299681	0.0442542	1.45e-06	0.0367811	1.8e-09	0.00358205	1.2e-09	4.2e-09	2.7e-09	1.4e-09	2.4e-09	1.4e-09	0.00463706	1.3e-09	9e-10	0.00320679	9e-10	7.56e-07	1e-09	3e-09	7e-10	0.00103468	2.2e-09	9e-10	1.1e-09	0.00107265	2e-07	7.56e-07	2.49e-08	0.0935323	0.100714	0.20976	0.29407	0.00474506	1.35e-08	0.0067044	0.0510342	100	0.101495	0.145928	0.00621467	0.00374145	100	100	100	0.000838786	0.00501406
B2	Escherichia_coli_KTE191_ANTG	0.00577179	0.131163	100	0.086489	0.263471	0.0844725	0.22204	0.0654658	0.213377	0.0267963	0.0384458	0.314747	100	0.230993	0.0368538	0.121236	0.131597	100	100	100	0.211658	100	100	100	100	100	100	100	100	100	0.0106941	0.0336984	0.399068	0.0408758	100	100	100	100	0.148244	0.266298	100	100	100	100	100	100	100	100
B2	Escherichia_coli_KTE192_ANWR	100	100	100	100	100	100	100	100	100	100	100	100	100	100	100	100	100	100	100	100	100	100	100	100	100	100	100	100	100	100	100	100	100	100	100	100	100	100	100	100	100	100	100	100	100	100	100	100
B2	Escherichia_coli_KTE194_ANWS	100	100	100	100	100	100	100	100	100	100	100	100	100	100	100	100	100	100	100	100	100	100	100	100	100	100	100	100	100	100	0.0882353	0.0922786	0.20976	0.286352	100	100	100	100	100	100	100	100	100	100	100	100	100	100
D	Escherichia_coli_KTE2_ANSN	100	0.291321	100	0.0376352	0.257891	0.0805399	0.214562	0.049098	0.169745	0.035659	0.0322186	0.228574	100	0.214898	0.0157143	0.0933325	0.0064142	100	100	100	100	100	0.0536571	0.069843	0.0449075	0.0869655	0.123176	100	100	100	0.0882353	0.0922786	0.20976	0.286352	100	100	100	100	0.00674155	0.0849072	100	100	100	100	100	100	100	100
B2	Escherichia_coli_KTE201_ANTI	100	100	100	0.0864888	0.263471	0.0844725	0.22204	100	0.207395	0.0178065	0.0573083	0.241693	100	0.284352	100	0.107044	0.118484	100	100	100	0.141857	0.00145234	2.5e-09	0.0375341	0.0493219	0.0915962	0.118722	100	100	100	0.0935686	0.10917	0.20976	0.278206	100	100	100	100	0.148244	0.420978	100	100	100	100	100	100	100	100
D	Escherichia_coli_KTE202_ANXA	100	100	100	100	100	100	100	100	100	100	100	100	100	100	100	100	100	100	100	100	100	100	0.0536571	0.069843	0.0449075	0.0869655	0.123176	100	100	100	0.0106941	0.0336984	0.389477	0.0242089	100	100	100	100	0.168555	0.101495	100	100	100	100	100	100	100	100
D	Escherichia_coli_KTE204_ANTJ	100	0.291321	100	0.0376352	0.257891	0.0805399	0.214562	0.049098	0.169745	0.035659	0.0322186	0.228574	100	0.214898	0.0157143	0.0933325	0.0064142	100	100	100	100	100	0.0536571	0.069843	0.0449075	0.0869655	0.123176	100	100	100	0.0882353	0.0922786	0.20976	0.286352	100	100	100	100	0.128738	0.204036	100	100	100	100	100	100	100	100
B2	Escherichia_coli_KTE205_ANTK	100	0.291321	100	0.0376352	0.257891	0.0805399	0.214562	0.049098	0.169745	0.035659	0.0322186	0.228574	100	0.210261	0.0209212	0.0933325	0.0064142	100	100	100	100	0.00145234	2.4e-09	0.0384777	0.0493219	0.0915962	0.118722	100	100	100	0.0988241	0.125892	0.249443	0.301711	100	100	100	100	0.00674306	0.0797161	100	100	100	100	100	100	100	100
B2	Escherichia_coli_KTE206_ANTL	100	0.253449	0.0443269	0.00616225	0.0367811	3.57e-06	0.0392259	0.0030075	0.00623967	0.00440242	0.0731306	0.133664	1.3e-09	0.0232626	1.2e-09	0.00657897	0.00961906	100	100	100	0.248759	100	100	100	100	100	100	100	100	100	0.164844	0.10917	0.199827	0.278206	100	100	100	100	0.154933	0.266298	100	100	100	100	100	100	100	100
B2	Escherichia_coli_KTE207_ANXC	100	100	100	100	100	100	100	100	100	100	100	100	100	100	100	100	100	100	100	100	100	100	100	100	100	100	100	100	100	100	0.0882353	0.0922786	0.20976	0.278634	100	100	100	100	100	0.420978	100	100	100	100	100	100	100	100
D	Escherichia_coli_KTE208_ANTM	100	100	100	100	100	100	100	100	100	100	100	100	100	100	100	100	100	100	100	100	100	0.000484168	2.3e-09	0.000944444	0.00105439	0.00074645	0.00107265	2e-07	6.93e-07	1.36e-08	0.263482	0.0160206	0.0761813	0.488068	100	100	100	100	0.168555	0.271248	100	100	100	100	100	100	100	100
B2	Escherichia_coli_KTE209_ANXD	100	100	100	0.0376352	0.263429	0.157852	100	0.0458256	0.250921	0.0178065	0.0510505	0.256182	100	0.0375712	100	100	0.0389857	100	100	100	0.276877	0.00145234	2.2e-09	0.0375341	0.0493219	0.0915962	0.118722	100	100	100	0.0935686	0.10917	0.20976	0.278206	100	100	100	100	0.128545	0.206787	100	100	100	100	100	100	100	100
D	Escherichia_coli_KTE21_ANSV	100	0.292608	100	0.0376352	0.257896	0.0408609	0.210338	0.0458257	0.16975	0.0267962	0.0510801	0.156378	100	0.210261	0.0157143	0.0933325	0.0064142	100	100	100	100	0.000968169	1.7e-09	0.0394222	0.0472072	0.0915962	0.122987	100	100	100	0.203631	0.0336268	0.418989	0.00809411	100	100	100	100	0.142312	0.101496	100	100	100	100	0.0177313	0.0124494	100	100
B2	Escherichia_coli_KTE211_ANXE	100	100	100	0.0376362	0.269346	100	100	100	0.19621	0.0314542	0.0510501	0.229001	0.0286828	0.0919371	100	100	0.0976234	100	100	100	0.167514	0.00145234	2.1e-09	0.0375341	0.0493218	0.0915962	0.118722	100	100	100	0.0882353	0.0922786	0.259548	0.293954	100	100	100	100	0.00674286	0.101495	100	100	100	100	100	100	100	100
D	Escherichia_coli_KTE213_ANTP	100	100	100	100	100	100	100	100	100	100	100	100	100	100	100	100	100	100	100	100	100	100	100	100	100	100	100	100	100	100	100	100	100	100	100	100	100	100	100	0.101496	100	100	100	100	0.0288529	100	100	100
B2	Escherichia_coli_KTE214_ANTQ	100	100	100	0.0864886	0.263471	0.0844725	0.22204	100	0.207395	0.0178065	0.0573083	0.241693	100	0.284352	100	0.107044	0.118484	100	100	100	0.141857	0.00145234	2e-09	0.0375341	0.0493218	0.0923457	0.118722	100	100	100	0.0935686	0.10917	0.20976	0.28597	100	100	100	100	0.0067426	0.0240495	100	100	100	100	100	100	100	100
B2	Escherichia_coli_KTE215_ANXF	100	100	100	100	100	100	100	100	100	100	100	100	100	100	100	100	100	100	100	100	100	100	100	100	100	100	100	100	100	100	0.0882353	0.0922786	0.20976	0.286352	100	100	100	100	0.148244	0.266298	100	100	100	100	100	100	100	100
B2	Escherichia_coli_KTE216_ANTR	100	0.291321	100	0.0376352	0.257891	0.0805399	0.214562	0.049098	0.175917	0.035659	0.0322186	0.228574	100	0.210261	0.0157143	0.0933325	0.0064142	100	100	100	100	0.00145234	1.9e-09	0.0375341	0.0493218	0.0915962	0.118722	100	100	100	0.0882353	0.0922786	0.259548	0.293954	100	100	100	100	0.162745	0.0370762	100	100	100	100	100	100	100	100
B2	Escherichia_coli_KTE217_ANXG	100	0.30585	0.0269777	1.26e-06	0.0482841	0.0158863	0.0216484	0.015044	0.0446043	0.00440231	0.0658746	0.133649	1.2e-09	0.0232314	0.0104503	0.013161	0.00962228	0.00251015	6.93e-07	0.0021429	0.00739042	100	100	100	100	100	100	100	100	100	0.0882353	0.109468	0.259548	0.293954	100	100	100	100	100	100	100	100	0.113561	100	100	100	0.00335543	0.0100078
B2	Escherichia_coli_KTE218_ANXH	100	100	100	0.0949176	0.263472	0.0844725	0.22204	100	0.207395	0.0222727	0.0573083	0.241693	100	0.284352	100	0.107044	0.118484	100	100	100	0.141857	0.00145234	1.8e-09	0.0375341	0.0493218	0.0915962	0.118722	100	100	100	0.0935686	0.10917	0.20976	0.278206	100	100	100	100	0.199171	0.287047	100	100	100	100	100	100	100	100
B2	Escherichia_coli_KTE22_ANVR	100	0.260324	0.0269772	0.0124219	0.0367811	1.6e-09	0.00178602	0.00299399	3.6e-09	2.4e-09	1.2e-09	0.00153014	1.1e-09	1.6e-09	1.1e-09	8e-10	0.00320684	8e-10	6.3e-07	9e-10	2.7e-09	0.000484225	1.6e-09	2e-09	8e-10	1e-09	0.00107265	2e-07	6.3e-07	7.7e-09	0.0935685	0.10922	0.199827	0.278206	3.2e-09	1.2e-08	9e-10	1e-09	0.16834	0.244897	1.1e-08	8e-10	9e-10	8e-10	0.0026292	9e-10	7e-10	9e-10
B2	Escherichia_coli_KTE220_ANTS	100	100	100	100	100	100	100	100	100	100	100	100	100	100	100	100	100	100	100	100	100	100	0.0536571	0.069843	0.0459651	0.0869655	0.123169	100	100	100	0.0935686	0.109169	0.20976	0.278206	100	100	100	100	0.128738	0.209195	100	100	100	100	100	100	100	100
B2	Escherichia_coli_KTE223_ANXI	100	100	100	100	100	100	100	100	100	100	100	100	100	100	100	100	100	100	100	100	100	100	0.0536571	0.069843	0.0459651	0.0869655	0.123169	100	100	100	0.0935686	0.109169	0.20976	0.278206	100	100	100	100	0.128738	0.101496	100	100	100	100	100	100	100	100
B2	Escherichia_coli_KTE224_ANTT	100	100	100	100	100	100	100	100	100	100	100	100	100	100	100	100	100	100	100	100	0.253703	100	100	100	100	100	100	100	100	100	0.115538	0.125892	0.269142	0.310091	100	100	100	100	100	100	100	100	100	100	100	100	100	100
B2	Escherichia_coli_KTE227_ANXJ	0.0146192	0.316605	100	0.0638452	0.263472	0.157852	100	0.0399429	0.219738	0.0222575	0.0322186	0.315797	100	0.284605	0.0473478	100	0.152273	100	100	100	100	100	0.0472727	0.0698691	0.0472072	0.0915955	0.122985	100	100	100	0.0935686	0.109169	0.179919	0.278206	100	100	100	100	0.0392493	0.101496	100	100	100	100	100	100	100	100
D	Escherichia_coli_KTE228_ANTU	100	0.291321	100	0.0376352	0.257891	0.0805399	0.214562	0.049098	0.169745	0.035659	0.0322186	0.228574	100	0.210261	0.0157143	0.0933325	0.0064142	100	100	100	100	100	100	100	100	100	100	100	100	100	0.0882353	0.100714	0.20976	0.286352	100	100	100	100	0.00674238	0.084907	100	100	100	100	100	100	100	100
B2	Escherichia_coli_KTE23_ANVO	100	100	100	100	100	100	100	100	100	100	100	100	100	100	100	100	100	100	100	100	0.251428	100	100	100	100	100	100	100	100	100	0.0882353	0.109468	0.259548	0.293954	100	100	100	100	100	100	100	100	100	100	100	100	100	100
B2	Escherichia_coli_KTE230_ANTV	100	100	100	100	100	100	100	100	100	100	100	100	100	100	100	100	100	100	100	100	100	100	100	100	100	100	100	100	100	100	0.0935685	0.100726	0.199826	0.278206	100	100	100	100	0.243864	0.420979	100	100	100	100	100	100	100	100
D	Escherichia_coli_KTE235_ANTY	100	0.291321	100	0.0376352	0.257891	0.0805399	0.214562	0.049098	0.169745	0.035659	0.0322186	0.228574	100	0.214898	0.0157143	0.0933325	0.0064142	100	100	100	100	100	0.0536571	0.069843	0.0449075	0.0869655	0.123176	100	100	100	0.0882353	0.0922786	0.20976	0.286352	100	100	100	100	0.00674221	0.0849071	100	100	100	100	100	100	100	100
D	Escherichia_coli_KTE236_ANTZ	100	100	100	0.0864883	0.263472	0.0844725	0.22204	100	0.207395	0.0178065	0.0573083	0.241693	100	0.284352	100	0.107044	0.118484	100	100	100	0.141857	0.00193641	1.5e-09	0.0384778	0.0493218	0.0915962	0.118722	100	100	100	0.0106941	0.0415452	0.399068	0.016135	100	100	100	100	0.00674198	0.155556	100	100	100	100	0.013786	0.0124494	100	100
D	Escherichia_coli_KTE237_ANUA	100	100	100	0.0864881	0.263473	0.0844725	0.22204	100	0.207395	0.0178065	0.0573083	0.241693	100	0.284352	100	0.107044	0.118484	100	100	100	0.141857	0.00193641	1.4e-09	0.0384778	0.0493218	0.0915962	0.118722	100	100	100	0.0106941	0.0415452	0.399068	0.0161352	100	100	100	100	0.178747	0.0797158	100	100	100	100	0.013786	0.0124494	100	100
B2	Escherichia_coli_KTE25_ANSW	100	0.30585	0.0269776	1.03e-06	0.042534	0.0158863	0.0234398	0.015044	0.0446043	0.00440216	0.0658742	0.133649	1e-09	0.0232314	0.01045	0.013161	0.0096224	0.00251015	5.67e-07	0.0021429	0.00739042	100	100	100	100	100	100	100	100	100	0.0882353	0.109468	0.259548	0.293954	100	100	100	100	100	100	100	100	0.113561	100	100	100	0.00335543	0.0100078
D	Escherichia_coli_KTE26_ANSX	100	0.532676	100	0.0376353	0.257895	0.0805399	100	100	0.225909	0.0222601	0.0388347	0.151064	100	0.299921	100	100	0.156249	100	100	100	0.237986	100	0.0536571	0.069843	0.0449075	0.0869655	0.123176	100	100	100	0.0882353	0.0922786	0.20976	0.286352	100	100	100	100	0.0067418	0.0849071	100	100	100	100	100	100	100	100
B2	Escherichia_coli_KTE28_ANSY	4e-10	1.5e-09	2.5e-09	8.51e-07	1.5e-09	1.4e-09	2.1e-09	1e-09	3e-09	2.1e-09	1e-09	2e-09	9e-10	1.4e-09	1e-09	0.00651052	1e-09	7e-10	5.04e-07	8e-10	2.4e-09	0.00145239	1.3e-09	1.8e-09	7e-10	9e-10	4e-10	1.99e-07	5.67e-07	4.6e-09	0.258123	0.0241453	0.0761812	0.495793	2.8e-09	1.05e-08	8e-10	9e-10	1.4e-09	2.06e-07	7e-09	7e-10	8e-10	7e-10	8e-10	8e-10	6e-10	8e-10
B2	Escherichia_coli_KTE39_ANSZ	100	100	100	0.0376353	0.263429	0.157852	100	0.0366798	0.200997	0.0133535	0.0510981	0.154854	100	0.230993	0.0368536	0.121236	0.141273	100	100	100	0.269932	0.00145234	1.2e-09	0.0375341	0.0493218	0.0923457	0.118722	100	100	100	0.0935685	0.109169	0.20976	0.278206	100	100	100	100	0.128546	0.206787	100	100	100	100	100	100	100	100
B2	Escherichia_coli_KTE4_ANSO	100	0.346862	0.17193	0.0315746	0.168044	0.0640691	0.0543711	0.00300762	0.00624198	0.00892149	100	100	100	100	100	100	100	0.00125414	4.41e-07	7e-10	2.1e-09	0.000967943	1e-09	1.6e-09	0.0010544	8e-10	0.00214537	1.99e-07	4.41e-07	2.9e-09	0.263482	0.0160208	0.0860054	0.488057	0.00951004	0.0434991	0.0268727	7e-10	0.165405	0.0344718	0.0270236	0.000515441	0.000933125	0.00389699	100	100	100	100
B2	Escherichia_coli_KTE43_ANVP	100	100	100	100	100	100	100	100	100	100	100	100	100	100	100	100	100	100	100	100	100	100	100	100	100	100	100	100	100	100	0.115538	0.125892	0.269142	0.310091	100	100	100	100	100	0.101496	100	100	100	100	100	100	100	100
B2	Escherichia_coli_KTE45_ANVM	100	0.291321	100	0.0376353	0.257891	0.0805399	0.214562	0.049098	0.169745	0.035659	0.0322186	0.228574	100	0.210261	0.0209212	0.0933325	0.0064142	100	100	100	100	100	100	100	100	100	100	100	100	100	0.0882352	0.0922786	0.219665	0.286352	100	100	100	100	0.00674124	0.118828	100	100	100	100	100	100	100	100
B2	Escherichia_coli_KTE46_ANVS	100	0.291321	100	0.0376353	0.257891	0.0805399	0.214562	0.049098	0.169745	0.035659	0.0322186	0.228574	100	0.210261	0.0209212	0.0933325	0.0064142	100	100	100	100	100	100	100	100	100	100	100	100	100	0.0882352	0.0922786	0.219665	0.286352	100	100	100	100	0.00674082	0.118828	100	100	100	100	100	100	100	100
B2	Escherichia_coli_KTE47_ANUB	100	0.253198	0.174339	0.042703	0.138476	0.0716598	0.0472178	0.0794826	0.163346	0.00886704	0.065874	0.136718	8e-10	0.0139399	9e-10	0.0130106	0.00962131	100	100	100	100	0.00145229	0.00103576	0.000944121	0.0010544	0.000746612	0.00321773	1.99e-07	5.04e-07	0.0027725	0.0882352	0.109222	0.269779	0.28615	0.00474504	0.0273248	7e-10	8e-10	1.2e-09	9.68e-08	0.00893592	0.000515485	7e-10	0.00262924	7e-10	7e-10	5e-10	7e-10
B2	Escherichia_coli_KTE49_ANUC	0.00866071	0.09949	0.138776	0.0515318	0.288664	0.0716598	0.0436435	0.0770341	0.133639	1.8e-09	0.0878958	0.232773	0.00958811	0.0422533	8e-10	0.0199398	0.0128262	100	100	100	0.167514	0.00193634	1.1e-09	0.0384782	0.0493218	0.0915962	0.118722	100	100	100	0.0935422	0.0922786	0.20976	0.286352	100	100	100	100	0.168555	0.273812	100	100	100	100	100	100	100	100
B2	Escherichia_coli_KTE5_ANSP	3e-10	1.2e-09	2e-09	6.33e-07	1.2e-09	1e-09	1.5e-09	8e-10	2.4e-09	1.2e-09	8e-10	1.6e-09	6e-10	1e-09	6e-10	6e-10	8e-10	5e-10	3.15e-07	5e-10	1.5e-09	5e-10	7e-10	1.2e-09	5e-10	6e-10	3e-10	1.99e-07	3.15e-07	1.6e-09	0.0935685	0.109169	0.169927	0.278206	2e-09	7.5e-09	5e-10	5e-10	1e-09	4.18e-08	5e-09	5e-10	5e-10	5e-10	5e-10	5e-10	4e-10	5e-10
D	Escherichia_coli_KTE50_ANVU	100	100	100	100	100	100	100	100	100	100	100	100	100	100	100	100	100	100	100	100	100	100	100	100	100	100	100	100	100	100	0.0106941	0.0336984	0.389476	0.0242089	100	100	100	100	0.168555	0.271248	100	100	100	100	100	100	100	100
B2	Escherichia_coli_KTE53_ANUE	100	100	100	100	100	100	100	100	100	100	100	100	100	100	100	100	100	100	100	100	100	100	100	100	100	100	100	100	100	100	0.0935685	0.109169	0.20976	0.278206	100	100	100	100	0.16649	0.20426	100	100	100	100	100	100	100	100
D	Escherichia_coli_KTE54_ANVV	100	0.34462	0.17193	0.00615904	0.175038	100	100	100	0.192266	1.5e-09	0.0383439	0.256327	100	100	100	100	100	100	100	100	0.0285024	100	100	100	100	100	100	100	100	100	100	100	100	100	100	100	100	100	100	100	100	100	100	100	100	100	100	100
B2	Escherichia_coli_KTE55_ANUF	100	0.291321	100	0.0376353	0.257891	0.0805399	0.214562	0.049098	0.169745	0.035659	0.0322186	0.228574	100	0.210261	0.0209212	0.0933325	0.0064142	100	100	100	100	100	100	100	100	100	100	100	100	100	0.0935685	0.109169	0.209803	0.278206	100	100	100	100	0.148244	0.266298	100	100	100	100	100	100	100	100
B2	Escherichia_coli_KTE57_ANUH	100	0.291321	100	0.0376353	0.257891	0.0805399	0.214562	0.049098	0.169745	0.035659	0.0322186	0.228574	100	0.210261	0.0209212	0.0933325	0.0064142	100	100	100	100	0.00145234	9e-10	0.0375341	0.0493218	0.0915962	0.118722	100	100	100	0.0988241	0.125892	0.249443	0.301711	100	100	100	100	0.00674061	0.118828	100	100	100	100	100	100	100	100
B2	Escherichia_coli_KTE58_ANUI	100	0.291321	100	0.0376353	0.257891	0.0805399	0.214562	0.049098	0.169745	0.035659	0.0322186	0.228574	100	0.210261	0.0209212	0.0933325	0.0064142	100	100	100	100	100	100	100	100	100	100	100	100	100	0.0935685	0.10922	0.199827	0.278206	100	100	100	100	0.0067405	0.0797174	100	100	100	100	100	100	100	100
B2	Escherichia_coli_KTE59_ANVW	100	0.260324	0.0269772	0.0124219	0.0367811	1.2e-09	1.8e-09	0.0167873	100	100	100	9.19e-07	7e-10	1.2e-09	7e-10	7e-10	0.00320694	6e-10	3.78e-07	6e-10	1.8e-09	6e-10	8e-10	1.4e-09	6e-10	7e-10	0.00107265	1.99e-07	3.78e-07	2e-09	0.0935685	0.10922	0.219756	0.285938	2.4e-09	9e-09	6e-10	6e-10	0.168469	0.101496	6e-09	6e-10	6e-10	6e-10	6e-10	6e-10	0.000838547	6e-10
B2	Escherichia_coli_KTE6_ANVH	100	0.291321	100	0.0376353	0.257891	0.0805399	0.214562	0.049098	0.169745	0.035659	0.0322186	0.228574	100	0.210261	0.0209212	0.0933325	0.0064142	100	100	100	100	0.00145234	0.00103636	0.0375341	0.0493218	0.0915962	0.118722	100	100	100	0.0935298	0.10948	0.239616	0.441305	100	100	100	100	0.00674045	0.0849064	100	100	100	100	100	100	100	100
B2	Escherichia_coli_KTE60_ANUJ	100	100	100	100	100	100	100	100	100	100	100	100	100	100	100	100	100	100	100	100	100	100	100	100	100	100	100	100	100	100	0.0882352	0.0922786	0.20976	0.286352	100	100	100	100	100	100	100	100	100	100	100	100	100	100
B2	Escherichia_coli_KTE62_ANUK	2e-10	9e-10	1.5e-09	2.02e-07	9e-10	8e-10	1.2e-09	6e-10	1.8e-09	9e-10	6e-10	1.2e-09	5e-10	8e-10	5e-10	5e-10	6e-10	4e-10	2.52e-07	4e-10	1.2e-09	4e-10	6e-10	1e-09	4e-10	5e-10	0.00107265	1.99e-07	2.52e-07	1.4e-09	0.263482	0.109169	0.169927	0.488065	1.6e-09	6e-09	4e-10	4e-10	8e-10	0.101496	4e-09	4e-10	4e-10	4e-10	4e-10	4e-10	3e-10	4e-10
B2	Escherichia_coli_KTE63_ANVX	100	100	100	100	100	100	100	100	100	100	100	100	100	100	100	100	100	100	100	100	100	0.00145234	5e-10	0.0375341	0.0493218	0.0915962	0.118722	100	100	100	0.0935685	0.109169	0.20976	0.278206	100	100	100	100	0.128738	0.237098	100	100	100	100	100	100	100	100
B2	Escherichia_coli_KTE65_ANVY	100	0.260324	0.0269772	0.0124219	0.0367811	6e-10	9e-10	0.0167875	100	100	100	1.01e-06	4e-10	6e-10	4e-10	4e-10	0.00320701	3e-10	1.89e-07	3e-10	9e-10	3e-10	4e-10	8e-10	3e-10	4e-10	0.00107265	1.99e-07	1.89e-07	3.1e-09	0.0935685	0.10922	0.209773	0.278206	1.2e-09	4.5e-09	3e-10	3e-10	6e-10	1.43e-08	3e-09	3e-10	3e-10	3e-10	3e-10	3e-10	0.000838547	3e-10
D	Escherichia_coli_KTE66_ANUL	100	100	100	100	100	100	100	100	100	100	100	100	100	100	100	100	100	100	100	100	0.232285	100	100	100	100	100	100	100	100	100	100	100	100	100	100	100	100	100	100	0.228681	100	100	100	100	100	100	100	100
B2	Escherichia_coli_KTE67_ANUM	100	100	100	100	100	100	100	100	100	100	100	100	100	100	100	100	100	100	100	100	100	100	100	100	100	100	100	100	100	100	0.115538	0.125892	0.25929	0.310091	100	100	100	100	100	0.420979	100	100	100	100	100	100	100	100
B2	Escherichia_coli_KTE72_ANUN	100	100	100	100	100	100	100	100	100	100	100	100	100	100	100	100	100	100	100	100	100	100	100	100	100	100	100	100	100	100	0.0935685	0.10922	0.20976	0.278206	100	100	100	100	100	100	100	100	100	100	100	100	100	100
D	Escherichia_coli_KTE75_ANUO	100	100	100	0.107602	100	0.179603	100	100	100	0.502316	0.317039	0.309969	100	0.272279	0.0209185	0.10273	100	100	100	100	0.276214	100	100	100	100	100	100	100	100	100	100	100	100	100	100	100	100	100	100	100	100	100	100	100	100	100	100	100
D	Escherichia_coli_KTE76_ANUP	100	0.343393	0.17193	0.00614921	0.174917	0.0640689	0.0507996	0.0824956	0.157076	0.0132393	0.0731328	0.136715	3e-10	0.0185689	3e-10	3e-10	0.0064142	100	100	100	0.268809	100	1.6e-05	6e-10	0.00210693	3e-10	0.00321727	1.25e-06	100	100	0.0106941	0.0415452	0.399068	0.0161356	100	100	100	100	0.146159	0.155555	100	100	100	100	0.013786	0.0124494	100	100
D	Escherichia_coli_KTE78_ANVZ	100	100	100	100	100	100	100	100	100	100	100	100	100	100	100	100	100	100	100	100	100	100	100	100	100	100	100	100	100	100	100	100	100	100	100	100	100	100	100	100	100	100	100	100	0.0288529	100	100	0.0149931
D	Escherichia_coli_KTE79_ANWA	100	100	100	100	100	100	100	100	100	100	100	100	100	100	100	100	100	100	100	100	100	100	100	100	100	100	100	100	100	100	100	100	100	100	100	100	100	100	100	100	100	100	100	100	0.0288529	100	100	0.0149931
B2	Escherichia_coli_KTE8_ANVI	100	0.291321	100	0.0376353	0.257895	0.0408609	0.210338	0.0458258	0.163562	0.0267961	0.0510801	0.156378	100	0.210261	0.0157143	0.0933325	0.0064142	100	100	100	100	100	100	100	100	100	100	100	100	100	0.0935685	0.109169	0.179919	0.278206	100	100	100	100	0.00674041	0.104509	100	100	100	100	100	100	100	100
D	Escherichia_coli_KTE80_ANUR	100	0.292608	100	0.0376353	0.257891	0.0805399	0.214562	0.049098	0.169745	0.035659	0.0322186	0.228574	100	0.214898	0.0157143	0.0933325	0.0064142	100	100	100	100	100	0.0536571	0.069843	0.0449075	0.0869655	0.123176	100	100	100	0.0882352	0.0922786	0.20976	0.286352	100	100	100	100	0.128738	0.206606	100	100	100	100	100	100	100	100
D	Escherichia_coli_KTE82_ANYT	100	0.291321	100	0.0376353	0.257891	0.0805399	0.214562	0.049098	0.169745	0.035659	0.0322186	0.228574	100	0.214898	0.0157143	0.0933325	0.0064142	100	100	100	100	100	0.0536571	0.069843	0.0449075	0.0869655	0.123176	100	100	100	0.0882352	0.0922786	0.20976	0.286352	100	100	100	100	0.128738	0.204036	100	100	100	100	100	100	100	100
D	Escherichia_coli_KTE83_ANUT	100	0.291321	100	0.0376353	0.257891	0.0805399	0.214562	0.049098	0.169745	0.035659	0.0322186	0.228574	100	0.214898	0.0157143	0.0933325	0.0064142	100	100	100	100	100	0.0536571	0.069843	0.0449075	0.0869655	0.123176	100	100	100	0.0882352	0.0922786	0.20976	0.286352	100	100	100	100	0.128738	0.204036	100	100	100	100	100	100	100	100
B2	Escherichia_coli_KTE84_ANWB	100	100	100	100	100	100	100	100	100	100	100	100	100	100	100	100	100	100	100	100	100	100	100	100	100	100	100	100	100	100	100	100	100	100	100	100	100	100	100	100	100	100	100	100	100	100	100	100
B2	Escherichia_coli_KTE85_ANYU	100	0.330037	100	0.0376353	0.26343	100	0.246571	0.296389	100	100	100	0.272602	100	0.210261	0.0209212	0.0933325	0.00320914	100	100	100	100	0.00145234	3e-10	0.0384777	0.0493218	0.0915962	0.118722	100	100	100	0.0988241	0.125892	0.249443	0.301711	100	100	100	100	0.133902	0.195161	100	100	100	100	100	100	100	100
B2	Escherichia_coli_KTE86_ANUU	100	100	100	100	100	100	100	100	100	100	100	100	100	100	100	100	100	100	100	100	100	100	100	100	100	100	100	100	100	100	0.0882352	0.0922786	0.20976	0.286352	100	100	100	100	100	0.420979	100	100	100	100	100	100	100	100
B2	Escherichia_coli_KTE87_ANUV	100	0.291321	100	0.0376353	0.257891	0.0805399	0.214562	0.049098	0.169745	0.035659	0.0322186	0.228574	100	0.210261	0.0209212	0.0933325	0.0064142	100	100	100	100	100	0.0536571	0.069843	0.0459651	0.0869655	0.123169	100	100	100	0.0935685	0.109169	0.20976	0.278206	100	100	100	100	0.00674042	0.101496	100	100	100	100	100	100	100	100
B2	Escherichia_coli_KTE88_ANYV	100	100	100	100	100	100	100	100	100	100	100	100	100	100	100	100	100	100	100	100	100	100	100	100	100	100	100	100	100	100	0.0882352	0.0922786	0.20976	0.286352	100	100	100	100	100	0.420979	100	100	100	100	100	100	100	100
D	Escherichia_coli_KTE9_ANVJ	100	100	100	100	100	100	100	100	100	100	100	100	100	100	100	100	100	100	100	100	100	100	100	100	100	100	100	100	100	100	0.0106941	0.0336984	0.389476	0.0242089	100	100	100	100	100	100	100	100	100	100	100	100	100	100
B2	Escherichia_coli_KTE93_ANUW	100	100	100	100	100	100	100	100	100	100	100	100	100	100	100	100	100	100	100	100	100	100	100	100	100	100	100	100	100	100	0.0882352	0.0922786	0.20976	0.286352	100	100	100	100	100	100	100	100	100	100	100	100	100	100
B2	Escherichia_coli_KTE94_ANYX	0.00577179	0.580479	100	0.0376353	0.257898	0.0805399	0.214562	0.0458259	0.169745	0.035659	0.0322186	0.186875	100	100	100	100	100	100	100	100	0.282897	100	100	100	100	100	100	100	100	100	0.0882352	0.109468	0.259548	0.293954	100	100	100	100	0.155779	0.106701	100	100	100	100	100	100	100	100
D	Escherichia_coli_KTE95_ANYY	100	100	100	100	100	100	100	100	100	100	100	100	100	100	100	100	100	100	100	100	100	100	100	100	100	100	100	100	100	100	100	100	100	100	100	100	100	100	100	0.101496	100	100	100	100	0.0288529	100	100	100
B2	Escherichia_coli_KTE97_ANYZ	100	100	100	100	100	100	100	100	100	100	100	100	100	100	100	100	100	100	100	100	100	100	100	100	100	100	100	100	100	100	0.115538	0.125892	0.25929	0.310091	100	100	100	100	100	100	100	100	100	100	100	100	100	100
B2	Escherichia_coli_KTE99_ANZA	100	100	100	100	100	100	100	100	100	100	100	100	100	100	100	100	100	100	100	100	100	100	100	100	100	100	100	100	100	100	0.0935685	0.100726	0.199827	0.278206	100	100	100	100	0.243864	100	100	100	100	100	100	100	100	100
B2	Escherichia_coli_LCT_EC106_AJRI	100	100	100	100	100	100	100	100	100	100	100	100	100	100	100	100	100	100	100	100	100	100	0.0536571	0.069843	0.0459651	0.0869655	0.123169	100	100	100	0.0935685	0.109169	0.20976	0.278206	100	100	100	100	0.128738	0.209195	100	100	100	100	100	100	100	100
B2	Escherichia_coli_LF82_uid33825	100	100	100	100	100	100	100	100	100	100	100	100	100	100	100	100	100	100	100	100	100	100	100	100	100	100	100	100	100	100	0.0882352	0.0922786	0.219665	0.286352	100	100	100	100	100	100	100	100	100	100	100	100	100	100
B1	Escherichia_coli_MS499_full	0	0	0	0	0	0	0	0	0	0	0	0	0	0	0	0	0	0	0	0	0	0	0	0	0	0	0	0	0	0	0	0	0	0	0	0	0	0	0	0	0	0	0	0	0	0	0	0
B2	Escherichia_coli_NA114_uid66975	100	100	100	100	100	100	100	100	100	100	100	100	100	100	100	100	100	100	100	100	100	0.00193634	3e-10	0.0384782	0.0493218	0.0915962	0.118722	100	100	100	0.0935422	0.0922786	0.20976	0.286352	100	100	100	100	0.0872896	0.181954	100	100	100	100	100	100	100	100
B2	Escherichia_coli_NC101_AEFA	100	100	100	100	100	100	100	100	100	100	100	100	100	100	100	100	100	100	100	100	100	100	100	100	100	100	100	100	100	100	0.0882352	0.0922786	0.20976	0.278634	100	100	100	100	100	100	100	100	100	100	100	100	100	100
B2	Escherichia_coli_O25b_H4_ST131_str_EC958_CAFL	100	100	100	0.0376353	0.26343	0.157852	0.243653	0.0366799	100	100	100	0.377079	0.0286828	0.0778094	0.0262456	0.112905	0.190279	100	100	100	0.167514	0.00193631	4e-10	0.0384782	0.0493218	0.0915962	0.118722	100	100	100	0.0935422	0.0922786	0.20976	0.286352	100	100	100	100	0.128546	0.206787	100	100	100	100	100	100	100	100
F	Escherichia_coli_O7_K1_CE10_uid63597	100	100	100	100	100	100	100	100	100	100	100	100	100	100	100	100	100	100	100	100	100	0.000968205	5e-10	0.0384781	0.0472072	0.0915962	0.12189	100	100	100	0.0935685	0.109169	0.20976	0.278206	100	100	100	100	0.205907	0.0264223	100	100	100	100	100	100	100	100
B2	Escherichia_coli_O83_H1_NRG_857C_uid41221	100	0.25318	0.17024	100	100	100	0.0146891	100	100	100	100	100	100	100	100	100	100	100	100	100	1.2e-09	0.00145183	6e-10	6e-10	0.00210696	3e-10	0.00214318	0.00329643	1.89e-07	0.00258471	0.220647	0.00795025	0.219665	0.441002	0.00474503	6e-09	4e-10	4e-10	6e-10	7.3e-09	100	100	100	100	4e-10	0.00115463	4e-10	4e-10
D	Escherichia_coli_PCN033_AFAT	100	0.250616	0.17024	0.042703	0.138476	0.0716598	0.0543941	0.0824723	0.157076	0.00439827	0.0731756	0.135907	3e-10	0.0139399	3e-10	3e-10	0.0128554	100	100	100	100	0.000967902	7e-10	8e-10	0.00210696	4e-10	0.00107265	1.07e-07	2.52e-07	0.00258471	0.258124	0.0160209	0.076181	0.488057	0.00950494	0.027457	0.0133408	0.0510342	8e-10	0.0506951	3e-09	0.00103086	3e-10	0.0013004	5e-10	0.000577384	5e-10	0.00501395
B2	Escherichia_coli_S88_uid33375	100	0.259094	0.0269772	0.0124219	0.0367811	6e-10	9e-10	6e-10	1.8e-09	9e-10	6e-10	1.2e-09	4e-10	6e-10	4e-10	4e-10	0.00320715	4e-10	1.89e-07	3e-10	1.5e-09	3e-10	8e-10	1e-09	3e-10	5e-10	0.00107265	1.65e-07	3.15e-07	9e-10	0.258124	0.0322278	0.076181	0.488058	0.0047441	7.5e-09	5e-10	5e-10	1e-09	1.08e-08	4e-09	3e-10	4e-10	3e-10	6e-10	3e-10	6e-10	5e-10
B2	Escherichia_coli_SCI_07_AJFG	100	0.345707	0.17193	0.00614092	0.168044	0.0640687	0.0525858	0.0824956	0.157075	0.00440467	0.0731328	0.138241	5e-10	0.0232366	0.00519587	5e-10	0.0064142	100	100	100	0.271927	0.000967892	9e-10	1.2e-09	0.0010544	6e-10	0.00214537	1.97e-07	3.78e-07	1.2e-09	0.0882352	0.0922786	0.259548	0.286145	0.00950991	0.0434991	0.0268724	6e-10	0.0327304	0.126927	0.0270236	0.000515446	0.000933124	0.00389685	7e-10	0.00115515	0.000838605	0.0050139
D	Escherichia_coli_STEC_C165_02_AFDR	100	100	100	100	100	100	100	100	100	100	100	100	100	100	100	100	100	100	100	100	100	100	100	100	100	100	100	100	100	100	100	100	100	100	100	100	100	100	0.187533	0.0397564	100	100	100	100	100	100	100	100
B2	Escherichia_coli_UM146_uid50883	100	0.291321	100	0.0376353	0.257891	0.116708	0.214562	0.0491185	0.182531	0.0698839	0.10619	0.245854	100	0.210261	0.0261216	0.0933325	0.0064142	100	100	100	100	100	100	100	100	100	100	100	100	100	0.0935685	0.109169	0.18992	0.286001	100	100	100	100	0.148244	0.274195	100	100	100	100	100	100	100	100
B2	Escherichia_coli_UMEA_3014_1_AWAT	100	100	100	100	100	100	100	100	100	100	100	100	100	100	100	100	100	100	100	100	100	100	100	100	100	100	100	100	100	100	0.115538	0.125892	0.25929	0.310091	100	100	100	100	100	100	100	100	100	100	100	100	100	100
B2	Escherichia_coli_UMEA_3022_1_AWAU	100	100	100	100	100	100	100	100	100	100	100	100	100	100	100	100	100	100	100	100	100	100	100	100	100	100	100	100	100	100	0.115538	0.125892	0.25929	0.310091	100	100	100	100	100	0.42098	100	100	100	100	100	100	100	100
D	Escherichia_coli_UMEA_3033_1_AWAV	100	100	0.184472	0.0427029	0.144123	0.0716598	0.0507985	0.0824755	0.169589	1.2e-09	0.0730481	0.136714	6e-10	8e-10	5e-10	6e-10	0.00320726	0.000339771	100	1.97e-05	1.8e-09	100	100	100	100	100	100	100	100	2.43e-07	0.258124	0.0241454	0.0761809	0.488058	100	100	100	100	0.205907	0.0600953	100	100	100	100	0.013786	0.0124494	100	100
B2	Escherichia_coli_UMEA_3041_1_AWAW	100	0.286552	0.0347783	0.0343735	0.0308475	4e-06	1.2e-09	8e-10	2.4e-09	0.0529474	0.132964	0.340161	7e-10	0.0326712	0.0315204	0.112905	0.144759	5e-10	2.52e-07	4e-10	0.255656	4e-10	1e-09	1.4e-09	4e-10	7e-10	0.00107265	2.14e-07	4.41e-07	1.4e-09	0.109506	0.1091	0.229831	0.293743	1.2e-09	9e-09	6e-10	7e-10	0.142312	0.0344718	100	100	100	4e-10	8e-10	4e-10	7e-10	6e-10
B2	Escherichia_coli_UMEA_3053_1_AWAY	100	100	100	100	100	100	100	100	100	100	100	100	100	100	100	100	100	100	100	100	100	100	100	100	100	100	100	100	100	100	0.0988241	0.134137	0.249443	0.301711	100	100	100	100	100	0.42098	100	100	100	100	100	100	100	0.0149839
B2	Escherichia_coli_UMEA_3087_1_AWBA	100	100	100	100	100	100	100	100	100	100	100	100	100	100	100	100	100	100	100	100	100	100	100	100	100	100	100	100	100	100	0.0882352	0.109468	0.259548	0.293986	100	100	100	100	100	0.42098	100	100	100	100	100	100	100	100
B2	Escherichia_coli_UMEA_3088_1_AWBB	100	100	100	100	100	100	100	100	100	100	100	100	100	100	100	100	100	100	100	100	100	0.00145234	1.1e-09	0.0384777	0.0493218	0.0915962	0.118722	100	100	100	0.0988241	0.125892	0.249443	0.301711	100	100	100	100	0.128546	0.224733	100	100	100	100	100	100	100	100
B2	Escherichia_coli_UMEA_3097_1_AWBC	100	100	100	100	100	100	100	100	100	100	100	100	100	100	100	100	100	100	100	100	0.16875	100	100	100	100	100	100	100	100	100	0.115538	0.125892	0.25929	0.310091	100	100	100	100	100	0.42098	100	100	100	100	100	100	100	100
B2	Escherichia_coli_UMEA_3108_1_AWBD	100	100	100	100	100	100	100	100	100	100	100	100	100	100	100	100	100	100	100	100	0.288265	100	100	100	100	100	100	100	100	100	100	100	100	100	100	100	100	100	100	100	100	100	100	100	100	100	100	100
B2	Escherichia_coli_UMEA_3113_1_AWBE	100	100	100	100	100	100	100	100	100	100	100	100	100	100	100	100	100	100	100	100	100	100	100	100	100	100	100	100	100	100	0.0935685	0.100726	0.20976	0.270409	100	100	100	100	0.154933	0.266298	100	100	100	100	100	100	100	100
B2	Escherichia_coli_UMEA_3117_1_AWBF	100	0.291321	100	0.0376353	0.257891	0.0805399	0.214562	0.049098	0.169745	0.035659	0.0322186	0.228574	100	0.210261	0.0209212	0.0933325	0.0064142	100	100	100	100	100	100	100	100	100	100	100	100	100	0.0882352	0.0922786	0.219665	0.286352	100	100	100	100	0.00674041	0.0797174	100	100	100	100	100	100	100	100
B2	Escherichia_coli_UMEA_3121_1_AWBG	100	100	100	100	100	100	100	100	100	100	100	100	100	100	100	100	100	100	100	100	100	100	100	100	100	100	100	100	100	100	0.0935685	0.109169	0.20976	0.278206	100	100	100	100	100	0.420981	100	100	100	100	100	100	100	100
B2	Escherichia_coli_UMEA_3122_1_AWBH	100	100	100	0.046556	0.257895	0.0884202	100	100	0.311614	100	100	0.116735	100	0.0467264	100	100	0.0357799	100	100	100	100	0.000968243	1.2e-09	0.0375341	0.0493218	0.0915962	0.118722	2.23e-07	5.04e-07	0.000982024	0.114955	0.0408295	0.219416	0.309368	100	100	100	100	0.141801	0.0925941	100	100	100	100	100	100	100	100
B2	Escherichia_coli_UMEA_3140_1_AWBK	100	0.259094	0.0308542	0.0124219	0.0367811	8e-10	1.5e-09	1e-09	3e-09	1.5e-09	8e-10	0.00153106	8e-10	1e-09	6e-10	7e-10	0.00320739	6e-10	3.15e-07	5e-10	2.1e-09	5e-10	1.3e-09	1.6e-09	5e-10	8e-10	0.00107265	2.29e-07	5.67e-07	2.4e-09	0.104181	0.07507	0.179919	0.30183	1.6e-09	1.05e-08	7e-10	8e-10	0.142312	0.0344718	100	100	100	100	100	0.000574811	8e-10	7e-10
D	Escherichia_coli_UMEA_3144_1_AWBL	100	100	100	100	100	100	100	100	100	100	100	100	100	100	100	100	100	100	100	100	100	100	0.0536571	0.069843	0.0449075	0.0869655	0.123176	100	100	100	0.0106941	0.0336984	0.389476	0.0242089	100	100	100	100	0.128738	0.204036	100	100	100	100	100	100	100	100
B2	Escherichia_coli_UMEA_3152_1_AWBP	100	100	100	100	100	100	100	100	100	100	100	100	100	100	100	100	100	100	100	100	100	100	100	100	100	100	100	100	100	100	100	100	100	100	100	100	100	100	100	100	100	100	100	100	100	100	100	0.0200138
B2	Escherichia_coli_UMEA_3155_1_AWBQ	100	100	100	100	100	100	100	100	100	100	100	100	100	100	100	100	100	100	100	100	0.2908	100	100	100	100	100	100	100	100	100	0.0935422	0.0922786	0.20976	0.286352	100	100	100	100	100	100	100	100	100	100	100	100	100	100
B2	Escherichia_coli_UMEA_3159_1_AWBR	100	100	100	100	100	100	100	100	100	100	100	100	100	100	100	100	100	100	100	100	0.211659	100	100	100	100	100	100	100	100	100	0.0935685	0.109169	0.20976	0.278206	100	100	100	100	100	0.420981	100	100	100	100	100	100	100	100
B2	Escherichia_coli_UMEA_3160_1_AWBS	100	100	100	100	100	100	100	100	100	100	100	100	100	100	100	100	100	100	100	100	100	100	100	100	100	100	100	100	100	100	0.0882352	0.109468	0.259548	0.293986	100	100	100	100	100	100	100	100	100	100	100	100	100	100
B2	Escherichia_coli_UMEA_3161_1_AWBT	100	100	100	100	100	100	100	100	100	100	100	100	100	100	100	100	100	100	100	100	100	100	0.0536571	0.069843	0.0449075	0.0869655	0.12209	100	100	100	0.115538	0.125892	0.25929	0.310091	100	100	100	100	0.128738	0.209195	100	100	100	100	100	100	100	100
B2	Escherichia_coli_UMEA_3162_1_AWBU	100	0.259094	0.0269772	0.0124219	0.0367811	1e-09	1.8e-09	1.2e-09	3.6e-09	1.8e-09	1e-09	1.6e-09	9e-10	1.2e-09	7e-10	8e-10	0.00320749	7e-10	3.78e-07	6e-10	2.4e-09	6e-10	1.13e-07	1.8e-09	6e-10	9e-10	0.00107265	2.32e-07	6.3e-07	2.5e-09	0.0935685	0.109169	0.169927	0.278206	0.0047441	1.2e-08	8e-10	9e-10	0.168469	0.244897	5e-09	4e-10	5e-10	5e-10	9e-10	5e-10	9e-10	8e-10
D	Escherichia_coli_UMEA_3163_1_AWBV	100	100	100	100	100	100	100	100	100	100	100	100	100	100	100	100	100	100	100	100	100	100	100	100	100	100	100	100	100	100	0.0106941	0.0415452	0.399068	0.0161359	100	100	100	100	0.264029	100	100	100	100	100	0.013786	0.0124494	100	100
B2	Escherichia_coli_UMEA_3172_1_AWBW	100	100	100	0.086488	0.263473	0.0844725	0.225766	100	0.207395	0.0178065	0.0573083	0.241693	100	0.284352	100	0.107044	0.118484	100	100	100	0.141857	0.00145234	1.4e-09	0.0375341	0.0503788	0.0915962	0.118722	100	100	100	0.0935685	0.109169	0.20976	0.278206	100	100	100	100	0.128546	0.222984	100	100	100	100	100	100	100	100
B2	Escherichia_coli_UMEA_3173_1_AWBX	100	100	100	100	100	100	100	100	100	100	100	100	100	100	100	100	100	100	100	100	100	0.00145234	0.00103396	0.0375341	0.0493218	0.0923456	0.118722	100	100	100	0.0935685	0.109169	0.20976	0.278206	100	100	100	100	0.128547	0.206787	100	100	100	100	100	100	100	100
B2	Escherichia_coli_UMEA_3175_1_AWBZ	100	100	100	100	100	100	100	100	100	100	100	100	100	100	100	100	100	100	100	100	100	0.00193641	1.5e-09	0.0384778	0.0493218	0.0915962	0.118722	100	100	100	0.0935685	0.109169	0.20976	0.278206	100	100	100	100	0.173859	0.204031	100	100	100	100	100	100	100	100
B2	Escherichia_coli_UMEA_3178_1_AWCB	100	100	100	100	100	100	100	100	100	100	100	100	100	100	100	100	100	100	100	100	100	100	100	100	100	100	100	100	100	100	0.0935685	0.109169	0.20976	0.278206	100	100	100	100	100	0.420981	100	100	100	100	100	100	100	100
B2	Escherichia_coli_UMEA_3185_1_AWCD	100	100	100	100	100	100	100	100	100	100	100	100	100	100	100	100	100	100	100	100	100	100	100	100	100	100	100	100	100	100	0.0935685	0.109169	0.179919	0.278206	100	100	100	100	0.148244	0.266298	100	100	100	100	100	100	100	100
F	Escherichia_coli_UMEA_3190_1_AWCE	100	0.634265	100	0.0376353	0.257895	0.151513	100	100	0.219541	0.0222601	0.057223	0.168702	100	0.230886	0.0368533	0.128202	0.118484	100	100	100	100	100	0.0493589	0.0708158	0.0472072	0.0923447	0.123115	100	100	100	0.208913	0.0336267	0.418989	0.00809429	100	100	100	100	0.0647104	0.211838	100	100	100	100	100	100	100	100
B2	Escherichia_coli_UMEA_3193_1_AWCF	100	100	100	100	100	100	100	100	100	100	100	100	100	100	100	100	100	100	100	100	100	100	100	100	100	100	100	100	100	100	0.0106941	0.0336984	0.399068	0.0408758	100	100	100	100	0.148244	0.266298	100	100	100	100	100	100	100	100
D	Escherichia_coli_UMEA_3200_1_AWCH	100	100	100	100	100	100	100	100	100	100	100	100	100	100	100	100	100	100	100	100	0.258845	100	100	100	100	100	100	100	100	100	100	100	100	100	100	100	100	100	100	100	100	100	100	100	100	100	100	100
B2	Escherichia_coli_UMEA_3203_1_AWCJ	100	0.259094	0.0269772	0.0124219	0.0367811	1.2e-09	2.1e-09	1.4e-09	0.00623952	2.1e-09	1.2e-09	2e-09	1e-09	1.4e-09	8e-10	9e-10	0.00320762	8e-10	4.41e-07	7e-10	0.225781	7e-10	1.6e-09	2e-09	7e-10	0.000746773	0.00107265	2.34e-07	6.93e-07	2.6e-09	0.109471	0.0581914	0.169927	0.278206	0.0047441	1.35e-08	9e-10	1e-09	0.168469	0.244897	6e-09	5e-10	6e-10	6e-10	1e-09	6e-10	1e-09	9e-10
B2	Escherichia_coli_UMEA_3206_1_AWCK	100	0.259094	0.0308483	0.0124219	0.0367811	1.4e-09	2.4e-09	1.6e-09	4.2e-09	2.4e-09	1.4e-09	0.00153112	1.1e-09	1.6e-09	9e-10	1e-09	0.00320771	9e-10	5.04e-07	8e-10	2.7e-09	8e-10	1.7e-09	2.2e-09	8e-10	1e-09	0.00107266	2.35e-07	7.56e-07	2.7e-09	0.0935685	0.126457	0.179957	0.319634	0.0095029	0.0137751	1e-09	1.1e-09	0.168469	0.250082	7e-09	6e-10	7e-10	7e-10	1.1e-09	0.00115533	0.00083839	1e-09
B2	Escherichia_coli_UMEA_3208_1_AWCL	100	100	100	0.0376359	0.269346	0.172787	100	0.296405	0.202427	0.0314542	0.0510498	0.161889	0.0286828	0.0779329	100	100	0.0939845	100	100	100	0.167514	0.00145234	1.8e-09	0.0375341	0.0493218	0.0923456	0.118722	100	100	100	0.0935685	0.152154	0.0857105	0.206095	100	100	100	100	0.128547	0.206788	100	100	100	100	100	100	100	100
B2	Escherichia_coli_UMEA_3215_1_AWCN	100	0.291321	100	0.0376353	0.257891	0.0805399	0.214562	0.049098	0.169745	0.035659	0.0322186	0.228574	100	0.210261	0.0209212	0.0933325	0.0064142	100	100	100	100	0.00145234	1.9e-09	0.0384777	0.0493218	0.0915962	0.118722	100	100	100	0.0988241	0.125892	0.249443	0.301711	100	100	100	100	0.128544	0.10219	100	100	100	100	100	100	100	100
B2	Escherichia_coli_UMEA_3216_1_AWCO	100	0.291321	100	0.0376353	0.257891	0.0805399	0.214562	0.049098	0.169745	0.035659	0.0322186	0.230084	100	0.210261	0.0209212	0.0933325	0.0064142	100	100	100	100	0.00145234	0.00103636	0.0375341	0.0493218	0.0915962	0.118722	100	100	100	100	100	100	100	100	100	100	100	0.128544	0.118828	100	100	100	100	100	100	100	100
B2	Escherichia_coli_UMEA_3217_1_AWCP	100	100	100	100	100	100	100	100	100	100	100	100	100	100	100	100	100	100	100	100	100	100	100	100	100	100	100	100	100	100	0.115538	0.125892	0.25929	0.310091	100	100	100	100	100	0.420981	100	100	100	100	100	100	100	100
B2	Escherichia_coli_UMEA_3220_1_AWCQ	100	100	100	100	100	100	100	100	100	100	100	100	100	100	100	100	100	100	100	100	100	0.00145234	2e-09	0.0375341	0.0493218	0.0915962	0.118722	100	100	100	0.0935685	0.109169	0.20976	0.278206	100	100	100	100	0.128544	0.222505	100	100	100	100	100	100	100	100
B2	Escherichia_coli_UMEA_3221_1_AWCR	0.00577179	0.339447	100	0.0376354	0.257894	0.0756262	0.22205	100	0.219778	0.0222601	0.057223	0.141522	100	0.29992	100	100	0.156249	100	100	100	0.237985	100	100	100	100	100	100	100	100	100	0.104118	0.125892	0.249443	0.293954	100	100	100	100	100	0.420981	100	100	100	100	100	100	100	100
B2	Escherichia_coli_UMEA_3222_1_AWCS	100	100	100	100	100	100	100	100	100	100	100	100	100	100	100	100	100	100	100	100	100	100	100	100	100	100	100	100	100	100	0.0935685	0.109169	0.20976	0.278206	100	100	100	100	100	0.420982	100	100	100	100	100	100	100	100
B2	Escherichia_coli_UMEA_3230_1_AWCT	0.00577179	0.339447	100	0.0376354	0.257894	0.0756262	0.22205	100	0.219778	0.0222601	0.057223	0.141522	100	0.29992	100	100	0.156249	100	100	100	0.237984	100	100	100	100	100	100	100	100	100	0.104118	0.125892	0.249443	0.293954	100	100	100	100	100	0.420982	100	100	100	100	100	100	100	100
B2	Escherichia_coli_UMEA_3233_1_AWCU	100	100	100	100	100	100	100	100	100	100	100	100	100	100	100	100	100	100	100	100	100	0.00145234	2.1e-09	0.0375341	0.0493218	0.0923456	0.118722	100	100	100	0.0935685	0.109169	0.20976	0.278206	100	100	100	100	0.128544	0.206788	100	100	100	100	100	100	100	100
B2	Escherichia_coli_UMEA_3244_1_AWCW	100	100	100	100	100	100	100	100	100	100	100	100	100	100	100	100	100	100	100	100	100	100	100	100	100	100	100	100	100	100	0.0935685	0.109169	0.179919	0.278206	100	100	100	100	0.148244	0.266298	100	100	100	100	100	100	100	100
B2	Escherichia_coli_UMEA_3257_1_AWCX	100	100	100	100	100	100	100	100	100	100	100	100	100	100	100	100	100	100	100	100	100	0.00145234	2.2e-09	0.038478	0.0503783	0.0915962	0.118722	100	100	100	0.0988608	0.109169	0.20976	0.278206	100	100	100	100	0.148983	0.0344718	100	100	100	100	100	100	100	100
B2	Escherichia_coli_UMEA_3264_1_AWCY	100	100	100	100	100	100	100	100	100	100	100	100	100	100	100	100	100	100	100	100	100	100	100	100	100	100	100	100	100	100	0.115538	0.125892	0.25929	0.310091	100	100	100	100	100	0.420982	100	100	100	100	100	100	100	100
B2	Escherichia_coli_UMEA_3268_1_AWCZ	100	100	100	100	100	100	100	100	100	100	100	100	100	100	100	100	100	100	100	100	100	100	100	100	100	100	100	100	100	100	0.115538	0.125892	0.25929	0.310091	100	100	100	100	100	0.420982	100	100	100	100	100	100	100	100
B2	Escherichia_coli_UMEA_3298_1_AWDC	100	0.292608	100	0.0465552	0.257894	0.0408609	0.210338	0.045826	0.163562	0.026796	0.0510801	0.156378	100	0.210261	0.0157143	0.0933325	0.0064142	100	100	100	100	100	100	100	100	100	100	100	100	100	0.0935685	0.10922	0.209803	0.278206	100	100	100	100	0.148244	0.266298	100	100	100	100	100	100	100	100
F	Escherichia_coli_UMEA_3304_1_AWDD	100	0.291321	100	0.0376354	0.257894	0.0408609	0.206639	0.0500396	100	100	100	100	100	100	100	100	100	100	100	100	0.255656	100	0.0493589	0.0698691	0.0472072	0.0923447	0.123115	100	100	100	0.203631	0.0336266	0.418989	0.00809452	100	100	100	100	0.00674041	0.0797152	100	100	100	100	100	100	100	100
B2	Escherichia_coli_UMEA_3337_1_AWDI	100	100	100	100	100	100	100	100	100	100	100	100	100	100	100	100	100	100	100	100	100	0.00145234	2.3e-09	0.0365901	100	0.0923458	0.118722	100	100	100	0.0935685	0.117669	0.20976	0.278206	100	100	100	100	0.128544	0.206788	100	100	100	100	100	100	100	100
B2	Escherichia_coli_UMEA_3341_1_AWDJ	100	100	100	100	100	100	100	100	100	100	100	100	100	100	100	100	100	100	100	100	0.16875	100	100	100	100	100	100	100	100	100	0.115538	0.125892	0.25929	0.310091	100	100	100	100	100	0.420982	100	100	100	100	100	100	100	100
B2	Escherichia_coli_UMEA_3391_1_AWDL	100	0.270767	0.162789	0.0952979	0.283019	0.14535	100	100	100	0.063461	0.0971074	0.229465	100	0.0185712	0.015714	0.0270089	0.164275	100	100	100	0.225762	100	100	100	100	100	100	100	100	100	0.0882352	0.0922786	0.20976	0.286352	100	100	100	100	100	100	100	100	100	100	100	100	100	100
B2	Escherichia_coli_UMEA_3490_1_AWDM	100	100	100	100	100	100	100	100	100	100	100	100	100	100	100	100	100	100	100	100	100	0.00145234	2.4e-09	0.0375341	0.0493218	0.0923455	0.118722	100	100	100	0.0935685	0.109169	0.20976	0.278206	100	100	100	100	0.128544	0.206788	100	100	100	100	100	100	100	100
B2	Escherichia_coli_UMEA_3585_1_AWDN	100	0.238117	0.182425	0.0517531	0.254581	100	0.0415913	0.0978163	0.201772	0.0362428	0.058722	0.0761454	0.00965108	0.0139374	0.0316083	0.0133452	0.0944025	100	100	100	0.225762	100	100	100	100	100	100	100	100	100	0.09353	0.143587	0.219811	0.294294	100	100	100	100	0.148244	0.266298	100	100	0.114495	100	100	100	0.00167709	0.00501388
B2	Escherichia_coli_UMEA_3617_1_AWDQ	0.00576261	0.034023	0.0317455	0.00616224	0.060651	0.0622514	0.0147568	0.00600368	0.0393002	0.0088718	0.0509915	0.20129	100	0.138135	100	100	0.03578	100	100	100	100	100	100	100	100	100	100	100	100	100	0.0935685	0.109169	0.179919	0.278206	100	100	100	100	0.154933	0.266298	100	100	100	100	100	100	100	100
B2	Escherichia_coli_UMEA_3632_1_AWDR	100	0.259094	0.0269772	0.0124219	0.0367811	1.6e-09	2.7e-09	1.8e-09	4.8e-09	2.7e-09	1.6e-09	2.4e-09	1.2e-09	1.8e-09	1e-09	1.1e-09	0.00320782	1e-09	5.67e-07	9e-10	3e-09	9e-10	2.5e-09	0.000944394	9e-10	1.1e-09	0.00107266	2.36e-07	8.19e-07	2.8e-09	0.258121	0.153151	0.191282	0.456441	0.0047441	1.5e-08	1.1e-09	1.2e-09	0.168469	0.244897	8e-09	7e-10	8e-10	8e-10	1.2e-09	7e-10	1.1e-09	1.1e-09
B2	Escherichia_coli_UMEA_3656_1_AWDT	100	100	100	0.149814	100	0.188368	100	100	100	0.515436	0.317039	0.486883	100	0.141527	0.0104915	0.134272	100	100	100	100	0.222183	100	100	100	100	100	100	100	100	100	100	100	100	100	100	100	100	100	100	100	100	100	100	100	100	100	100	100
B2	Escherichia_coli_UMEA_3662_1_AWDU	100	0.259094	0.0269772	0.0124219	0.0367811	1.8e-09	3e-09	2e-09	5.4e-09	3e-09	1.8e-09	0.00153008	1.3e-09	2e-09	1.1e-09	1.2e-09	0.00320791	1.1e-09	6.3e-07	1e-09	3.3e-09	1e-09	2.6e-09	2.4e-09	1e-09	1.2e-09	0.00107266	2.36e-07	8.82e-07	2.9e-09	0.0935685	0.146425	0.0860283	0.488058	0.0047441	1.65e-08	1.2e-09	1.3e-09	1.2e-09	1.25e-08	9e-09	8e-10	9e-10	9e-10	1.3e-09	8e-10	1.2e-09	1.2e-09
B2	Escherichia_coli_UMEA_3687_1_AWDX	100	100	100	100	100	100	100	100	100	100	100	100	100	100	100	100	100	100	100	100	100	100	100	100	100	100	100	100	100	100	0.0882352	0.109468	0.259548	0.293986	100	100	100	100	100	0.420983	100	100	100	100	100	100	100	100
B2	Escherichia_coli_UMEA_3694_1_AWDY	100	100	100	100	100	100	100	100	100	100	100	100	100	100	100	100	100	100	100	100	100	100	100	100	100	100	100	100	100	100	0.0882352	0.109468	0.259548	0.293986	100	100	100	100	100	0.420983	100	100	100	100	100	100	100	100
B2	Escherichia_coli_UMEA_3702_1_AWDZ	100	0.259094	0.0269772	0.0186019	0.0367811	2e-09	3.3e-09	2.2e-09	6e-09	3.3e-09	2e-09	2.8e-09	1.4e-09	2.2e-09	1.2e-09	1.3e-09	0.00320802	1.2e-09	6.93e-07	1.1e-09	3.6e-09	0.000484194	2.7e-09	2.6e-09	1.1e-09	1.3e-09	0.00107266	2.37e-07	9.45e-07	3e-09	0.0988735	0.117616	0.169927	0.278206	0.0047441	1.8e-08	1.3e-09	1.4e-09	1.2e-09	0.101496	1e-08	9e-10	9e-10	1e-09	1.3e-09	9e-10	1.3e-09	1.9e-06
B2	Escherichia_coli_UMEA_3703_1_AWEA	100	0.249324	0.162307	0.0512766	0.138476	0.228419	0.0477843	0.0887267	0.209726	0.00440727	0.0658739	0.135179	1.5e-09	0.0185695	1.3e-09	0.019961	0.0064142	100	100	100	100	100	100	100	100	100	100	100	100	100	0.0882352	0.169106	0.229624	0.294247	100	100	100	100	0.148244	0.260923	100	100	0.113561	100	100	100	0.00251582	0.00501386
B2	Escherichia_coli_UMEA_3705_1_AWEB	100	100	100	100	100	100	100	100	100	100	100	100	100	100	100	100	100	100	100	100	100	100	100	100	100	100	100	100	100	100	0.0935685	0.109169	0.20976	0.278206	100	100	100	100	100	0.420983	100	100	100	100	100	100	100	100
B2	Escherichia_coli_UMEA_3707_1_AWEC	100	100	100	100	100	100	100	100	100	100	100	100	100	100	100	100	100	100	100	100	100	0.00145234	2.8e-09	0.0375341	0.0493218	0.0915962	0.118722	100	100	100	0.0935685	0.109169	0.20976	0.278206	100	100	100	100	0.128544	0.206788	100	100	100	100	100	100	100	100
B2	Escherichia_coli_UMEA_3821_1_AWEF	100	100	100	100	100	100	100	100	100	100	100	100	100	100	100	100	100	100	100	100	100	100	100	100	100	100	100	100	100	100	0.0882352	0.109468	0.259548	0.293986	100	100	100	100	100	0.420983	100	100	100	100	100	100	100	100
B2	Escherichia_coli_UMEA_3834_1_AWEG	100	100	0.0469875	2.47e-07	0.0606516	100	0.182863	100	0.311613	0.0223273	0.0256694	0.298089	100	0.284352	1.4e-09	0.107044	0.118484	100	100	100	0.251429	100	100	100	100	100	100	100	100	100	0.0935685	0.109169	0.209803	0.278206	100	100	100	100	0.148244	0.306001	100	100	100	100	100	100	100	100
B2	Escherichia_coli_UMEA_3893_1_AWEI	100	100	100	100	100	100	100	100	100	100	100	100	100	100	100	100	100	100	100	100	100	100	100	100	100	100	100	100	100	100	0.0935685	0.109169	0.169928	0.278206	100	100	100	100	0.168469	0.244897	100	100	100	100	100	100	100	100
F	Escherichia_coli_UMEA_3899_1_AWEJ	100	100	100	100	100	100	100	100	100	100	100	100	100	100	100	100	100	100	100	100	0.253699	0.000968243	2.9e-09	0.0384781	0.0472072	0.0923453	0.119834	100	100	100	0.0935685	0.109169	0.219665	0.278206	100	100	100	100	0.115164	0.20404	100	100	100	100	100	100	100	100
B2	Escherichia_coli_UMEA_3955_1_AWEK	100	100	100	100	100	100	100	100	100	100	100	100	100	100	100	100	100	100	100	100	0.211659	100	100	100	100	100	100	100	100	100	0.0106941	0.0336984	0.399068	0.0408758	100	100	100	100	0.148244	0.266298	100	100	100	100	100	100	100	100
B2	Escherichia_coli_UMEA_4075_1_AWEL	100	100	100	100	100	100	100	100	100	100	100	100	100	100	100	100	100	100	100	100	100	100	100	100	100	100	100	100	100	100	0.0935685	0.109169	0.179919	0.278206	100	100	100	100	0.148244	0.266298	100	100	100	100	100	100	100	100
B2	Escherichia_coli_UMEA_4076_1_AWEM	100	100	100	100	100	100	100	100	100	100	100	100	100	100	100	100	100	100	100	100	100	100	100	100	100	100	100	100	100	100	0.130816	0.125892	0.249443	0.27041	100	100	100	100	100	0.420984	100	100	100	100	100	100	100	100
B2	Escherichia_coli_UMEA_4207_1_AWEN	100	100	100	100	100	100	100	100	100	100	100	100	100	100	100	100	100	100	100	100	100	100	100	100	100	100	100	100	100	100	0.0882352	0.109468	0.259548	0.293986	100	100	100	100	100	0.420984	100	100	100	100	100	100	100	100
D	Escherichia_coli_UMN026_uid33415	100	0.291321	100	0.0376354	0.257891	0.0805399	0.214562	0.049098	0.169745	0.035659	0.0322186	0.228574	100	0.214898	0.0157143	0.0933325	0.0064142	100	100	100	100	100	0.0536571	0.069843	0.0449075	0.0869655	0.123176	100	100	100	0.0882352	0.0922786	0.20976	0.286352	100	100	100	100	0.00674041	0.0849072	100	100	100	100	100	100	100	100
B2	Escherichia_coli_UTI89_uid16259	100	0.291321	100	0.0376354	0.257891	0.0805399	0.214562	0.0523801	0.169745	0.035659	0.0322186	0.228574	100	0.210261	0.0209212	0.0933325	0.0064142	100	100	100	100	100	100	100	100	100	100	100	100	100	0.0935685	0.109169	0.209803	0.278206	100	100	100	100	0.148244	0.266298	100	100	100	100	100	100	100	100
B2	Escherichia_sp_3_2_53FAA_ACAC	0.00577179	0.262619	0.0269776	0.0124219	0.252346	0.0079104	0.00178307	0.0258793	0.144176	0.0312069	0.0447672	0.00950037	1.5e-09	2.4e-09	1.4e-09	1.4e-09	0.0128555	1.2e-09	6.93e-07	1.1e-09	3.9e-09	1.1e-09	3e-09	2.8e-09	1.2e-09	0.000747942	0.00107266	2.37e-07	9.45e-07	3e-09	0.0935963	0.0498309	0.0350324	0.441	100	100	100	100	0.168469	0.244897	100	100	100	100	100	100	100	100
[truncated: 17 more columns]
